# Supplementary material for: Engineering multimode interactions in circuit quantum acoustodynamics
Source: Nat Phys. 2024 Jan 25;20(4):564–70. doi: 10.1038/s41567-023-02377-w (PMC11021184; doi:10.1038/s41567-023-02377-w)
Supplement: Supplementary file 2 — Source data for Fig. 1. [file 41567_2023_2377_MOESM2_ESM.xlsx]

## Sheet: Figure 1b
# frequency (theory)	Pe (theory)	# frequency (data)	Pe (data)
5.91099	2.02e-05	5.91099	-0.0159186
5.91104	2.03e-05	5.91101	-0.0159186
5.91108	2.04e-05	5.91101	-0.00572568
5.91111	2.04e-05	5.91103	-0.000629197
5.91115	2.05e-05	5.91104	-0.0286598
5.9112	2.06e-05	5.91104	0.0146602
5.91123	2.06e-05	5.91106	-0.0184669
5.91127	2.07e-05	5.91106	-0.0159186
5.91132	2.07e-05	5.91108	-0.0159186
5.91136	2.08e-05	5.91108	-0.00572568
5.91139	2.09e-05	5.9111	-0.00827392
5.91143	2.09e-05	5.91111	-0.0210151
5.91148	2.1e-05	5.91111	-0.0133704
5.91151	2.11e-05	5.91113	-0.00317744
5.91155	2.11e-05	5.91113	-0.000629197
5.9116	2.12e-05	5.91115	0.012112
5.91164	2.13e-05	5.91115	0.00446728
5.91167	2.13e-05	5.91116	-0.0184669
5.91172	2.14e-05	5.91118	-0.0312081
5.91176	2.15e-05	5.91118	-0.0159186
5.91179	2.15e-05	5.9112	-0.0235634
5.91183	2.16e-05	5.9112	-0.0108222
5.91188	2.17e-05	5.91122	0.00446728
5.91191	2.18e-05	5.91122	-0.000629197
5.91195	2.18e-05	5.91123	-0.0108222
5.912	2.19e-05	5.91125	-0.00827392
5.91204	2.2e-05	5.91125	-0.0108222
5.91207	2.21e-05	5.91127	-0.0108222
5.91212	2.21e-05	5.91127	-0.000629197
5.91216	2.22e-05	5.91129	-0.000629197
5.91219	2.23e-05	5.91129	-0.0286598
5.91223	2.24e-05	5.9113	-0.0184669
5.91228	2.25e-05	5.91132	0.00956377
5.91232	2.25e-05	5.91132	0.012112
5.91235	2.26e-05	5.91134	-0.0159186
5.9124	2.27e-05	5.91134	-0.00317744
5.91244	2.28e-05	5.91136	-0.00317744
5.91247	2.29e-05	5.91136	-0.00317744
5.91251	2.29e-05	5.91137	-0.00572568
5.91256	2.3e-05	5.91139	-0.000629197
5.91259	2.31e-05	5.91139	-0.00827392
5.91263	2.32e-05	5.91141	-0.0210151
5.91268	2.33e-05	5.91141	-0.0235634
5.91272	2.34e-05	5.91143	0.00191904
5.91275	2.35e-05	5.91143	-0.0108222
5.9128	2.36e-05	5.91144	0.00446728
5.91284	2.37e-05	5.91146	-0.0159186
5.91287	2.38e-05	5.91146	0.00191904
5.91291	2.39e-05	5.91148	-0.0133704
5.91296	2.4e-05	5.91148	-0.0184669
5.91299	2.41e-05	5.9115	-0.00572568
5.91303	2.42e-05	5.91151	-0.0261116
5.91308	2.43e-05	5.91151	-0.0261116
5.91312	2.44e-05	5.91153	-0.00827392
5.91315	2.45e-05	5.91153	-0.0337563
5.91319	2.46e-05	5.91155	-0.0159186
5.91324	2.47e-05	5.91155	-0.00572568
5.91327	2.48e-05	5.91157	-0.0133704
5.91331	2.49e-05	5.91158	-0.00317744
5.91336	2.5e-05	5.91158	0.0146602
5.9134	2.51e-05	5.9116	-0.00317744
5.91343	2.53e-05	5.9116	0.00191904
5.91348	2.54e-05	5.91162	-0.0210151
5.91352	2.55e-05	5.91162	-0.0235634
5.91355	2.56e-05	5.91164	0.00956377
5.91359	2.57e-05	5.91165	-0.0210151
5.91364	2.59e-05	5.91165	-0.0133704
5.91367	2.6e-05	5.91167	0.0197567
5.91371	2.61e-05	5.91167	-0.00572568
5.91376	2.63e-05	5.91169	-0.0210151
5.9138	2.64e-05	5.91169	-0.0133704
5.91383	2.66e-05	5.91171	-0.0235634
5.91387	2.67e-05	5.91172	-0.0235634
5.91392	2.68e-05	5.91172	-0.0133704
5.91395	2.7e-05	5.91174	-0.0133704
5.91399	2.72e-05	5.91174	-0.00827392
5.91404	2.73e-05	5.91176	-0.0159186
5.91408	2.75e-05	5.91176	-0.00317744
5.91411	2.76e-05	5.91177	-0.00827392
5.91416	2.78e-05	5.91179	0.0146602
5.9142	2.8e-05	5.91179	-0.00317744
5.91423	2.82e-05	5.91181	-0.0108222
5.91427	2.83e-05	5.91181	-0.0159186
5.91432	2.85e-05	5.91183	-0.0210151
5.91435	2.87e-05	5.91183	-0.00317744
5.91439	2.89e-05	5.91184	0.00191904
5.91444	2.91e-05	5.91186	-0.000629197
5.91448	2.93e-05	5.91186	-0.0108222
5.91451	2.95e-05	5.91188	-0.0210151
5.91456	2.97e-05	5.91188	-0.00572568
5.9146	3e-05	5.9119	-0.0337563
5.91463	3.02e-05	5.9119	-0.0235634
5.91467	3.04e-05	5.91191	-0.000629197
5.91472	3.07e-05	5.91193	-0.0286598
5.91476	3.09e-05	5.91193	-0.0108222
5.91479	3.12e-05	5.91195	-0.0133704
5.91484	3.15e-05	5.91195	0.00446728
5.91488	3.18e-05	5.91197	-0.0159186
5.91491	3.2e-05	5.91197	-0.0159186
5.91495	3.23e-05	5.91198	0.0146602
5.915	3.27e-05	5.912	-0.000629197
5.91503	3.3e-05	5.912	0.00191904
5.91507	3.33e-05	5.91202	-0.0184669
5.91512	3.37e-05	5.91202	-0.0133704
5.91516	3.4e-05	5.91204	0.012112
5.91519	3.44e-05	5.91204	-0.00572568
5.91524	3.48e-05	5.91205	0.00956377
5.91528	3.52e-05	5.91207	-0.00572568
5.91531	3.57e-05	5.91207	-0.0159186
5.91535	3.61e-05	5.91209	-0.00317744
5.9154	3.66e-05	5.91209	-0.000629197
5.91544	3.71e-05	5.91211	-0.0133704
5.91547	3.76e-05	5.91212	-0.0159186
5.91552	3.82e-05	5.91212	-0.00572568
5.91556	3.87e-05	5.91214	-0.0133704
5.91559	3.93e-05	5.91214	0.00191904
5.91563	4e-05	5.91216	0.0477874
5.91568	4.07e-05	5.91216	0.00701552
5.91571	4.14e-05	5.91218	-0.0133704
5.91575	4.21e-05	5.91219	-0.0235634
5.9158	4.29e-05	5.91219	-0.0159186
5.91584	4.38e-05	5.91221	-0.0184669
5.91587	4.47e-05	5.91221	-0.0108222
5.91592	4.57e-05	5.91223	-0.00572568
5.91596	4.67e-05	5.91223	-0.0159186
5.91599	4.79e-05	5.91225	-0.0108222
5.91603	4.91e-05	5.91226	-0.0133704
5.91608	5.03e-05	5.91226	-0.0184669
5.91611	5.17e-05	5.91228	-0.00827392
5.91615	5.32e-05	5.91228	0.0426909
5.9162	5.49e-05	5.9123	0.00191904
5.91624	5.66e-05	5.9123	0.00191904
5.91627	5.86e-05	5.91232	-0.0286598
5.91631	6.07e-05	5.91233	-0.0108222
5.91636	6.3e-05	5.91233	-0.0108222
5.91639	6.55e-05	5.91235	-0.00317744
5.91643	6.83e-05	5.91235	-0.000629197
5.91648	7.14e-05	5.91237	-0.000629197
5.91652	7.49e-05	5.91237	0.0197567
5.91655	7.88e-05	5.91238	-0.00317744
5.9166	8.31e-05	5.9124	-0.00827392
5.91664	8.8e-05	5.9124	-0.0312081
5.91667	9.35e-05	5.91242	-0.0235634
5.91671	9.98e-05	5.91242	-0.00827392
5.91676	0.000107023	5.91244	-0.0210151
5.91679	0.000115379	5.91244	-0.0184669
5.91683	0.000125106	5.91245	-0.0108222
5.91688	0.000136526	5.91247	-0.0312081
5.91692	0.000150059	5.91247	-0.00317744
5.91695	0.000166263	5.91249	0.00191904
5.917	0.000185896	5.91249	0.00446728
5.91704	0.000210005	5.91251	0.00956377
5.91707	0.000240065	5.91251	0.012112
5.91711	0.000278218	5.91252	-0.0184669
5.91716	0.000327658	5.91254	0.0146602
5.9172	0.000393327	5.91254	-0.0235634
5.91723	0.000483193	5.91256	-0.0286598
5.91728	0.000610778	5.91256	-0.0159186
5.91732	0.000800526	5.91258	-0.00317744
5.91735	0.00110034	5.91258	0.00191904
5.91739	0.00161464	5.91259	0.0146602
5.91744	0.0026072	5.91261	-0.00572568
5.91747	0.004906	5.91261	0.00191904
5.91751	0.0121924	5.91263	-0.00572568
5.91756	0.0515638	5.91263	0.0146602
5.9176	0.0601481	5.91265	-0.0133704
5.91763	0.0135606	5.91265	-0.0210151
5.91768	0.00525977	5.91266	-0.0133704
5.91772	0.00274354	5.91268	-0.00572568
5.91775	0.00168078	5.91268	-0.0133704
5.91779	0.00113758	5.9127	-0.00572568
5.91784	0.00082388	5.9127	-0.00827392
5.91788	0.000626707	5.91272	0.00446728
5.91791	0.000494848	5.91273	0.00956377
5.91796	0.000402387	5.91273	0.00446728
5.918	0.000335084	5.91275	-0.0108222
5.91803	0.000284593	5.91275	-0.000629197
5.91807	0.000245758	5.91277	-0.0133704
5.91812	0.000215259	5.91277	-0.0159186
5.91815	0.000190877	5.91279	0.00191904
5.91819	0.000171085	5.9128	0.0172085
5.91824	0.000154806	5.9128	0.00191904
5.91828	0.000141259	5.91282	-0.00827392
5.91831	0.00012987	5.91282	-0.0210151
5.91836	0.000120208	5.91284	0.012112
5.9184	0.000111943	5.91284	-0.00572568
5.91843	0.000104823	5.91286	-0.000629197
5.91847	9.86e-05	5.91287	-0.0184669
5.91852	9.33e-05	5.91287	-0.0363046
5.91855	8.85e-05	5.91289	-0.00827392
5.91859	8.44e-05	5.91289	0.00191904
5.91864	8.07e-05	5.91291	-0.0108222
5.91868	7.74e-05	5.91291	-0.00827392
5.91871	7.45e-05	5.91293	-0.000629197
5.91875	7.19e-05	5.91294	0.00446728
5.9188	6.95e-05	5.91294	0.00956377
5.91883	6.74e-05	5.91296	-0.00572568
5.91887	6.55e-05	5.91296	-0.00317744
5.91892	6.37e-05	5.91298	-0.00827392
5.91896	6.22e-05	5.91298	-0.00572568
5.91899	6.07e-05	5.91299	-0.0286598
5.91904	5.94e-05	5.91301	-0.0312081
5.91908	5.82e-05	5.91301	0.00446728
5.91911	5.72e-05	5.91303	0.0274014
5.91915	5.62e-05	5.91303	-0.0159186
5.9192	5.52e-05	5.91305	-0.0159186
5.91923	5.44e-05	5.91305	-0.00827392
5.91927	5.36e-05	5.91306	-0.0133704
5.91932	5.29e-05	5.91308	-0.0210151
5.91936	5.23e-05	5.91308	-0.0261116
5.91939	5.17e-05	5.9131	-0.0235634
5.91944	5.12e-05	5.9131	-0.0363046
5.91948	5.07e-05	5.91312	-0.00572568
5.91951	5.02e-05	5.91312	0.0197567
5.91955	4.98e-05	5.91313	-0.0133704
5.9196	4.94e-05	5.91315	-0.00317744
5.91964	4.9e-05	5.91315	-0.0210151
5.91967	4.87e-05	5.91317	-0.0210151
5.91972	4.84e-05	5.91317	-0.0133704
5.91976	4.81e-05	5.91319	-0.000629197
5.91979	4.79e-05	5.91319	0.0197567
5.91983	4.76e-05	5.9132	-0.0261116
5.91988	4.74e-05	5.91322	0.012112
5.91991	4.72e-05	5.91322	-0.0261116
5.91995	4.71e-05	5.91324	-0.00827392
5.92	4.69e-05	5.91324	-0.0312081
5.92004	4.68e-05	5.91326	-0.000629197
5.92007	4.67e-05	5.91326	-0.0159186
5.92012	4.66e-05	5.91327	-0.0235634
5.92016	4.65e-05	5.91329	0.00191904
5.92019	4.64e-05	5.91329	-0.0184669
5.92023	4.63e-05	5.91331	0.00191904
5.92028	4.63e-05	5.91331	-0.0184669
5.92032	4.62e-05	5.91333	-0.0108222
5.92035	4.62e-05	5.91334	-0.0184669
5.9204	4.62e-05	5.91334	-0.00572568
5.92044	4.61e-05	5.91336	-0.00572568
5.92047	4.61e-05	5.91336	-0.0286598
5.92051	4.61e-05	5.91338	-0.00827392
5.92056	4.61e-05	5.91338	-0.0261116
5.92059	4.62e-05	5.9134	-0.00827392
5.92063	4.62e-05	5.91341	-0.00317744
5.92068	4.62e-05	5.91341	-0.0388528
5.92072	4.63e-05	5.91343	-0.0184669
5.92075	4.63e-05	5.91343	-0.000629197
5.9208	4.64e-05	5.91345	-0.0261116
5.92084	4.64e-05	5.91345	-0.0337563
5.92087	4.65e-05	5.91347	-0.00827392
5.92091	4.66e-05	5.91348	-0.0108222
5.92096	4.67e-05	5.91348	-0.00317744
5.92099	4.67e-05	5.9135	-0.000629197
5.92103	4.68e-05	5.9135	0.012112
5.92108	4.69e-05	5.91352	-0.00572568
5.92112	4.7e-05	5.91352	-0.0159186
5.92115	4.71e-05	5.91354	-0.0235634
5.92119	4.72e-05	5.91355	0.0197567
5.92124	4.74e-05	5.91355	-0.00317744
5.92127	4.75e-05	5.91357	-0.0133704
5.92131	4.76e-05	5.91357	-0.0184669
5.92136	4.77e-05	5.91359	-0.00317744
5.9214	4.79e-05	5.91359	-0.00572568
5.92143	4.8e-05	5.91361	-0.0184669
5.92148	4.82e-05	5.91362	-0.0184669
5.92152	4.83e-05	5.91362	-0.0388528
5.92155	4.85e-05	5.91364	-0.0210151
5.92159	4.86e-05	5.91364	-0.0184669
5.92164	4.88e-05	5.91366	-0.0235634
5.92167	4.9e-05	5.91366	-0.0210151
5.92171	4.91e-05	5.91367	-0.0184669
5.92176	4.93e-05	5.91369	-0.00827392
5.9218	4.95e-05	5.91369	-0.0159186
5.92183	4.97e-05	5.91371	-0.0312081
5.92188	4.98e-05	5.91371	-0.0210151
5.92192	5e-05	5.91373	-0.00827392
5.92195	5.02e-05	5.91373	-0.0133704
5.92199	5.04e-05	5.91374	0.012112
5.92204	5.06e-05	5.91376	-0.0108222
5.92208	5.08e-05	5.91376	-0.00317744
5.92211	5.1e-05	5.91378	-0.0261116
5.92216	5.13e-05	5.91378	-0.00572568
5.9222	5.15e-05	5.9138	-0.00572568
5.92223	5.17e-05	5.9138	-0.0159186
5.92227	5.19e-05	5.91381	-0.000629197
5.92232	5.22e-05	5.91383	-0.00827392
5.92235	5.24e-05	5.91383	0.00446728
5.92239	5.26e-05	5.91385	0.012112
5.92244	5.29e-05	5.91385	0.00701552
5.92248	5.31e-05	5.91387	-0.0184669
5.92251	5.34e-05	5.91387	-0.00572568
5.92256	5.36e-05	5.91388	0.00956377
5.9226	5.39e-05	5.9139	-0.00317744
5.92263	5.42e-05	5.9139	0.00701552
5.92267	5.44e-05	5.91392	-0.0108222
5.92272	5.47e-05	5.91392	0.00191904
5.92276	5.5e-05	5.91394	-0.0210151
5.92279	5.53e-05	5.91395	-0.00827392
5.92284	5.55e-05	5.91395	-0.0337563
5.92288	5.58e-05	5.91397	-0.0159186
5.92291	5.61e-05	5.91397	-0.0159186
5.92295	5.64e-05	5.91399	-0.0210151
5.923	5.67e-05	5.91399	0.00446728
5.92303	5.7e-05	5.91401	-0.0337563
5.92307	5.74e-05	5.91402	-0.0337563
5.92312	5.77e-05	5.91402	-0.00827392
5.92316	5.8e-05	5.91404	-0.00572568
5.92319	5.83e-05	5.91404	-0.00317744
5.92324	5.87e-05	5.91406	-0.0286598
5.92328	5.9e-05	5.91406	-0.0108222
5.92331	5.94e-05	5.91408	-0.00317744
5.92335	5.97e-05	5.91409	-0.00317744
5.9234	6.01e-05	5.91409	-0.00572568
5.92343	6.04e-05	5.91411	-0.0261116
5.92347	6.08e-05	5.91411	0.00446728
5.92352	6.12e-05	5.91413	0.012112
5.92356	6.16e-05	5.91413	0.00446728
5.92359	6.19e-05	5.91415	-0.0286598
5.92363	6.23e-05	5.91416	-0.0133704
5.92368	6.27e-05	5.91416	0.00191904
5.92371	6.31e-05	5.91418	0.012112
5.92375	6.36e-05	5.91418	-0.00827392
5.9238	6.4e-05	5.9142	-0.0133704
5.92384	6.44e-05	5.9142	-0.0261116
5.92387	6.48e-05	5.91422	-0.0133704
5.92392	6.53e-05	5.91423	0.00191904
5.92396	6.57e-05	5.91423	-0.0184669
5.92399	6.62e-05	5.91425	-0.0337563
5.92403	6.66e-05	5.91425	-0.0133704
5.92408	6.71e-05	5.91427	-0.00827392
5.92411	6.76e-05	5.91427	-0.0312081
5.92415	6.81e-05	5.91428	-0.0108222
5.9242	6.86e-05	5.9143	-0.00827392
5.92424	6.91e-05	5.9143	-0.0133704
5.92427	6.96e-05	5.91432	-0.0439493
5.92431	7.01e-05	5.91432	-0.0159186
5.92436	7.06e-05	5.91434	0.0172085
5.92439	7.12e-05	5.91434	-0.0210151
5.92443	7.17e-05	5.91435	-0.0159186
5.92448	7.23e-05	5.91437	0.0324979
5.92452	7.29e-05	5.91437	0.00446728
5.92455	7.34e-05	5.91439	0.00701552
5.9246	7.4e-05	5.91439	-0.0184669
5.92464	7.46e-05	5.91441	-0.0210151
5.92467	7.52e-05	5.91441	-0.00317744
5.92471	7.59e-05	5.91442	-0.0133704
5.92476	7.65e-05	5.91444	-0.0108222
5.92479	7.72e-05	5.91444	0.0172085
5.92483	7.78e-05	5.91446	0.00446728
5.92488	7.85e-05	5.91446	-0.0261116
5.92492	7.92e-05	5.91448	0.00191904
5.92495	7.99e-05	5.91448	-0.0159186
5.925	8.06e-05	5.91449	0.00191904
5.92504	8.13e-05	5.91451	-0.0261116
5.92507	8.21e-05	5.91451	-0.00572568
5.92511	8.28e-05	5.91453	-0.0133704
5.92516	8.36e-05	5.91453	-0.0235634
5.9252	8.44e-05	5.91455	-0.0312081
5.92523	8.52e-05	5.91456	-0.000629197
5.92528	8.6e-05	5.91456	0.00191904
5.92532	8.69e-05	5.91458	-0.0159186
5.92535	8.77e-05	5.91458	0.00446728
5.92539	8.86e-05	5.9146	0.0146602
5.92544	8.95e-05	5.9146	-0.0210151
5.92547	9.04e-05	5.91462	-0.0235634
5.92551	9.14e-05	5.91463	0.022305
5.92556	9.23e-05	5.91463	-0.0210151
5.9256	9.33e-05	5.91465	-0.0133704
5.92563	9.43e-05	5.91465	-0.0108222
5.92568	9.54e-05	5.91467	0.00446728
5.92572	9.64e-05	5.91467	-0.0159186
5.92575	9.75e-05	5.91469	0.0197567
5.92579	9.86e-05	5.9147	-0.0184669
5.92584	9.97e-05	5.9147	-0.0261116
5.92587	0.000100902	5.91472	0.00701552
5.92591	0.000102094	5.91472	0.0146602
5.92596	0.000103316	5.91474	-0.0159186
5.926	0.000104569	5.91474	0.0172085
5.92603	0.000105855	5.91476	0.00191904
5.92607	0.000107175	5.91477	-0.0159186
5.92612	0.00010853	5.91477	-0.0133704
5.92615	0.000109921	5.91479	-0.00827392
5.92619	0.00011135	5.91479	-0.0133704
5.92624	0.000112818	5.91481	0.00191904
5.92628	0.000114327	5.91481	-0.00827392
5.92631	0.000115878	5.91483	-0.00572568
5.92636	0.000117474	5.91484	-0.0210151
5.9264	0.000119116	5.91484	-0.0184669
5.92643	0.000120806	5.91486	-0.0108222
5.92647	0.000122545	5.91486	-0.0108222
5.92652	0.000124337	5.91488	-0.0184669
5.92655	0.000126183	5.91488	0.00701552
5.92659	0.000128086	5.91489	-0.0184669
5.92664	0.000130048	5.91491	-0.000629197
5.92668	0.000132072	5.91491	0.00956377
5.92671	0.00013416	5.91493	-0.0286598
5.92675	0.000136317	5.91493	-0.0388528
5.9268	0.000138543	5.91495	-0.0159186
5.92683	0.000140844	5.91495	-0.00317744
5.92687	0.000143223	5.91496	-0.000629197
5.92692	0.000145683	5.91498	-0.0235634
5.92696	0.000148228	5.91498	-0.000629197
5.92699	0.000150863	5.915	-0.0363046
5.92704	0.000153592	5.915	-0.0235634
5.92708	0.000156419	5.91502	0.0197567
5.92711	0.00015935	5.91502	-0.00827392
5.92715	0.000162391	5.91503	-0.00317744
5.9272	0.000165546	5.91505	-0.0108222
5.92723	0.000168823	5.91505	-0.0159186
5.92727	0.000172227	5.91507	-0.0108222
5.92732	0.000175767	5.91507	-0.0159186
5.92736	0.000179448	5.91509	0.012112
5.92739	0.00018328	5.91509	0.00701552
5.92744	0.000187271	5.9151	-0.0235634
5.92748	0.000191431	5.91512	-0.0286598
5.92751	0.000195768	5.91512	-0.000629197
5.92755	0.000200295	5.91514	-0.0337563
5.9276	0.000205023	5.91514	-0.000629197
5.92764	0.000209964	5.91516	-0.00827392
5.92767	0.000215131	5.91517	-0.0133704
5.92772	0.00022054	5.91517	-0.0108222
5.92776	0.000226206	5.91519	-0.0159186
5.92779	0.000232145	5.91519	-0.0133704
5.92783	0.000238378	5.91521	-0.0184669
5.92788	0.000244923	5.91521	-0.00572568
5.92791	0.000251803	5.91523	-0.0261116
5.92795	0.000259041	5.91524	0.00701552
5.928	0.000266664	5.91524	-0.0133704
5.92804	0.000274699	5.91526	-0.00572568
5.92807	0.000283179	5.91526	0.0248532
5.92812	0.000292138	5.91528	-0.0159186
5.92816	0.000301611	5.91528	-0.0312081
5.92819	0.000311642	5.9153	-0.0133704
5.92823	0.000322276	5.91531	-0.0159186
5.92828	0.000333562	5.91531	-0.0210151
5.92831	0.000345557	5.91533	-0.0286598
5.92835	0.000358321	5.91533	-0.0184669
5.9284	0.000371924	5.91535	-0.00317744
5.92844	0.000386442	5.91535	-0.00317744
5.92847	0.00040196	5.91537	-0.0108222
5.92851	0.000418573	5.91538	-0.0108222
5.92856	0.000436388	5.91538	-0.0133704
5.92859	0.000455527	5.9154	-0.00572568
5.92863	0.000476124	5.9154	0.00446728
5.92868	0.000498335	5.91542	-0.0439493
5.92872	0.000522332	5.91542	-0.0133704
5.92875	0.000548317	5.91544	-0.0210151
5.9288	0.000576516	5.91545	-0.0286598
5.92884	0.000607191	5.91545	-0.0261116
5.92887	0.000640643	5.91547	-0.0235634
5.92891	0.00067722	5.91547	-0.00317744
5.92896	0.000717327	5.91549	-0.0159186
5.92899	0.000761435	5.91549	-0.00827392
5.92903	0.000810099	5.9155	-0.0286598
5.92908	0.000863971	5.91552	-0.0133704
5.92912	0.000923827	5.91552	0.00446728
5.92915	0.00099059	5.91554	0.00956377
5.92919	0.00106537	5.91554	-0.0133704
5.92924	0.00114951	5.91556	-0.0133704
5.92927	0.00124464	5.91556	-0.0133704
5.92931	0.00135276	5.91557	0.012112
5.92936	0.00147637	5.91559	0.0146602
5.9294	0.00161857	5.91559	-0.0108222
5.92943	0.00178328	5.91561	0.00191904
5.92948	0.00197554	5.91561	-0.0159186
5.92952	0.00220183	5.91563	-0.00572568
5.92955	0.00247068	5.91563	-0.0363046
5.92959	0.00279349	5.91564	-0.0210151
5.92964	0.00318567	5.91566	-0.0286598
5.92967	0.00366861	5.91566	-0.0133704
5.92971	0.00427251	5.91568	-0.00572568
5.92976	0.00504128	5.91568	-0.00827392
5.9298	0.00604057	5.9157	0.0146602
5.92983	0.00737204	5.9157	-0.0261116
5.92988	0.00919971	5.91571	0.00191904
5.92992	0.0118016	5.91573	-0.0312081
5.92995	0.0156783	5.91573	-0.0108222
5.92999	0.0218009	5.91575	-0.0108222
5.93004	0.0322382	5.91575	-0.0235634
5.93008	0.0519482	5.91577	-0.0108222
5.93011	0.0945398	5.91578	0.012112
5.93016	0.199461	5.91578	-0.00317744
5.9302	0.389811	5.9158	-0.0159186
5.93023	0.308989	5.9158	-0.0184669
5.93027	0.142336	5.91582	-0.00317744
5.93032	0.0717994	5.91582	-0.0261116
5.93035	0.0417837	5.91584	0.00956377
5.93039	0.0270078	5.91585	-0.00827392
5.93044	0.0188008	5.91585	-0.00827392
5.93048	0.0138126	5.91587	-0.0159186
5.93051	0.0105682	5.91587	-0.00827392
5.93056	0.00834501	5.91589	-0.00317744
5.9306	0.00675738	5.91589	-0.0261116
5.93063	0.00558524	5.91591	0.00446728
5.93067	0.00469582	5.91592	-0.00827392
5.93072	0.00400529	5.91592	-0.0363046
5.93076	0.00345865	5.91594	-0.000629197
5.93079	0.00301864	5.91594	-0.0261116
5.93084	0.0026593	5.91596	-0.0261116
5.93088	0.00236211	5.91596	0.00446728
5.93091	0.00211355	5.91598	0.00191904
5.93095	0.0019036	5.91599	-0.0133704
5.931	0.00172468	5.91599	-0.0210151
5.93103	0.00157099	5.91601	-0.0159186
5.93107	0.001438	5.91601	-0.0261116
5.93112	0.00132219	5.91603	-0.0235634
5.93116	0.00122072	5.91603	-0.00317744
5.93119	0.00113134	5.91605	-0.000629197
5.93124	0.00105221	5.91606	-0.0159186
5.93128	0.000981824	5.91606	0.00956377
5.93131	0.000918959	5.91608	-0.0159186
5.93135	0.000862585	5.91608	0.00446728
5.9314	0.000811847	5.9161	-0.0184669
5.93143	0.000766026	5.9161	-0.0159186
5.93147	0.000724514	5.91611	-0.000629197
5.93152	0.000686794	5.91613	-0.0133704
5.93156	0.000652424	5.91613	-0.000629197
5.93159	0.000621027	5.91615	-0.0108222
5.93163	0.000592274	5.91615	0.00701552
5.93168	0.000565884	5.91617	-0.000629197
5.93171	0.000541609	5.91617	-0.000629197
5.93175	0.000519235	5.91618	-0.0108222
5.9318	0.000498575	5.9162	-0.0133704
5.93184	0.000479462	5.9162	-0.0261116
5.93187	0.000461751	5.91622	-0.0133704
5.93192	0.000445313	5.91622	0.00191904
5.93196	0.000430033	5.91624	-0.0235634
5.93199	0.000415811	5.91624	-0.0235634
5.93203	0.000402554	5.91625	-0.0286598
5.93208	0.000390183	5.91627	0.0197567
5.93211	0.000378624	5.91627	0.00446728
5.93215	0.000367812	5.91629	-0.0184669
5.9322	0.000357688	5.91629	-0.000629197
5.93224	0.000348198	5.91631	0.00701552
5.93227	0.000339296	5.91631	-0.00827392
5.93232	0.000330938	5.91632	0.0146602
5.93236	0.000323083	5.91634	-0.0210151
5.93239	0.000315697	5.91634	-0.0159186
5.93243	0.000308746	5.91636	-0.000629197
5.93248	0.000302201	5.91636	-0.0133704
5.93252	0.000296034	5.91638	-0.00572568
5.93255	0.000290221	5.91639	-0.000629197
5.9326	0.000284738	5.91639	-0.00827392
5.93264	0.000279565	5.91641	-0.0159186
5.93267	0.000274682	5.91641	-0.000629197
5.93271	0.000270072	5.91643	0.0274014
5.93276	0.000265717	5.91643	0.00191904
5.93279	0.000261604	5.91645	0.012112
5.93283	0.000257718	5.91646	-0.00572568
5.93288	0.000254047	5.91646	-0.0261116
5.93292	0.000250577	5.91648	-0.0184669
5.93295	0.000247299	5.91648	-0.0133704
5.933	0.000244202	5.9165	-0.0133704
5.93304	0.000241276	5.9165	-0.0159186
5.93307	0.000238512	5.91652	-0.00317744
5.93311	0.000235903	5.91653	-0.000629197
5.93316	0.000233441	5.91653	-0.00572568
5.9332	0.000231118	5.91655	-0.00827392
5.93323	0.000228928	5.91655	-0.00572568
5.93328	0.000226864	5.91657	-0.00572568
5.93332	0.000224921	5.91657	-0.00572568
5.93335	0.000223093	5.91659	0.00191904
5.93339	0.000221376	5.9166	-0.0133704
5.93344	0.000219764	5.9166	-0.0210151
5.93347	0.000218253	5.91662	-0.00827392
5.93351	0.000216839	5.91662	-0.0159186
5.93356	0.000215518	5.91664	0.022305
5.9336	0.000214286	5.91664	-0.00572568
5.93363	0.000213139	5.91666	-0.000629197
5.93368	0.000212076	5.91667	-0.0210151
5.93372	0.000211091	5.91667	-0.0184669
5.93375	0.000210184	5.91669	-0.0133704
5.93379	0.00020935	5.91669	0.00446728
5.93384	0.000208588	5.91671	-0.0133704
5.93387	0.000207895	5.91671	-0.0159186
5.93391	0.000207269	5.91672	-0.00827392
5.93396	0.000206708	5.91674	-0.0133704
5.934	0.00020621	5.91674	0.00191904
5.93403	0.000205772	5.91676	-0.00572568
5.93407	0.000205394	5.91676	-0.0261116
5.93412	0.000205074	5.91678	0.00191904
5.93415	0.00020481	5.91678	-0.00572568
5.93419	0.0002046	5.91679	-0.0210151
5.93424	0.000204444	5.91681	-0.00572568
5.93428	0.00020434	5.91681	-0.0133704
5.93431	0.000204287	5.91683	-0.00827392
5.93436	0.000204284	5.91683	-0.00572568
5.9344	0.000204329	5.91685	-0.0108222
5.93443	0.000204423	5.91685	-0.00572568
5.93447	0.000204563	5.91686	-0.0184669
5.93452	0.00020475	5.91688	0.0197567
5.93455	0.000204981	5.91688	0.00446728
5.93459	0.000205258	5.9169	0.00191904
5.93464	0.000205578	5.9169	-0.0286598
5.93468	0.000205942	5.91692	-0.0184669
5.93471	0.000206349	5.91692	-0.0108222
5.93476	0.000206798	5.91693	0.00446728
5.9348	0.000207289	5.91695	-0.0184669
5.93483	0.000207821	5.91695	0.00701552
5.93487	0.000208394	5.91697	0.00191904
5.93492	0.000209008	5.91697	-0.0108222
5.93496	0.000209662	5.91699	-0.0159186
5.93499	0.000210356	5.917	0.00956377
5.93504	0.000211091	5.917	-0.00572568
5.93508	0.000211865	5.91702	0.00446728
5.93511	0.000212678	5.91702	-0.0159186
5.93515	0.000213531	5.91704	-0.0235634
5.9352	0.000214424	5.91704	0.0274014
5.93523	0.000215355	5.91706	0.00191904
5.93527	0.000216326	5.91707	-0.0235634
5.93532	0.000217337	5.91707	-0.0159186
5.93536	0.000218387	5.91709	0.022305
5.93539	0.000219476	5.91709	-0.000629197
5.93544	0.000220605	5.91711	0.00956377
5.93548	0.000221774	5.91711	-0.0235634
5.93551	0.000222982	5.91713	-0.0108222
5.93555	0.000224231	5.91714	-0.0210151
5.9356	0.00022552	5.91714	-0.0108222
5.93564	0.00022685	5.91716	-0.0261116
5.93567	0.000228221	5.91716	-0.00572568
5.93572	0.000229633	5.91718	-0.00572568
5.93576	0.000231086	5.91718	-0.0133704
5.93579	0.000232582	5.9172	0.00191904
5.93583	0.00023412	5.91721	0.00446728
5.93588	0.000235701	5.91721	-0.0159186
5.93591	0.000237325	5.91723	-0.0108222
5.93595	0.000238993	5.91723	0.0146602
5.936	0.000240706	5.91725	-0.0159186
5.93604	0.000242463	5.91725	-0.000629197
5.93607	0.000244266	5.91727	-0.00827392
5.93612	0.000246116	5.91728	-0.0210151
5.93616	0.000248012	5.91728	-0.000629197
5.93619	0.000249956	5.9173	-0.00827392
5.93623	0.000251948	5.9173	-0.000629197
5.93628	0.000253989	5.91732	-0.0133704
5.93631	0.000256081	5.91732	-0.00827392
5.93635	0.000258223	5.91733	-0.0133704
5.9364	0.000260417	5.91735	-0.0312081
5.93644	0.000262663	5.91735	-0.00317744
5.93647	0.000264963	5.91737	-0.0184669
5.93651	0.000267318	5.91737	0.00446728
5.93656	0.000269728	5.91739	-0.000629197
5.93659	0.000272196	5.91739	0.0146602
5.93663	0.000274721	5.9174	0.00191904
5.93668	0.000277305	5.91742	-0.0184669
5.93672	0.00027995	5.91742	-0.0159186
5.93675	0.000282656	5.91744	-0.0133704
5.9368	0.000285425	5.91744	-0.0184669
5.93684	0.000288259	5.91746	0.00701552
5.93687	0.000291158	5.91746	0.012112
5.93691	0.000294125	5.91747	0.022305
5.93696	0.000297161	5.91749	-0.00572568
5.93699	0.000300267	5.91749	0.0274014
5.93703	0.000303446	5.91751	0.00446728
5.93708	0.000306698	5.91751	-0.00572568
5.93712	0.000310027	5.91753	0.0197567
5.93715	0.000313433	5.91753	0.00446728
5.9372	0.000316918	5.91754	-0.00317744
5.93724	0.000320486	5.91756	0.00446728
5.93727	0.000324137	5.91756	0.0375944
5.93731	0.000327874	5.91758	0.0554321
5.93736	0.0003317	5.91758	0.0324979
5.9374	0.000335616	5.9176	0.0274014
5.93743	0.000339626	5.91761	0.0579803
5.93748	0.000343731	5.91761	0.0299497
5.93752	0.000347935	5.91763	0.0197567
5.93755	0.00035224	5.91763	0.012112
5.93759	0.000356649	5.91765	0.022305
5.93764	0.000361165	5.91765	0.012112
5.93767	0.000365792	5.91767	-0.000629197
5.93771	0.000370532	5.91768	-0.00317744
5.93776	0.000375389	5.91768	0.00446728
5.9378	0.000380366	5.9177	-0.0159186
5.93783	0.000385468	5.9177	0.00956377
5.93788	0.000390697	5.91772	-0.00827392
5.93792	0.000396059	5.91772	-0.0261116
5.93795	0.000401556	5.91774	-0.0210151
5.93799	0.000407194	5.91775	-0.0159186
5.93804	0.000412977	5.91775	0.00701552
5.93808	0.00041891	5.91777	-0.00317744
5.93811	0.000424997	5.91777	0.00446728
5.93816	0.000431244	5.91779	-0.0133704
5.9382	0.000437656	5.91779	-0.000629197
5.93823	0.000444239	5.91781	-0.0261116
5.93827	0.000450998	5.91782	-0.0261116
5.93832	0.00045794	5.91782	-0.00827392
5.93835	0.000465071	5.91784	0.0299497
5.93839	0.000472397	5.91784	-0.0235634
5.93844	0.000479926	5.91786	-0.000629197
5.93848	0.000487665	5.91786	-0.0133704
5.93851	0.000495621	5.91788	0.00701552
5.93856	0.000503803	5.91789	0.0146602
5.9386	0.000512219	5.91789	-0.0235634
5.93863	0.000520878	5.91791	0.0172085
5.93867	0.000529788	5.91791	-0.000629197
5.93872	0.00053896	5.91793	0.00191904
5.93875	0.000548404	5.91793	-0.0184669
5.93879	0.00055813	5.91794	-0.0133704
5.93884	0.00056815	5.91796	-0.0159186
5.93888	0.000578475	5.91796	0.00446728
5.93891	0.000589118	5.91798	-0.00317744
5.93895	0.000600091	5.91798	-0.0159186
5.939	0.000611408	5.918	-0.0133704
5.93903	0.000623084	5.918	-0.0108222
5.93907	0.000635134	5.91801	-0.0133704
5.93912	0.000647574	5.91803	-0.00317744
5.93916	0.00066042	5.91803	0.0172085
5.93919	0.000673691	5.91805	0.0197567
5.93924	0.000687404	5.91805	0.00446728
5.93928	0.000701581	5.91807	-0.00317744
5.93931	0.000716242	5.91807	0.00191904
5.93935	0.000731409	5.91808	-0.00572568
5.9394	0.000747106	5.9181	-0.00827392
5.93943	0.000763357	5.9181	-0.000629197
5.93947	0.000780188	5.91812	-0.0108222
5.93952	0.000797629	5.91812	-0.00572568
5.93956	0.000815708	5.91814	-0.00572568
5.93959	0.000834457	5.91814	-0.0210151
5.93963	0.000853908	5.91815	-0.0133704
5.93968	0.000874099	5.91817	0.00956377
5.93971	0.000895067	5.91817	0.00446728
5.93975	0.000916851	5.91819	-0.0210151
5.9398	0.000939495	5.91819	-0.0210151
5.93984	0.000963046	5.91821	-0.00572568
5.93987	0.00098755	5.91822	-0.0108222
5.93992	0.00101306	5.91822	-0.0312081
5.93996	0.00103964	5.91824	-0.00572568
5.93999	0.00106734	5.91824	-0.000629197
5.94003	0.00109622	5.91826	0.00191904
5.94008	0.00112636	5.91826	0.00191904
5.94011	0.00115783	5.91828	-0.0210151
5.94015	0.00119071	5.91829	-0.000629197
5.9402	0.00122509	5.91829	-0.0133704
5.94024	0.00126105	5.91831	-0.00827392
5.94027	0.0012987	5.91831	-0.0210151
5.94032	0.00133815	5.91833	-0.0159186
5.94036	0.0013795	5.91833	-0.0133704
5.94039	0.00142289	5.91835	-0.00572568
5.94043	0.00146844	5.91836	-0.0363046
5.94048	0.00151632	5.91836	-0.0286598
5.94052	0.00156668	5.91838	-0.000629197
5.94055	0.00161969	5.91838	-0.000629197
5.9406	0.00167553	5.9184	-0.00827392
5.94064	0.00173444	5.9184	0.0146602
5.94067	0.00179661	5.91842	-0.0235634
5.94071	0.00186231	5.91843	-0.00572568
5.94076	0.00193181	5.91843	0.00446728
5.94079	0.0020054	5.91845	-0.0312081
5.94083	0.00208341	5.91845	-0.0159186
5.94088	0.0021662	5.91847	-0.00827392
5.94092	0.00225418	5.91847	-0.0388528
5.94095	0.00234778	5.91849	0.00191904
5.941	0.0024475	5.9185	-0.0235634
5.94104	0.00255387	5.9185	-0.00317744
5.94107	0.00266751	5.91852	0.012112
5.94111	0.00278909	5.91852	-0.000629197
5.94116	0.00291937	5.91854	0.0146602
5.94119	0.0030592	5.91854	-0.0133704
5.94123	0.00320953	5.91855	-0.0235634
5.94128	0.00337145	5.91857	0.0146602
5.94132	0.00354616	5.91857	-0.0235634
5.94135	0.00373507	5.91859	-0.0261116
5.94139	0.00393973	5.91859	-0.0388528
5.94144	0.00416196	5.91861	-0.0210151
5.94147	0.00440382	5.91861	-0.00827392
5.94151	0.00466767	5.91862	-0.00572568
5.94156	0.00495627	5.91864	-0.0159186
5.9416	0.00527281	5.91864	-0.0133704
5.94163	0.00562099	5.91866	-0.00572568
5.94168	0.00600516	5.91866	-0.00827392
5.94172	0.00643044	5.91868	-0.0133704
5.94175	0.00690289	5.91868	-0.000629197
5.94179	0.00742971	5.91869	-0.00572568
5.94184	0.00801953	5.91871	-0.00827392
5.94187	0.00868275	5.91871	-0.0210151
5.94191	0.009432	5.91873	-0.0184669
5.94196	0.0102827	5.91873	-0.0388528
5.942	0.0112539	5.91875	0.00446728
5.94203	0.0123693	5.91875	-0.0184669
5.94207	0.0136585	5.91876	-0.000629197
5.94212	0.0151593	5.91878	-0.0133704
5.94215	0.01692	5.91878	-0.000629197
5.94219	0.0190034	5.9188	-0.0235634
5.94224	0.0214919	5.9188	-0.00317744
5.94228	0.0244958	5.91882	-0.00827392
5.94231	0.0281644	5.91883	-0.00827392
5.94236	0.0327037	5.91883	-0.00317744
5.9424	0.0384035	5.91885	-0.000629197
5.94243	0.0456787	5.91885	-0.0286598
5.94247	0.0551376	5.91887	-0.0337563
5.94252	0.0676898	5.91887	-0.00572568
5.94255	0.0847234	5.91889	0.00446728
5.94259	0.108383	5.9189	-0.0312081
5.94264	0.141963	5.9189	0.0248532
5.94268	0.190254	5.91892	0.0248532
5.94271	0.258863	5.91892	-0.0159186
5.94276	0.349027	5.91894	0.00191904
5.9428	0.441984	5.91894	-0.0261116
5.94283	0.486519	5.91896	-0.00827392
5.94287	0.445669	5.91897	-0.0210151
5.94292	0.353645	5.91897	0.00191904
5.94296	0.26268	5.91899	-0.000629197
5.94299	0.193004	5.91899	-0.00572568
5.94304	0.143876	5.91901	0.0146602
5.94308	0.109721	5.91901	-0.0133704
5.94311	0.0856783	5.91903	-0.0108222
5.94315	0.0683879	5.91904	0.00701552
5.9432	0.0556605	5.91904	-0.0210151
5.94323	0.0460797	5.91906	0.022305
5.94327	0.0387177	5.91906	-0.000629197
5.94332	0.0329549	5.91908	-0.0235634
5.94336	0.0283688	5.91908	-0.0159186
5.94339	0.0246651	5.9191	-0.000629197
5.94344	0.0216344	5.91911	-0.00572568
5.94348	0.0191251	5.91911	-0.00572568
5.94351	0.0170255	5.91913	-0.00317744
5.94355	0.015252	5.91913	-0.0159186
5.9436	0.013741	5.91915	-0.0184669
5.94363	0.0124436	5.91915	-0.00317744
5.94367	0.0113216	5.91916	-0.00317744
5.94372	0.010345	5.91918	-0.0261116
5.94376	0.00948997	5.91918	-0.00317744
5.94379	0.00873719	5.9192	-0.00827392
5.94383	0.0080711	5.9192	-0.0184669
5.94388	0.00747896	5.91922	-0.0261116
5.94391	0.00695027	5.91922	0.00191904
5.94395	0.00647633	5.91923	-0.0133704
5.944	0.00604987	5.91925	-0.0159186
5.94404	0.00566479	5.91925	-0.0210151
5.94407	0.00531593	5.91927	-0.0184669
5.94412	0.0049989	5.91927	-0.0159186
5.94416	0.00470998	5.91929	-0.0184669
5.94419	0.00444594	5.91929	-0.0261116
5.94423	0.00420403	5.9193	-0.00572568
5.94428	0.00398186	5.91932	0.00446728
5.94431	0.00377734	5.91932	-0.0261116
5.94435	0.00358866	5.91934	-0.0235634
5.9444	0.00341425	5.91934	-0.000629197
5.94444	0.00325271	5.91936	-0.0210151
5.94447	0.0031028	5.91936	0.00191904
5.94451	0.00296346	5.91937	0.00701552
5.94456	0.00283371	5.91939	-0.0133704
5.94459	0.0027127	5.91939	-0.0337563
5.94463	0.00259967	5.91941	0.00191904
5.94468	0.00249394	5.91941	-0.0133704
5.94472	0.0023949	5.91943	-0.0108222
5.94475	0.002302	5.91944	0.00701552
5.9448	0.00221476	5.91944	-0.0388528
5.94484	0.00213273	5.91946	-0.0108222
5.94487	0.0020555	5.91946	-0.0286598
5.94491	0.00198271	5.91948	0.012112
5.94496	0.00191404	5.91948	-0.0210151
5.94499	0.00184919	5.9195	0.00446728
5.94503	0.00178787	5.91951	0.00446728
5.94508	0.00172985	5.91951	-0.00572568
5.94512	0.0016749	5.91953	0.012112
5.94515	0.0016228	5.91953	-0.000629197
5.9452	0.00157338	5.91955	-0.00572568
5.94524	0.00152644	5.91955	-0.0235634
5.94527	0.00148184	5.91957	0.012112
5.94531	0.00143943	5.91958	-0.00827392
5.94536	0.00139906	5.91958	-0.00317744
5.9454	0.00136061	5.9196	-0.0210151
5.94543	0.00132397	5.9196	-0.0286598
5.94548	0.00128903	5.91962	-0.0261116
5.94552	0.00125569	5.91962	-0.0159186
5.94555	0.00122386	5.91964	-0.0210151
5.94559	0.00119345	5.91965	0.012112
5.94564	0.00116438	5.91965	-0.000629197
5.94567	0.00113658	5.91967	-0.00572568
5.94571	0.00110998	5.91967	-0.00572568
5.94576	0.00108451	5.91969	-0.0159186
5.9458	0.00106012	5.91969	-0.000629197
5.94583	0.00103674	5.91971	-0.00572568
5.94588	0.00101434	5.91972	-0.0133704
5.94592	0.00099285	5.91972	-0.0133704
5.94595	0.000972234	5.91974	-0.0337563
5.94599	0.000952448	5.91974	-0.0159186
5.94604	0.00093345	5.91976	-0.0159186
5.94608	0.000915204	5.91976	-0.0235634
5.94611	0.000897673	5.91977	-0.00827392
5.94616	0.000880825	5.91979	-0.0108222
5.9462	0.000864628	5.91979	-0.00317744
5.94623	0.000849053	5.91981	-0.0337563
5.94627	0.000834072	5.91981	-0.00317744
5.94632	0.000819658	5.91983	0.0146602
5.94635	0.000805788	5.91983	-0.00827392
5.94639	0.000792437	5.91984	-0.000629197
5.94644	0.000779584	5.91986	0.00446728
5.94648	0.000767209	5.91986	-0.00827392
5.94651	0.000755291	5.91988	0.00446728
5.94656	0.000743812	5.91988	-0.000629197
5.9466	0.000732754	5.9199	-0.0159186
5.94663	0.000722101	5.9199	-0.0159186
5.94667	0.000711837	5.91991	-0.0133704
5.94672	0.000701948	5.91993	-0.00827392
5.94675	0.000692418	5.91993	0.00191904
5.94679	0.000683236	5.91995	0.022305
5.94684	0.000674387	5.91995	-0.0133704
5.94688	0.00066586	5.91997	0.00191904
5.94691	0.000657644	5.91997	-0.0286598
5.94695	0.000649728	5.91998	-0.0312081
5.947	0.000642101	5.92	-0.00317744
5.94703	0.000634753	5.92	0.00446728
5.94707	0.000627676	5.92002	-0.0133704
5.94712	0.00062086	5.92002	0.00191904
5.94716	0.000614297	5.92004	-0.00827392
5.94719	0.000607979	5.92005	-0.0133704
5.94724	0.000601899	5.92005	-0.0363046
5.94728	0.000596049	5.92007	-0.0133704
5.94731	0.000590421	5.92007	-0.0133704
5.94735	0.000585011	5.92009	0.00191904
5.9474	0.000579811	5.92009	-0.000629197
5.94743	0.000574815	5.92011	-0.0261116
5.94747	0.000570019	5.92012	0.012112
5.94752	0.000565416	5.92012	-0.0184669
5.94756	0.000561001	5.92014	-0.0133704
5.94759	0.000556769	5.92014	-0.0312081
5.94764	0.000552717	5.92016	-0.00317744
5.94768	0.000548839	5.92016	-0.0133704
5.94771	0.000545131	5.92018	-0.00572568
5.94775	0.00054159	5.92019	0.00956377
5.9478	0.000538211	5.92019	-0.0133704
5.94784	0.000534991	5.92021	0.00191904
5.94787	0.000531926	5.92021	-0.0159186
5.94792	0.000529014	5.92023	-0.0261116
5.94796	0.000526251	5.92023	-0.00572568
5.94799	0.000523635	5.92025	0.0146602
5.94803	0.000521162	5.92026	-0.0261116
5.94808	0.000518829	5.92026	-0.000629197
5.94811	0.000516636	5.92028	-0.000629197
5.94815	0.000514579	5.92028	-0.00317744
5.9482	0.000512656	5.9203	-0.0210151
5.94824	0.000510865	5.9203	-0.00827392
5.94827	0.000509204	5.92032	-0.0210151
5.94832	0.000507671	5.92033	-0.0184669
5.94836	0.000506265	5.92033	-0.00827392
5.94839	0.000504984	5.92035	-0.0108222
5.94843	0.000503827	5.92035	-0.0312081
5.94848	0.000502792	5.92037	-0.0133704
5.94852	0.000501879	5.92037	-0.0210151
5.94855	0.000501085	5.92038	-0.0108222
5.9486	0.00050041	5.9204	-0.0133704
5.94864	0.000499854	5.9204	-0.00572568
5.94867	0.000499414	5.92042	-0.00827392
5.94871	0.000499092	5.92042	-0.00317744
5.94876	0.000498885	5.92044	-0.0159186
5.94879	0.000498794	5.92044	0.00446728
5.94883	0.000498817	5.92045	0.00701552
5.94888	0.000498956	5.92047	0.00701552
5.94892	0.000499209	5.92047	0.012112
5.94895	0.000499576	5.92049	-0.0133704
5.949	0.000500057	5.92049	-0.00827392
5.94904	0.000500653	5.92051	-0.0210151
5.94907	0.000501363	5.92051	-0.0261116
5.94911	0.000502187	5.92052	-0.00572568
5.94916	0.000503127	5.92054	-0.0210151
5.94919	0.000504182	5.92054	-0.0210151
5.94923	0.000505353	5.92056	-0.0133704
5.94928	0.00050664	5.92056	0.012112
5.94932	0.000508044	5.92058	-0.000629197
5.94935	0.000509566	5.92058	0.00446728
5.94939	0.000511207	5.92059	-0.0108222
5.94944	0.000512968	5.92061	0.022305
5.94947	0.000514849	5.92061	-0.00317744
5.94951	0.000516852	5.92063	-0.00572568
5.94956	0.000518978	5.92063	-0.000629197
5.9496	0.000521229	5.92065	0.00191904
5.94963	0.000523606	5.92066	-0.00572568
5.94968	0.000526111	5.92066	-0.00317744
5.94972	0.000528744	5.92068	-0.000629197
5.94975	0.000531509	5.92068	-0.0133704
5.94979	0.000534407	5.9207	-0.0235634
5.94984	0.00053744	5.9207	0.022305
5.94987	0.00054061	5.92072	-0.0159186
5.94991	0.00054392	5.92073	0.00446728
5.94996	0.000547371	5.92073	-0.00827392
5.95	0.000550967	5.92075	-0.0261116
5.95003	0.00055471	5.92075	-0.0133704
5.95008	0.000558603	5.92077	0.012112
5.95012	0.000562649	5.92077	0.00446728
5.95015	0.000566852	5.92079	-0.0210151
5.95019	0.000571213	5.9208	-0.0235634
5.95024	0.000575737	5.9208	-0.0159186
5.95028	0.000580428	5.92082	0.012112
5.95031	0.000585289	5.92082	-0.0133704
5.95036	0.000590324	5.92084	-0.00317744
5.9504	0.000595538	5.92084	-0.0286598
5.95043	0.000600935	5.92086	-0.0159186
5.95047	0.000606519	5.92087	-0.0210151
5.95052	0.000612295	5.92087	-0.00317744
5.95055	0.000618268	5.92089	-0.000629197
5.95059	0.000624445	5.92089	-0.0159186
5.95064	0.000630829	5.92091	0.00701552
5.95068	0.000637427	5.92091	-0.00317744
5.95071	0.000644245	5.92093	-0.00827392
5.95076	0.000651289	5.92094	0.0248532
5.9508	0.000658566	5.92094	-0.0235634
5.95083	0.000666084	5.92096	0.00956377
5.95087	0.000673848	5.92096	-0.0337563
5.95092	0.000681867	5.92098	-0.0133704
5.95096	0.00069015	5.92098	-0.0337563
5.95099	0.000698703	5.92099	-0.0108222
5.95104	0.000707537	5.92101	-0.0108222
5.95108	0.00071666	5.92101	-0.00317744
5.95111	0.000726082	5.92103	-0.0210151
5.95115	0.000735813	5.92103	-0.0210151
5.9512	0.000745863	5.92105	-0.00572568
5.95123	0.000756245	5.92105	-0.0210151
5.95127	0.00076697	5.92106	-0.00572568
5.95132	0.000778049	5.92108	-0.0286598
5.95136	0.000789497	5.92108	-0.0235634
5.95139	0.000801326	5.9211	-0.00572568
5.95144	0.000813551	5.9211	-0.0312081
5.95148	0.000826187	5.92112	-0.0108222
5.95151	0.000839249	5.92112	-0.0261116
5.95155	0.000852755	5.92113	-0.0210151
5.9516	0.000866722	5.92115	-0.0210151
5.95163	0.000881168	5.92115	0.00191904
5.95167	0.000896113	5.92117	0.0146602
5.95172	0.000911577	5.92117	-0.0133704
5.95176	0.000927582	5.92119	0.00446728
5.95179	0.000944151	5.92119	-0.0388528
5.95183	0.000961308	5.9212	0.00191904
5.95188	0.000979078	5.92122	-0.000629197
5.95191	0.000997489	5.92122	0.00191904
5.95195	0.00101657	5.92124	-0.00317744
5.952	0.00103635	5.92124	-0.000629197
5.95204	0.00105685	5.92126	0.012112
5.95207	0.00107813	5.92127	-0.0261116
5.95212	0.0011002	5.92127	-0.0337563
5.95216	0.00112312	5.92129	-0.00572568
5.95219	0.00114691	5.92129	-0.00572568
5.95223	0.00117162	5.92131	-0.00572568
5.95228	0.0011973	5.92131	-0.00572568
5.95231	0.001224	5.92133	-0.00317744
5.95235	0.00125176	5.92134	-0.0108222
5.9524	0.00128065	5.92134	0.00446728
5.95244	0.00131072	5.92136	0.012112
5.95247	0.00134204	5.92136	-0.0312081
5.95252	0.00137466	5.92138	-0.00827392
5.95256	0.00140867	5.92138	0.00446728
5.95259	0.00144413	5.9214	0.00191904
5.95263	0.00148114	5.92141	-0.00572568
5.95268	0.00151978	5.92141	-0.0159186
5.95272	0.00156014	5.92143	0.0172085
5.95275	0.00160232	5.92143	-0.000629197
5.9528	0.00164644	5.92145	-0.0286598
5.95284	0.00169261	5.92145	-0.000629197
5.95287	0.00174095	5.92147	-0.0184669
5.95291	0.00179161	5.92148	-0.0159186
5.95296	0.00184473	5.92148	-0.0184669
5.95299	0.00190047	5.9215	-0.0133704
5.95303	0.001959	5.9215	-0.0210151
5.95308	0.0020205	5.92152	-0.0133704
5.95312	0.00208519	5.92152	-0.0108222
5.95315	0.00215328	5.92154	0.0172085
5.9532	0.002225	5.92155	-0.0108222
5.95324	0.00230063	5.92155	-0.00827392
5.95327	0.00238044	5.92157	-0.00572568
5.95331	0.00246474	5.92157	-0.0286598
5.95336	0.00255389	5.92159	0.00191904
5.9534	0.00264824	5.92159	-0.00827392
5.95343	0.00274821	5.9216	0.00956377
5.95348	0.00285425	5.92162	0.00191904
5.95352	0.00296686	5.92162	-0.00827392
5.95355	0.00308659	5.92164	-0.0159186
5.95359	0.00321405	5.92164	-0.0159186
5.95364	0.0033499	5.92166	-0.0184669
5.95367	0.00349491	5.92166	-0.0133704
5.95371	0.0036499	5.92167	-0.0210151
5.95376	0.00381581	5.92169	0.0146602
5.9538	0.00399369	5.92169	0.00446728
5.95383	0.00418469	5.92171	0.012112
5.95388	0.00439015	5.92171	-0.0108222
5.95392	0.00461154	5.92173	-0.00317744
5.95395	0.00485056	5.92173	-0.00317744
5.95399	0.00510911	5.92174	-0.0210151
5.95404	0.00538936	5.92176	-0.00317744
5.95407	0.0056938	5.92176	-0.00827392
5.95411	0.00602529	5.92178	-0.0184669
5.95416	0.0063871	5.92178	-0.0286598
5.9542	0.00678302	5.9218	0.0172085
5.95423	0.00721746	5.9218	-0.0235634
5.95427	0.00769554	5.92181	0.00446728
5.95432	0.00822328	5.92183	-0.00572568
5.95435	0.00880773	5.92183	-0.00827392
5.95439	0.00945728	5.92185	-0.00827392
5.95444	0.0101819	5.92185	0.00701552
5.95448	0.0109934	5.92187	-0.0210151
5.95451	0.0119063	5.92188	-0.0261116
5.95456	0.012938	5.92188	-0.0337563
5.9546	0.0141097	5.9219	-0.00827392
5.95463	0.0154478	5.9219	-0.0133704
5.95467	0.0169847	5.92192	0.00446728
5.95472	0.0187614	5.92192	0.00446728
5.95475	0.0208296	5.92194	0.0172085
5.95479	0.0232556	5.92195	-0.0184669
5.95484	0.0261251	5.92195	-0.0210151
5.95488	0.0295505	5.92197	-0.00827392
5.95491	0.033681	5.92197	0.00446728
5.95495	0.0387178	5.92199	-0.0159186
5.955	0.0449359	5.92199	-0.00317744
5.95503	0.0527176	5.92201	0.00446728
5.95507	0.0626027	5.92202	0.00956377
5.95512	0.0753652	5.92202	-0.0286598
5.95516	0.0921281	5.92204	-0.0133704
5.95519	0.11453	5.92204	-0.0235634
5.95524	0.144931	5.92206	-0.00317744
5.95528	0.186559	5.92206	-0.0235634
5.95531	0.243141	5.92208	0.0146602
5.95535	0.316669	5.92209	-0.0133704
5.9554	0.400719	5.92209	-0.00572568
5.95543	0.470392	5.92211	-0.0108222
5.95547	0.48803	5.92211	-0.0337563
5.95552	0.441495	5.92213	-0.000629197
5.95556	0.360519	5.92213	-0.0159186
5.95559	0.279704	5.92215	0.0248532
5.95564	0.214171	5.92216	0.012112
5.95568	0.16514	5.92216	-0.0133704
5.95571	0.129302	5.92218	-0.00827392
5.95575	0.103051	5.92218	0.0197567
5.9558	0.0835739	5.9222	-0.000629197
5.95584	0.0688802	5.9222	-0.00827392
5.95587	0.0576005	5.92221	-0.0159186
5.95592	0.0487949	5.92223	-0.0210151
5.95596	0.0418125	5.92223	-0.0159186
5.95599	0.0361959	5.92225	-0.0108222
5.95603	0.0316189	5.92225	-0.00827392
5.95608	0.027845	5.92227	0.00191904
5.95611	0.0246998	5.92227	-0.0184669
5.95615	0.0220533	5.92228	0.0197567
5.9562	0.0198066	5.9223	-0.00317744
5.95624	0.0178842	5.9223	-0.00827392
5.95627	0.0162272	5.92232	-0.000629197
5.95632	0.0147893	5.92232	-0.00572568
5.95636	0.0135339	5.92234	-0.0235634
5.95639	0.0124317	5.92234	-0.0184669
5.95643	0.0114589	5.92235	0.00191904
5.95648	0.0105961	5.92237	-0.0159186
5.95651	0.00982748	5.92237	-0.00572568
5.95655	0.0091399	5.92239	-0.0184669
5.9566	0.00852242	5.92239	-0.00572568
5.95664	0.00796588	5.92241	0.0324979
5.95667	0.00746255	5.92241	-0.0184669
5.95671	0.0070059	5.92242	-0.0108222
5.95676	0.00659036	5.92244	0.0197567
5.95679	0.00621116	5.92244	0.00191904
5.95683	0.0058642	5.92246	-0.0159186
5.95688	0.00554594	5.92246	-0.0159186
5.95692	0.00525332	5.92248	-0.00572568
5.95695	0.00498368	5.92248	-0.0159186
5.957	0.00473466	5.92249	0.00191904
5.95704	0.00450425	5.92251	-0.00827392
5.95707	0.00429062	5.92251	-0.0159186
5.95711	0.00409221	5.92253	-0.000629197
5.95716	0.00390759	5.92253	-0.0108222
5.95719	0.00373554	5.92255	-0.0108222
5.95723	0.00357494	5.92256	0.00446728
5.95728	0.00342481	5.92256	-0.00317744
5.95732	0.00328425	5.92258	-0.00827392
5.95735	0.00315247	5.92258	0.00701552
5.95739	0.00302877	5.9226	-0.0235634
5.95744	0.0029125	5.9226	-0.0261116
5.95747	0.00280307	5.92262	-0.0108222
5.95751	0.00269997	5.92263	-0.0286598
5.95756	0.00260273	5.92263	0.00446728
5.9576	0.0025109	5.92265	-0.0133704
5.95763	0.0024241	5.92265	-0.00827392
5.95768	0.00234197	5.92267	0.00701552
5.95772	0.00226419	5.92267	0.00191904
5.95775	0.00219045	5.92269	0.00956377
5.95779	0.00212048	5.9227	0.00701552
5.95784	0.00205404	5.9227	-0.0286598
5.95787	0.00199089	5.92272	-0.00317744
5.95791	0.00193082	5.92272	-0.0337563
5.95796	0.00187364	5.92274	0.00956377
5.958	0.00181917	5.92274	-0.0286598
5.95803	0.00176724	5.92276	-0.0337563
5.95808	0.0017177	5.92277	-0.00827392
5.95812	0.0016704	5.92277	-0.0261116
5.95815	0.00162523	5.92279	-0.0108222
5.95819	0.00158204	5.92279	-0.0133704
5.95824	0.00154074	5.92281	-0.00317744
5.95828	0.00150121	5.92281	-0.0159186
5.95831	0.00146336	5.92282	-0.0286598
5.95836	0.00142709	5.92284	-0.00317744
5.9584	0.00139233	5.92284	0.00446728
5.95843	0.00135899	5.92286	-0.0133704
5.95847	0.001327	5.92286	-0.0133704
5.95852	0.00129628	5.92288	-0.0184669
5.95855	0.00126678	5.92288	-0.00317744
5.95859	0.00123843	5.92289	-0.0133704
5.95864	0.00121118	5.92291	0.00446728
5.95868	0.00118498	5.92291	-0.0210151
5.95871	0.00115976	5.92293	-0.00572568
5.95876	0.00113549	5.92293	-0.0210151
5.9588	0.00111212	5.92295	-0.00827392
5.95883	0.00108961	5.92295	-0.0184669
5.95887	0.00106792	5.92296	-0.0184669
5.95892	0.00104702	5.92298	-0.0261116
5.95895	0.00102686	5.92298	-0.0159186
5.95899	0.00100742	5.923	-0.00827392
5.95904	0.000988658	5.923	-0.0108222
5.95908	0.000970556	5.92302	-0.0184669
5.95911	0.00095308	5.92302	-0.00827392
5.95915	0.000936206	5.92303	-0.00317744
5.9592	0.000919908	5.92305	-0.00827392
5.95923	0.000904162	5.92305	0.0172085
5.95927	0.000888948	5.92307	0.0172085
5.95932	0.000874242	5.92307	-0.0261116
5.95936	0.000860026	5.92309	0.00191904
5.95939	0.000846281	5.92309	-0.0235634
5.95944	0.000832988	5.9231	-0.0388528
5.95948	0.00082013	5.92312	-0.0439493
5.95951	0.000807691	5.92312	-0.00827392
5.95955	0.000795656	5.92314	0.00701552
5.9596	0.00078401	5.92314	-0.0108222
5.95963	0.000772739	5.92316	-0.0108222
5.95967	0.00076183	5.92317	-0.00827392
5.95972	0.00075127	5.92317	-0.0235634
5.95976	0.000741047	5.92319	-0.0108222
5.95979	0.000731149	5.92319	-0.0133704
5.95983	0.000721566	5.92321	-0.00827392
5.95988	0.000712288	5.92321	-0.00572568
5.95991	0.000703303	5.92323	-0.00317744
5.95995	0.000694604	5.92324	0.00191904
5.96	0.00068618	5.92324	-0.00317744
5.96004	0.000678024	5.92326	-0.000629197
5.96007	0.000670127	5.92326	0.00701552
5.96012	0.000662481	5.92328	0.00701552
5.96016	0.000655079	5.92328	-0.0108222
5.96019	0.000647913	5.9233	0.00191904
5.96023	0.000640977	5.92331	-0.0184669
5.96028	0.000634264	5.92331	-0.000629197
5.96031	0.000627769	5.92333	0.012112
5.96035	0.000621484	5.92333	0.0248532
5.9604	0.000615405	5.92335	-0.000629197
5.96044	0.000609526	5.92335	-0.0108222
5.96047	0.000603841	5.92337	0.0172085
5.96052	0.000598347	5.92338	-0.0210151
5.96056	0.000593038	5.92338	-0.0159186
5.96059	0.00058791	5.9234	-0.0108222
5.96063	0.000582958	5.9234	-0.0235634
5.96068	0.000578178	5.92342	-0.0159186
5.96072	0.000573567	5.92342	-0.00317744
5.96075	0.00056912	5.92343	0.0274014
5.9608	0.000564835	5.92345	0.00701552
5.96084	0.000560707	5.92345	-0.0159186
5.96087	0.000556735	5.92347	-0.0108222
5.96091	0.000552913	5.92347	-0.00317744
5.96096	0.00054924	5.92349	-0.0541422
5.96099	0.000545713	5.92349	-0.0108222
5.96103	0.00054233	5.9235	0.00446728
5.96108	0.000539086	5.92352	-0.0133704
5.96112	0.000535982	5.92352	0.012112
5.96115	0.000533013	5.92354	-0.0133704
5.9612	0.000530179	5.92354	-0.00317744
5.96124	0.000527477	5.92356	0.00446728
5.96127	0.000524904	5.92356	-0.0312081
5.96131	0.000522461	5.92357	-0.0337563
5.96136	0.000520144	5.92359	0.00701552
5.9614	0.000517952	5.92359	-0.0159186
5.96143	0.000515885	5.92361	-0.00827392
5.96148	0.00051394	5.92361	-0.0210151
5.96152	0.000512116	5.92363	-0.0184669
5.96155	0.000510412	5.92363	0.00701552
5.96159	0.000508828	5.92364	-0.0235634
5.96164	0.000507362	5.92366	-0.000629197
5.96167	0.000506014	5.92366	0.00956377
5.96171	0.000504782	5.92368	-0.0133704
5.96176	0.000503666	5.92368	0.012112
5.9618	0.000502666	5.9237	-0.000629197
5.96183	0.000501781	5.9237	-0.0159186
5.96188	0.000501011	5.92371	-0.0159186
5.96192	0.000500355	5.92373	0.012112
5.96195	0.000499814	5.92373	0.00446728
5.96199	0.000499387	5.92375	-0.000629197
5.96204	0.000499074	5.92375	-0.00317744
5.96207	0.000498876	5.92377	0.00191904
5.96211	0.000498792	5.92378	-0.000629197
5.96216	0.000498823	5.92378	-0.0108222
5.9622	0.000498969	5.9238	-0.00827392
5.96223	0.000499231	5.9238	-0.0159186
5.96227	0.000499609	5.92382	0.00191904
5.96232	0.000500103	5.92382	-0.000629197
5.96235	0.000500716	5.92384	-0.00572568
5.96239	0.000501447	5.92385	-0.0159186
5.96244	0.000502298	5.92385	-0.00827392
5.96248	0.000503269	5.92387	-0.0261116
5.96251	0.000504362	5.92387	-0.00827392
5.96256	0.000505577	5.92389	-0.0133704
5.9626	0.000506918	5.92389	0.012112
5.96263	0.000508383	5.92391	0.00191904
5.96267	0.000509977	5.92392	-0.00572568
5.96272	0.000511699	5.92392	0.0146602
5.96275	0.000513553	5.92394	-0.0184669
5.96279	0.00051554	5.92394	-0.000629197
5.96284	0.000517661	5.92396	-0.0133704
5.96288	0.00051992	5.92396	0.00191904
5.96291	0.000522319	5.92398	-0.00827392
5.96296	0.00052486	5.92399	-0.000629197
5.963	0.000527546	5.92399	0.00191904
5.96303	0.000530379	5.92401	-0.00572568
5.96307	0.000533363	5.92401	-0.000629197
5.96312	0.000536501	5.92403	-0.00317744
5.96316	0.000539796	5.92403	0.00191904
5.96319	0.000543252	5.92404	-0.0235634
5.96324	0.000546872	5.92406	-0.00827392
5.96328	0.00055066	5.92406	-0.00572568
5.96331	0.000554621	5.92408	-0.0184669
5.96335	0.000558758	5.92408	-0.00572568
5.9634	0.000563075	5.9241	-0.00572568
5.96343	0.000567579	5.9241	0.00191904
5.96347	0.000572274	5.92411	0.00446728
5.96352	0.000577164	5.92413	-0.0312081
5.96356	0.000582256	5.92413	-0.0133704
5.96359	0.000587555	5.92415	-0.00317744
5.96364	0.000593068	5.92415	-0.0133704
5.96368	0.0005988	5.92417	-0.0184669
5.96371	0.000604759	5.92417	-0.0235634
5.96375	0.000610952	5.92418	-0.0159186
5.9638	0.000617385	5.9242	-0.0159186
5.96384	0.000624067	5.9242	-0.0184669
5.96387	0.000631006	5.92422	0.00191904
5.96392	0.000638211	5.92422	-0.0184669
5.96396	0.00064569	5.92424	-0.00572568
5.96399	0.000653453	5.92424	-0.0312081
5.96403	0.000661511	5.92425	-0.0286598
5.96408	0.000669873	5.92427	0.00701552
5.96411	0.000678551	5.92427	-0.0108222
5.96415	0.000687557	5.92429	-0.0286598
5.9642	0.000696903	5.92429	-0.0159186
5.96424	0.000706602	5.92431	-0.0286598
5.96427	0.000716667	5.92431	0.022305
5.96432	0.000727114	5.92432	0.0197567
5.96436	0.000737957	5.92434	-0.0159186
5.96439	0.000749213	5.92434	0.0146602
5.96443	0.000760898	5.92436	-0.00317744
5.96448	0.000773032	5.92436	-0.00317744
5.96451	0.000785631	5.92438	0.00446728
5.96455	0.000798718	5.92439	-0.0184669
5.9646	0.000812313	5.92439	-0.00317744
5.96464	0.000826438	5.92441	0.00956377
5.96467	0.000841118	5.92441	-0.0261116
5.96471	0.000856379	5.92443	-0.0337563
5.96476	0.000872246	5.92443	0.00701552
5.96479	0.000888748	5.92445	0.00191904
5.96483	0.000905917	5.92446	-0.0312081
5.96488	0.000923783	5.92446	0.00446728
5.96492	0.000942382	5.92448	-0.000629197
5.96495	0.00096175	5.92448	0.00701552
5.965	0.000981925	5.9245	-0.00572568
5.96504	0.00100295	5.9245	-0.0108222
5.96507	0.00102487	5.92452	-0.000629197
5.96511	0.00104773	5.92453	0.00956377
5.96516	0.00107158	5.92453	-0.0133704
5.96519	0.00109647	5.92455	-0.0133704
5.96523	0.00112247	5.92455	-0.00827392
5.96528	0.00114963	5.92457	-0.0108222
5.96532	0.00117803	5.92457	-0.0286598
5.96535	0.00120773	5.92459	-0.0261116
5.9654	0.0012388	5.9246	-0.0159186
5.96544	0.00127134	5.9246	-0.0210151
5.96547	0.00130543	5.92462	-0.0286598
5.96551	0.00134117	5.92462	-0.00827392
5.96556	0.00137865	5.92464	-0.000629197
5.9656	0.00141799	5.92464	-0.0108222
5.96563	0.00145932	5.92465	0.0146602
5.96568	0.00150275	5.92467	0.00191904
5.96572	0.00154845	5.92467	-0.0337563
5.96575	0.00159654	5.92469	-0.0261116
5.96579	0.00164722	5.92469	-0.0133704
5.96584	0.00170064	5.92471	-0.00827392
5.96587	0.00175703	5.92471	0.00191904
5.96591	0.00181658	5.92472	-0.0184669
5.96596	0.00187955	5.92474	-0.0184669
5.966	0.00194618	5.92474	-0.0184669
5.96603	0.00201677	5.92476	-0.00317744
5.96608	0.00209162	5.92476	-0.0133704
5.96612	0.00217109	5.92478	-0.000629197
5.96615	0.00225554	5.92478	-0.0108222
5.96619	0.00234541	5.92479	-0.0184669
5.96624	0.00244116	5.92481	-0.0235634
5.96628	0.00254331	5.92481	-0.0235634
5.96631	0.00265243	5.92483	0.0172085
5.96636	0.00276916	5.92483	-0.00572568
5.9664	0.00289422	5.92485	-0.0184669
5.96643	0.00302842	5.92485	-0.0133704
5.96647	0.00317266	5.92486	-0.0133704
5.96652	0.00332795	5.92488	0.0146602
5.96655	0.00349545	5.92488	-0.00317744
5.96659	0.00367645	5.9249	0.00446728
5.96664	0.00387244	5.9249	-0.0108222
5.96668	0.00408511	5.92492	0.00446728
5.96671	0.00431639	5.92492	-0.00572568
5.96676	0.00456849	5.92493	-0.0312081
5.9668	0.00484399	5.92495	-0.0184669
5.96683	0.00514584	5.92495	-0.0108222
5.96687	0.00547749	5.92497	-0.0108222
5.96692	0.00584297	5.92497	0.0172085
5.96695	0.00624702	5.92499	-0.0184669
5.96699	0.00669522	5.925	0.0146602
5.96704	0.00719419	5.925	0.00956377
5.96708	0.00775184	5.92502	-0.00317744
5.96711	0.00837769	5.92502	-0.0363046
5.96715	0.00908323	5.92504	-0.00317744
5.9672	0.00988247	5.92504	0.00446728
5.96723	0.0107926	5.92506	-0.0210151
5.96727	0.0118349	5.92507	0.012112
5.96732	0.0130361	5.92507	-0.0235634
5.96736	0.0144297	5.92509	-0.00317744
5.96739	0.0160586	5.92509	-0.00317744
5.96744	0.017978	5.92511	-0.00827392
5.96748	0.0202604	5.92511	-0.0363046
5.96751	0.0230014	5.92513	-0.000629197
5.96755	0.02633	5.92514	-0.0184669
5.9676	0.0304225	5.92514	0.00191904
5.96763	0.0355244	5.92516	0.0172085
5.96767	0.0419844	5.92516	-0.0464975
5.96772	0.0503079	5.92518	0.00446728
5.96776	0.0612436	5.92518	-0.0108222
5.96779	0.0759234	5.9252	-0.00317744
5.96784	0.0960882	5.92521	-0.00317744
5.96788	0.124429	5.92521	-0.0235634
5.96791	0.165003	5.92523	-0.0133704
5.96795	0.223269	5.92523	0.0172085
5.968	0.30374	5.92525	-0.0286598
5.96804	0.399852	5.92525	-0.00572568
5.96807	0.475066	5.92526	0.012112
5.96812	0.475168	5.92528	0.022305
5.96816	0.400068	5.92528	-0.0108222
5.96819	0.303947	5.9253	-0.0235634
5.96823	0.223424	5.9253	-0.00317744
5.96828	0.16511	5.92532	0.00191904
5.96831	0.124501	5.92532	0.00701552
5.96835	0.0961368	5.92533	-0.0133704
5.9684	0.075956	5.92535	-0.00827392
5.96844	0.0612651	5.92535	-0.0159186
5.96847	0.0503214	5.92537	-0.00827392
5.96852	0.041992	5.92537	-0.0159186
5.96856	0.0355275	5.92539	-0.0159186
5.96859	0.030422	5.92539	-0.000629197
5.96863	0.0263266	5.9254	-0.0210151
5.96868	0.0229956	5.92542	-0.000629197
5.96872	0.0202526	5.92542	-0.0108222
5.96875	0.0179684	5.92544	-0.0108222
5.9688	0.0160473	5.92544	-0.0159186
5.96884	0.014417	5.92546	-0.0108222
5.96887	0.013022	5.92546	-0.0286598
5.96891	0.0118196	5.92547	-0.00572568
5.96896	0.010776	5.92549	0.00191904
5.96899	0.00986468	5.92549	0.0197567
5.96903	0.00906432	5.92551	0.00701552
5.96908	0.00835769	5.92551	-0.0312081
5.96912	0.00773077	5.92553	-0.0133704
5.96915	0.00717207	5.92553	-0.0235634
5.9692	0.00667207	5.92554	-0.00317744
5.96924	0.00622286	5.92556	-0.00827392
5.96927	0.0058178	5.92556	0.00191904
5.96931	0.00545132	5.92558	0.00446728
5.96936	0.00511868	5.92558	0.00446728
5.96939	0.00481585	5.9256	-0.0184669
5.96943	0.00453938	5.92561	-0.0133704
5.96948	0.00428629	5.92561	0.00191904
5.96952	0.00405404	5.92563	-0.00572568
5.96955	0.0038404	5.92563	-0.0133704
5.96959	0.00364344	5.92565	-0.000629197
5.96964	0.00346146	5.92565	-0.00317744
5.96967	0.00329299	5.92567	-0.0235634
5.96971	0.00313672	5.92568	-0.0286598
5.96976	0.0029915	5.92568	-0.00827392
5.9698	0.00285632	5.9257	0.00191904
5.96983	0.00273028	5.9257	-0.00317744
5.96988	0.00261256	5.92572	-0.0108222
5.96992	0.00250245	5.92572	-0.0184669
5.96995	0.00239931	5.92574	-0.0159186
5.96999	0.00230257	5.92575	-0.0108222
5.97004	0.0022117	5.92575	-0.0159186
5.97007	0.00212624	5.92577	-0.0133704
5.97011	0.00204576	5.92577	-0.000629197
5.97016	0.0019699	5.92579	-0.000629197
5.9702	0.00189829	5.92579	0.012112
5.97023	0.00183063	5.92581	0.0274014
5.97027	0.00176664	5.92582	-0.0363046
5.97032	0.00170605	5.92582	-0.0261116
5.97035	0.00164863	5.92584	-0.0235634
5.97039	0.00159415	5.92584	-0.00827392
5.97044	0.00154243	5.92586	-0.00572568
5.97048	0.00149327	5.92586	-0.0261116
5.97051	0.00144651	5.92587	0.00956377
5.97056	0.00140201	5.92589	-0.00317744
5.9706	0.0013596	5.92589	-0.0133704
5.97063	0.00131917	5.92591	-0.00572568
5.97067	0.00128059	5.92591	-0.000629197
5.97072	0.00124376	5.92593	-0.000629197
5.97075	0.00120856	5.92593	-0.0286598
5.97079	0.00117491	5.92594	0.00956377
5.97084	0.00114271	5.92596	-0.000629197
5.97088	0.00111188	5.92596	-0.000629197
5.97091	0.00108234	5.92598	-0.00827392
5.97096	0.00105403	5.92598	-0.00827392
5.971	0.00102687	5.926	0.00956377
5.97103	0.00100081	5.926	-0.00572568
5.97107	0.000975783	5.92601	-0.0108222
5.97112	0.000951738	5.92603	-0.000629197
5.97116	0.000928624	5.92603	0.0299497
5.97119	0.000906394	5.92605	-0.0159186
5.97124	0.000885003	5.92605	-0.0312081
5.97128	0.00086441	5.92607	-0.00572568
5.97131	0.000844575	5.92607	-0.000629197
5.97135	0.000825461	5.92608	-0.0210151
5.9714	0.000807035	5.9261	-0.00827392
5.97143	0.000789263	5.9261	0.00191904
5.97147	0.000772116	5.92612	-0.0286598
5.97152	0.000755563	5.92612	0.0146602
5.97156	0.000739579	5.92614	0.00191904
5.97159	0.000724137	5.92614	-0.00317744
5.97164	0.000709213	5.92615	0.00191904
5.97168	0.000694785	5.92617	-0.0235634
5.97171	0.000680831	5.92617	-0.0235634
5.97175	0.00066733	5.92619	-0.0159186
5.9718	0.000654263	5.92619	-0.00317744
5.97183	0.000641613	5.92621	-0.0184669
5.97187	0.00062936	5.92622	-0.0159186
5.97192	0.00061749	5.92622	-0.0108222
5.97196	0.000605986	5.92624	-0.0210151
5.97199	0.000594834	5.92624	-0.0159186
5.97203	0.00058402	5.92626	-0.0363046
5.97208	0.00057353	5.92626	-0.0184669
5.97211	0.000563351	5.92628	0.00956377
5.97215	0.000553473	5.92629	-0.0210151
5.9722	0.000543882	5.92629	0.00956377
5.97224	0.000534569	5.92631	-0.0184669
5.97227	0.000525522	5.92631	-0.0108222
5.97232	0.000516732	5.92633	-0.0184669
5.97236	0.00050819	5.92633	0.00191904
5.97239	0.000499887	5.92635	-0.0337563
5.97243	0.000491813	5.92636	-0.0235634
5.97248	0.000483961	5.92636	-0.0108222
5.97251	0.000476322	5.92638	-0.00317744
5.97255	0.000468891	5.92638	-0.00572568
5.9726	0.000461658	5.9264	-0.0133704
5.97264	0.000454618	5.9264	-0.0133704
5.97267	0.000447764	5.92642	-0.0235634
5.97271	0.000441089	5.92643	-0.0159186
5.97276	0.000434588	5.92643	-0.0210151
5.97279	0.000428255	5.92645	-0.00827392
5.97283	0.000422085	5.92645	-0.000629197
5.97288	0.000416072	5.92647	0.00191904
5.97292	0.000410211	5.92647	0.00446728
5.97295	0.000404497	5.92648	-0.0159186
5.973	0.000398927	5.9265	-0.00317744
5.97304	0.000393494	5.9265	-0.0159186
5.97307	0.000388196	5.92652	0.00446728
5.97311	0.000383028	5.92652	-0.0159186
5.97316	0.000377986	5.92654	-0.0108222
5.97319	0.000373066	5.92654	-0.00827392
5.97323	0.000368265	5.92655	0.00701552
5.97328	0.000363579	5.92657	-0.00317744
5.97332	0.000359006	5.92657	-0.0184669
5.97335	0.000354541	5.92659	-0.0133704
5.9734	0.000350181	5.92659	-0.00317744
5.97344	0.000345925	5.92661	-0.0261116
5.97347	0.000341768	5.92661	-0.0235634
5.97351	0.000337709	5.92662	-0.00572568
5.97356	0.000333744	5.92664	-0.00572568
5.9736	0.000329871	5.92664	0.00191904
5.97363	0.000326087	5.92666	-0.0286598
5.97368	0.000322391	5.92666	-0.0210151
5.97372	0.00031878	5.92668	-0.0184669
5.97375	0.000315252	5.92668	0.0197567
5.97379	0.000311804	5.92669	-0.0133704
5.97384	0.000308435	5.92671	-0.00572568
5.97387	0.000305143	5.92671	-0.0184669
5.97391	0.000301926	5.92673	0.0146602
5.97396	0.000298782	5.92673	-0.00827392
5.974	0.00029571	5.92675	0.00446728
5.97403	0.000292707	5.92675	-0.0286598
5.97408	0.000289772	5.92676	0.0172085
5.97412	0.000286904	5.92678	-0.0133704
5.97415	0.000284101	5.92678	-0.0184669
5.97419	0.000281362	5.9268	-0.00317744
5.97424	0.000278685	5.9268	-0.0159186
5.97427	0.000276069	5.92682	-0.0108222
5.97431	0.000273513	5.92683	-0.00572568
5.97436	0.000271016	5.92683	0.0172085
5.9744	0.000268576	5.92685	-0.000629197
5.97443	0.000266192	5.92685	-0.00572568
5.97447	0.000263863	5.92687	-0.000629197
5.97452	0.000261589	5.92687	0.00701552
5.97455	0.000259368	5.92689	-0.00572568
5.97459	0.000257198	5.9269	-0.0159186
5.97464	0.00025508	5.9269	-0.000629197
5.97468	0.000253013	5.92692	-0.0133704
5.97471	0.000250995	5.92692	0.00956377
5.97476	0.000249026	5.92694	-0.0133704
5.9748	0.000247105	5.92694	-0.0388528
5.97483	0.000245231	5.92696	-0.0108222
5.97487	0.000243404	5.92697	-0.0210151
5.97492	0.000241622	5.92697	-0.00827392
5.97495	0.000239886	5.92699	-0.0286598
5.97499	0.000238195	5.92699	-0.00572568
5.97504	0.000236548	5.92701	-0.00572568
5.97508	0.000234944	5.92701	-0.0210151
5.97511	0.000233384	5.92703	-0.00572568
5.97515	0.000231866	5.92704	-0.000629197
5.9752	0.00023039	5.92704	-0.0210151
5.97523	0.000228957	5.92706	-0.000629197
5.97527	0.000227564	5.92706	-0.0108222
5.97532	0.000226213	5.92708	-0.0337563
5.97536	0.000224903	5.92708	-0.0312081
5.97539	0.000223633	5.92709	0.00701552
5.97544	0.000222403	5.92711	0.00191904
5.97548	0.000221213	5.92711	-0.00317744
5.97551	0.000220064	5.92713	0.00191904
5.97555	0.000218954	5.92713	-0.0184669
5.9756	0.000217883	5.92715	-0.0210151
5.97563	0.000216852	5.92715	-0.00572568
5.97567	0.00021586	5.92716	-0.0312081
5.97572	0.000214908	5.92718	-0.0261116
5.97576	0.000213995	5.92718	-0.00827392
5.97579	0.000213121	5.9272	0.00191904
5.97584	0.000212287	5.9272	-0.0159186
5.97588	0.000211492	5.92722	-0.000629197
5.97591	0.000210737	5.92722	0.00191904
5.97595	0.000210021	5.92723	-0.0184669
5.976	0.000209346	5.92725	-0.0108222
5.97604	0.000208711	5.92725	0.00446728
5.97607	0.000208116	5.92727	0.00956377
5.97612	0.000207563	5.92727	-0.00827392
5.97616	0.00020705	5.92729	-0.00572568
5.97619	0.000206579	5.92729	-0.0210151
5.97623	0.00020615	5.9273	-0.00572568
5.97628	0.000205764	5.92732	-0.00317744
5.97631	0.000205421	5.92732	0.00191904
5.97635	0.000205121	5.92734	-0.0261116
5.9764	0.000204866	5.92734	-0.000629197
5.97644	0.000204655	5.92736	-0.00827392
5.97647	0.000204491	5.92736	0.0146602
5.97652	0.000204372	5.92737	-0.0108222
5.97656	0.000204302	5.92739	-0.000629197
5.97659	0.000204279	5.92739	0.0197567
5.97663	0.000204306	5.92741	-0.0184669
5.97668	0.000204383	5.92741	-0.0159186
5.97672	0.000204512	5.92743	0.012112
5.97675	0.000204693	5.92744	-0.00572568
5.9768	0.000204928	5.92744	-0.00827392
5.97684	0.000205219	5.92746	0.0146602
5.97687	0.000205567	5.92746	-0.00827392
5.97691	0.000205973	5.92748	-0.0312081
5.97696	0.000206439	5.92748	0.00446728
5.97699	0.000206967	5.9275	-0.00317744
5.97703	0.000207559	5.92751	-0.00572568
5.97708	0.000208216	5.92751	-0.00572568
5.97712	0.000208942	5.92753	-0.00317744
5.97715	0.000209737	5.92753	-0.0108222
5.9772	0.000210606	5.92755	0.00701552
5.97724	0.000211549	5.92755	-0.0108222
5.97727	0.000212571	5.92757	-0.0184669
5.97731	0.000213674	5.92758	0.00956377
5.97736	0.00021486	5.92758	-0.00827392
5.97739	0.000216134	5.9276	-0.000629197
5.97743	0.000217499	5.9276	-0.0108222
5.97748	0.000218959	5.92762	-0.0210151
5.97752	0.000220517	5.92762	-0.00827392
5.97755	0.000222179	5.92764	0.0146602
5.97759	0.000223948	5.92765	-0.0261116
5.97764	0.00022583	5.92765	-0.0133704
5.97767	0.000227829	5.92767	-0.0108222
5.97771	0.000229952	5.92767	0.00701552
5.97776	0.000232205	5.92769	-0.000629197
5.9778	0.000234593	5.92769	0.00191904
5.97783	0.000237124	5.9277	0.012112
5.97788	0.000239806	5.92772	0.00956377
5.97792	0.000242645	5.92772	-0.0210151
5.97795	0.000245651	5.92774	-0.00827392
5.97799	0.000248833	5.92774	-0.0235634
5.97804	0.000252201	5.92776	0.00191904
5.97807	0.000255765	5.92776	0.0172085
5.97811	0.000259537	5.92777	-0.000629197
5.97816	0.00026353	5.92779	-0.00317744
5.9782	0.000267756	5.92779	0.00446728
5.97823	0.000272229	5.92781	-0.0108222
5.97828	0.000276967	5.92781	-0.00827392
5.97832	0.000281986	5.92783	0.0197567
5.97835	0.000287304	5.92783	-0.00827392
5.97839	0.000292941	5.92784	-0.0133704
5.97844	0.000298919	5.92786	-0.0337563
5.97848	0.000305263	5.92786	0.00446728
5.97851	0.000311997	5.92788	0.00701552
5.97856	0.000319151	5.92788	-0.0312081
5.9786	0.000326755	5.9279	0.0146602
5.97863	0.000334845	5.9279	-0.0261116
5.97867	0.000343456	5.92791	-0.00827392
5.97872	0.000352632	5.92793	-0.0108222
5.97875	0.000362416	5.92793	0.00191904
5.97879	0.00037286	5.92795	-0.00317744
5.97884	0.00038402	5.92795	-0.0261116
5.97888	0.000395956	5.92797	-0.00317744
5.97891	0.000408739	5.92797	-0.00827392
5.97896	0.000422444	5.92798	-0.00317744
5.979	0.000437156	5.928	0.00446728
5.97903	0.000452973	5.928	-0.000629197
5.97907	0.000470001	5.92802	-0.0184669
5.97912	0.000488361	5.92802	-0.00827392
5.97916	0.00050819	5.92804	0.0146602
5.97919	0.000529643	5.92805	-0.0210151
5.97924	0.000552895	5.92805	0.0172085
5.97928	0.000578147	5.92807	-0.0210151
5.97931	0.000605627	5.92807	-0.0210151
5.97935	0.000635599	5.92809	-0.00317744
5.9794	0.000668365	5.92809	-0.0210151
5.97943	0.000704275	5.92811	0.012112
5.97947	0.000743738	5.92812	0.00956377
5.97952	0.000787228	5.92812	-0.0210151
5.97956	0.000835304	5.92814	0.00701552
5.97959	0.000888623	5.92814	0.00701552
5.97964	0.000947965	5.92816	-0.00572568
5.97968	0.00101426	5.92816	-0.0235634
5.97971	0.00108863	5.92818	0.00446728
5.97975	0.00117243	5.92819	-0.00572568
5.9798	0.00126731	5.92819	-0.0184669
5.97983	0.00137528	5.92821	0.00446728
5.97987	0.00149886	5.92821	-0.00827392
5.97992	0.00164119	5.92823	-0.0235634
5.97996	0.00180624	5.92823	-0.0286598
5.97999	0.00199909	5.92825	-0.0184669
5.98003	0.00222631	5.92826	-0.00827392
5.98008	0.00249654	5.92826	-0.0210151
5.98011	0.00282132	5.92828	0.00191904
5.98015	0.00321629	5.92828	-0.0235634
5.9802	0.00370316	5.9283	-0.0159186
5.98024	0.00431263	5.9283	-0.0184669
5.98027	0.00508939	5.92831	-0.0312081
5.98032	0.00610032	5.92833	-0.00317744
5.98036	0.0074492	5.92833	-0.0363046
5.98039	0.00930382	5.92835	-0.0235634
5.98043	0.0119493	5.92835	-0.0261116
5.98048	0.0159004	5.92837	-0.0210151
5.98051	0.0221596	5.92837	-0.0210151
5.98055	0.032873	5.92838	-0.000629197
5.9806	0.0532137	5.9284	-0.00827392
5.98064	0.0974647	5.9284	-0.00317744
5.98067	0.206768	5.92842	-0.00317744
5.98072	0.395491	5.92842	-0.00317744
5.98076	0.29941	5.92844	-0.0184669
5.98079	0.137562	5.92844	-0.0184669
5.98083	0.0698725	5.92845	-0.00827392
5.98088	0.0408873	5.92847	-0.0108222
5.98092	0.0265301	5.92847	-0.0210151
5.98095	0.0185181	5.92849	-0.00827392
5.981	0.0136312	5.92849	-0.00827392
5.98104	0.010444	5.92851	-0.0133704
5.98107	0.00825524	5.92851	0.0172085
5.98111	0.00668939	5.92852	-0.0159186
5.98116	0.00553159	5.92854	0.0146602
5.98119	0.00465187	5.92854	-0.0159186
5.98123	0.00396806	5.92856	-0.0210151
5.98128	0.00342613	5.92856	0.00446728
5.98132	0.00298947	5.92858	-0.0261116
5.98135	0.0026325	5.92858	0.00446728
5.9814	0.00233697	5.92859	-0.0159186
5.98144	0.00208956	5.92861	0.0172085
5.98147	0.00188037	5.92861	-0.00317744
5.98151	0.00170191	5.92863	-0.0235634
5.98156	0.00154845	5.92863	0.012112
5.9816	0.00141552	5.92865	-0.0312081
5.98163	0.00129961	5.92866	-0.0159186
5.98168	0.00119794	5.92866	0.00446728
5.98172	0.00110826	5.92868	-0.0108222
5.98175	0.00102875	5.92868	-0.0184669
5.98179	0.000957937	5.9287	-0.00827392
5.98184	0.000894582	5.9287	-0.000629197
5.98187	0.000837675	5.92872	-0.00572568
5.98191	0.000786366	5.92873	-0.0108222
5.98196	0.000739942	5.92873	0.0197567
5.982	0.000697799	5.92875	0.0172085
5.98203	0.000659425	5.92875	-0.0184669
5.98208	0.00062438	5.92877	-0.00317744
5.98212	0.000592288	5.92877	-0.0184669
5.98215	0.000562824	5.92879	-0.0235634
5.98219	0.000535708	5.9288	0.0197567
5.98224	0.000510693	5.9288	-0.0312081
5.98227	0.000487568	5.92882	-0.0363046
5.98231	0.000466145	5.92882	-0.0337563
5.98236	0.000446259	5.92884	0.00191904
5.9824	0.000427765	5.92884	-0.00827392
5.98243	0.000410535	5.92886	-0.0159186
5.98247	0.000394455	5.92887	-0.0108222
5.98252	0.000379424	5.92887	-0.0235634
5.98255	0.000365351	5.92889	-0.0184669
5.98259	0.000352155	5.92889	-0.00317744
5.98264	0.000339765	5.92891	-0.0235634
5.98268	0.000328114	5.92891	0.00446728
5.98271	0.000317145	5.92892	0.00956377
5.98276	0.000306803	5.92894	-0.00317744
5.9828	0.000297043	5.92894	-0.0184669
5.98283	0.000287819	5.92896	-0.0159186
5.98287	0.000279092	5.92896	0.00191904
5.98292	0.000270827	5.92898	-0.00572568
5.98295	0.000262991	5.92898	0.012112
5.98299	0.000255555	5.92899	-0.00572568
5.98304	0.00024849	5.92901	-0.00827392
5.98308	0.000241772	5.92901	-0.0108222
5.98311	0.000235378	5.92903	-0.0159186
5.98316	0.000229287	5.92903	-0.0159186
5.9832	0.00022348	5.92905	-0.00317744
5.98323	0.000217939	5.92905	-0.0235634
5.98327	0.000212646	5.92906	0.00191904
5.98332	0.000207588	5.92908	-0.00572568
5.98336	0.00020275	5.92908	-0.00572568
5.98339	0.00019812	5.9291	-0.0133704
5.98344	0.000193684	5.9291	-0.0363046
5.98348	0.000189432	5.92912	0.0146602
5.98351	0.000185354	5.92912	0.00956377
5.98355	0.00018144	5.92913	0.00956377
5.9836	0.00017768	5.92915	0.022305
5.98363	0.000174067	5.92915	-0.0108222
5.98367	0.000170593	5.92917	-0.0108222
5.98372	0.00016725	5.92917	-0.00827392
5.98376	0.000164032	5.92919	-0.00317744
5.98379	0.000160932	5.92919	0.00446728
5.98384	0.000157944	5.9292	-0.00572568
5.98388	0.000155063	5.92922	-0.00572568
5.98391	0.000152283	5.92922	-0.00572568
5.98395	0.000149599	5.92924	-0.00572568
5.984	0.000147008	5.92924	0.00191904
5.98404	0.000144504	5.92926	-0.00827392
5.98407	0.000142083	5.92927	-0.0133704
5.98412	0.000139742	5.92927	-0.0159186
5.98416	0.000137476	5.92929	0.00701552
5.98419	0.000135283	5.92929	-0.0184669
5.98423	0.00013316	5.92931	-0.0133704
5.98428	0.000131102	5.92931	-0.0184669
5.98431	0.000129108	5.92933	-0.00572568
5.98435	0.000127174	5.92934	-0.0286598
5.9844	0.000125299	5.92934	-0.0133704
5.98444	0.000123479	5.92936	0.00446728
5.98447	0.000121712	5.92936	-0.0184669
5.98452	0.000119996	5.92938	0.00956377
5.98456	0.00011833	5.92938	-0.0159186
5.98459	0.00011671	5.9294	0.00191904
5.98463	0.000115136	5.92941	-0.00317744
5.98468	0.000113605	5.92941	0.012112
5.98471	0.000112115	5.92943	-0.0261116
5.98475	0.000110666	5.92943	-0.0184669
5.9848	0.000109255	5.92945	-0.0133704
5.98484	0.000107881	5.92945	-0.0108222
5.98487	0.000106543	5.92947	0.00191904
5.98491	0.00010524	5.92948	-0.00572568
5.98496	0.00010397	5.92948	-0.0133704
5.98499	0.000102731	5.9295	-0.00317744
5.98503	0.000101524	5.9295	0.0172085
5.98508	0.000100346	5.92952	-0.0210151
5.98512	9.92e-05	5.92952	-0.0337563
5.98515	9.81e-05	5.92953	-0.00827392
5.9852	9.7e-05	5.92955	-0.00572568
5.98524	9.59e-05	5.92955	-0.0159186
5.98527	9.49e-05	5.92957	0.00191904
5.98531	9.38e-05	5.92957	-0.0133704
5.98536	9.29e-05	5.92959	0.00956377
5.98539	9.19e-05	5.92959	0.0146602
5.98543	9.09e-05	5.9296	-0.0210151
5.98548	9e-05	5.92962	-0.0108222
5.98552	8.91e-05	5.92962	0.0197567
5.98555	8.82e-05	5.92964	-0.00317744
5.98559	8.73e-05	5.92964	0.0146602
5.98564	8.65e-05	5.92966	0.00446728
5.98567	8.56e-05	5.92966	-0.0184669
5.98571	8.48e-05	5.92967	0.00956377
5.98576	8.4e-05	5.92969	0.00701552
5.9858	8.32e-05	5.92969	0.0172085
5.98583	8.25e-05	5.92971	-0.00827392
5.98588	8.17e-05	5.92971	0.00701552
5.98592	8.1e-05	5.92973	-0.0133704
5.98595	8.03e-05	5.92973	-0.0184669
5.98599	7.95e-05	5.92974	-0.00572568
5.98604	7.88e-05	5.92976	-0.0210151
5.98607	7.82e-05	5.92976	-0.0210151
5.98611	7.75e-05	5.92978	0.00701552
5.98616	7.68e-05	5.92978	0.00191904
5.9862	7.62e-05	5.9298	0.0197567
5.98623	7.56e-05	5.9298	-0.0133704
5.98628	7.49e-05	5.92981	-0.0108222
5.98632	7.43e-05	5.92983	0.00956377
5.98635	7.37e-05	5.92983	0.00191904
5.98639	7.32e-05	5.92985	0.0299497
5.98644	7.26e-05	5.92985	0.012112
5.98648	7.2e-05	5.92987	-0.000629197
5.98651	7.15e-05	5.92988	-0.00317744
5.98656	7.09e-05	5.92988	-0.00572568
5.9866	7.04e-05	5.9299	0.012112
5.98663	6.99e-05	5.9299	0.00191904
5.98667	6.93e-05	5.92992	0.00446728
5.98672	6.88e-05	5.92992	0.00446728
5.98675	6.83e-05	5.92994	0.00446728
5.98679	6.78e-05	5.92995	0.0248532
5.98684	6.74e-05	5.92995	-0.0235634
5.98688	6.69e-05	5.92997	0.0274014
5.98691	6.64e-05	5.92997	0.0375944
5.98696	6.6e-05	5.92999	0.0197567
5.987	6.55e-05	5.92999	0.0274014
5.98703	6.51e-05	5.93001	0.022305
5.98707	6.46e-05	5.93002	0.0274014
5.98712	6.42e-05	5.93002	0.0197567
5.98715	6.38e-05	5.93004	-0.00827392
5.98719	6.34e-05	5.93004	0.0248532
5.98724	6.29e-05	5.93006	0.0324979
5.98728	6.25e-05	5.93006	0.0732698
5.98731	6.21e-05	5.93008	0.0630768
5.98735	6.18e-05	5.93009	0.0426909
5.9874	6.14e-05	5.93009	0.0834627
5.98743	6.1e-05	5.93011	0.1013
5.98747	6.06e-05	5.93011	0.119138
5.98752	6.03e-05	5.93013	0.108945
5.98756	5.99e-05	5.93013	0.147169
5.98759	5.95e-05	5.93015	0.175199
5.98764	5.92e-05	5.93016	0.24655
5.98768	5.88e-05	5.93016	0.236357
5.98771	5.85e-05	5.93018	0.277129
5.98775	5.82e-05	5.93018	0.272033
5.9878	5.79e-05	5.9302	0.292418
5.98783	5.75e-05	5.9302	0.287322
5.98787	5.72e-05	5.93021	0.325546
5.98792	5.69e-05	5.93023	0.312804
5.98796	5.66e-05	5.93023	0.310256
5.98799	5.63e-05	5.93025	0.282225
5.98803	5.6e-05	5.93025	0.24655
5.98808	5.57e-05	5.93027	0.162458
5.98811	5.54e-05	5.93027	0.136976
5.98815	5.51e-05	5.93028	0.149717
5.9882	5.48e-05	5.9303	0.108945
5.98824	5.46e-05	5.9303	0.0656251
5.98827	5.43e-05	5.93032	0.086011
5.98832	5.4e-05	5.93032	0.108945
5.98836	5.38e-05	5.93034	0.0401426
5.98839	5.35e-05	5.93034	0.086011
5.98843	5.33e-05	5.93035	0.0656251
5.98848	5.3e-05	5.93037	0.0401426
5.98851	5.28e-05	5.93037	0.0350462
5.98855	5.25e-05	5.93039	0.0401426
5.9886	5.23e-05	5.93039	0.0324979
5.98864	5.2e-05	5.93041	0.022305
5.98867	5.18e-05	5.93041	0.0197567
5.98872	5.16e-05	5.93042	-0.0159186
5.98876	5.14e-05	5.93044	0.0172085
5.98879	5.12e-05	5.93044	0.00191904
5.98883	5.09e-05	5.93046	0.00701552
5.98888	5.07e-05	5.93046	0.00956377
5.98892	5.05e-05	5.93048	0.00956377
5.98895	5.03e-05	5.93049	0.0350462
5.989	5.01e-05	5.93049	0.022305
5.98904	4.99e-05	5.93051	0.00446728
5.98907	4.98e-05	5.93051	-0.0108222
5.98911	4.96e-05	5.93053	0.0274014
5.98916	4.94e-05	5.93053	0.0146602
5.98919	4.92e-05	5.93055	0.00446728
5.98923	4.9e-05	5.93056	-0.00572568
5.98928	4.89e-05	5.93056	-0.00827392
5.98932	4.87e-05	5.93058	-0.0210151
5.98935	4.85e-05	5.93058	-0.00572568
5.9894	4.84e-05	5.9306	0.012112
5.98944	4.82e-05	5.9306	0.00191904
5.98947	4.81e-05	5.93062	-0.00827392
5.98951	4.8e-05	5.93063	-0.00827392
5.98956	4.78e-05	5.93063	-0.00317744
5.98959	4.77e-05	5.93065	-0.0286598
5.98963	4.76e-05	5.93065	0.012112
5.98968	4.74e-05	5.93067	-0.0159186
5.98972	4.73e-05	5.93067	0.0172085
5.98975	4.72e-05	5.93069	0.00956377
5.98979	4.71e-05	5.9307	-0.00572568
5.98984	4.7e-05	5.9307	0.0172085
5.98987	4.69e-05	5.93072	-0.0133704
5.98991	4.68e-05	5.93072	0.0172085
5.98996	4.67e-05	5.93074	-0.00317744
5.99	4.66e-05	5.93074	-0.00317744
5.99003	4.65e-05	5.93076	0.0172085
5.99008	4.65e-05	5.93077	-0.0235634
5.99012	4.64e-05	5.93077	0.012112
5.99015	4.63e-05	5.93079	0.00191904
5.99019	4.63e-05	5.93079	0.0172085
5.99024	4.62e-05	5.93081	0.00446728
5.99027	4.62e-05	5.93081	-0.0133704
5.99031	4.62e-05	5.93082	-0.0337563
5.99036	4.62e-05	5.93084	-0.0184669
5.9904	4.61e-05	5.93084	0.00446728
5.99043	4.61e-05	5.93086	-0.0235634
5.99047	4.61e-05	5.93086	-0.0108222
5.99052	4.61e-05	5.93088	0.00446728
5.99055	4.62e-05	5.93088	-0.0235634
5.99059	4.62e-05	5.93089	-0.000629197
5.99064	4.62e-05	5.93091	0.0248532
5.99068	4.63e-05	5.93091	-0.0159186
5.99071	4.63e-05	5.93093	0.00191904
5.99076	4.64e-05	5.93093	-0.0108222
5.9908	4.65e-05	5.93095	0.00191904
5.99083	4.66e-05	5.93095	-0.000629197
5.99087	4.67e-05	5.93096	-0.0210151
5.99092	4.68e-05	5.93098	-0.0159186
[truncated: 6,002 more rows]

## Sheet: Figure 1c
# drive1_amp x drive2_amp	Frequency (GHz)	Data
0	5.91099	0.00191904
0.000945225	5.91099	-0.0261116
0.00189045	5.91099	0.0324979
0.00283567	5.91099	0.00446728
0.0037809	5.91099	-0.0133704
0.00472612	5.91099	-0.0184669
0.00567135	5.91099	-0.0184669
0.00661657	5.91099	0.00446728
0.0075618	5.91099	0.0146602
0.00850702	5.91099	-0.00572568
0.00945225	5.91099	0.0274014
0.0103975	5.91099	0.0172085
0.0113427	5.91099	0.00701552
0.0122879	5.91099	0.00956376
0.0132331	5.91099	-0.0210151
0.0141784	5.91099	-0.0210151
0.0151236	5.91099	-0.0235634
0.0160688	5.91099	0.00191904
0.017014	5.91099	0.00701552
0.0179593	5.91099	-0.0159186
0.0189045	5.91099	-0.00827392
0.0198497	5.91099	0.00446728
0.0207949	5.91099	0.0197567
0.0217402	5.91099	0.0172085
0.0226854	5.91099	0.00446728
0.0236306	5.91099	-0.0133704
0.0245758	5.91099	0.0146602
0.0255211	5.91099	-0.000629197
0.0264663	5.91099	-0.0159186
0.0274115	5.91099	-0.0159186
0.0283567	5.91099	0.0299497
0.029302	5.91099	-0.00317744
0.0302472	5.91099	-0.0312081
0.0311924	5.91099	-0.00572568
0.0321376	5.91099	-0.0286598
0.0330829	5.91099	-0.0235634
0.0340281	5.91099	0.00191904
0.0349733	5.91099	-0.0133704
0.0359185	5.91099	0.022305
0.0368638	5.91099	-0.0159186
0.037809	5.91099	-0.00572568
0.0387542	5.91099	-0.00572568
0.0396994	5.91099	0.00446728
0.0406447	5.91099	0.0146602
0.0415899	5.91099	-0.000629197
0.0425351	5.91099	-0.00572568
0.0434803	5.91099	-0.0159186
0.0444256	5.91099	-0.0210151
0.0453708	5.91099	0.00191904
0.046316	5.91099	-0.0184669
0.0472612	5.91099	-0.00572568
0.0482065	5.91099	-0.00317744
0.0491517	5.91099	-0.00572568
0.0500969	5.91099	0.00701552
0.0510421	5.91099	-0.0159186
0.0519874	5.91099	-0.0108222
0.0529326	5.91099	0.012112
0.0538778	5.91099	0.00956376
0.054823	5.91099	-0.0108222
0.0557683	5.91099	-0.0133704
0.0567135	5.91099	0.0274014
0.0576587	5.91099	0.012112
0.0586039	5.91099	0.0146602
0.0595492	5.91099	-0.0108222
0.0604944	5.91099	0.00701552
0.0614396	5.91099	0.0274014
0.0623848	5.91099	0.0172085
0.0633301	5.91099	0.266936
0.0642753	5.91099	0.111493
0.0652205	5.91099	0.0299497
0.0661657	5.91099	0.012112
0.067111	5.91099	-0.00827392
0.0680562	5.91099	-0.00572568
0.0690014	5.91099	-0.00317744
0.0699466	5.91099	0.00191904
0.0708919	5.91099	-0.000629197
0.0718371	5.91099	0.0274014
0.0727823	5.91099	-0.0108222
0.0737275	5.91099	0.022305
0.0746728	5.91099	0.012112
0.075618	5.91099	-0.000629197
0.0765632	5.91099	0.00701552
0.0775084	5.91099	0.00446728
0.0784537	5.91099	-0.00572568
0.0793989	5.91099	0.00191904
0.0803441	5.91099	-0.00572568
0.0812893	5.91099	-0.0159186
0.0822346	5.91099	-0.00572568
0.0831798	5.91099	0.00956376
0.084125	5.91099	0.0197567
0.0850702	5.91099	0.0274014
0.0860155	5.91099	0.00446728
0.0869607	5.91099	0.00956376
0.0879059	5.91099	0.0375944
0.0888511	5.91099	0.00701552
0.0897964	5.91099	0.012112
0.0907416	5.91099	-0.00827392
0.0916868	5.91099	0.022305
0.092632	5.91099	0.0274014
0.0935773	5.91099	0.0274014
0.0945225	5.91099	0.0197567
0	5.91101	-0.0184669
0.000945225	5.91101	-0.00827392
0.00189045	5.91101	0.0324979
0.00283567	5.91101	-0.0261116
0.0037809	5.91101	0.00446728
0.00472612	5.91101	0.0299497
0.00567135	5.91101	0.00446728
0.00661657	5.91101	-0.0210151
0.0075618	5.91101	0.00956376
0.00850702	5.91101	-0.0108222
0.00945225	5.91101	0.012112
0.0103975	5.91101	0.00446728
0.0113427	5.91101	-0.0108222
0.0122879	5.91101	-0.041401
0.0132331	5.91101	-0.0108222
0.0141784	5.91101	0.00701552
0.0151236	5.91101	-0.0133704
0.0160688	5.91101	0.00446728
0.017014	5.91101	0.0146602
0.0179593	5.91101	0.00446728
0.0189045	5.91101	0.00191904
0.0198497	5.91101	0.00446728
0.0207949	5.91101	-0.00827392
0.0217402	5.91101	-0.00317744
0.0226854	5.91101	-0.000629197
0.0236306	5.91101	-0.00317744
0.0245758	5.91101	-0.00827392
0.0255211	5.91101	-0.00317744
0.0264663	5.91101	-0.0133704
0.0274115	5.91101	-0.0159186
0.0283567	5.91101	0.0299497
0.029302	5.91101	-0.0210151
0.0302472	5.91101	-0.0210151
0.0311924	5.91101	0.00701552
0.0321376	5.91101	-0.0286598
0.0330829	5.91101	-0.0133704
0.0340281	5.91101	-0.0133704
0.0349733	5.91101	-0.0337563
0.0359185	5.91101	-0.0235634
0.0368638	5.91101	-0.0159186
0.037809	5.91101	-0.00572568
0.0387542	5.91101	-0.0108222
0.0396994	5.91101	-0.0312081
0.0406447	5.91101	0.0528839
0.0415899	5.91101	0.0299497
0.0425351	5.91101	-0.00572568
0.0434803	5.91101	0.00446728
0.0444256	5.91101	0.0197567
0.0453708	5.91101	-0.00827392
0.046316	5.91101	-0.0108222
0.0472612	5.91101	0.00446728
0.0482065	5.91101	-0.0159186
0.0491517	5.91101	0.00956376
0.0500969	5.91101	0.012112
0.0510421	5.91101	-0.00572568
0.0519874	5.91101	-0.00572568
0.0529326	5.91101	-0.00827392
0.0538778	5.91101	0.00446728
0.054823	5.91101	-0.0210151
0.0557683	5.91101	-0.00827392
0.0567135	5.91101	0.0197567
0.0576587	5.91101	-0.00572568
0.0586039	5.91101	0.0350462
0.0595492	5.91101	0.0248532
0.0604944	5.91101	0.0172085
0.0614396	5.91101	0.0375944
0.0623848	5.91101	0.124235
0.0633301	5.91101	0.233809
0.0642753	5.91101	0.0554321
0.0652205	5.91101	0.0401426
0.0661657	5.91101	0.00446728
0.067111	5.91101	0.00701552
0.0680562	5.91101	-0.000629197
0.0690014	5.91101	-0.000629197
0.0699466	5.91101	0.00446728
0.0708919	5.91101	0.0146602
0.0718371	5.91101	0.00446728
0.0727823	5.91101	0.0324979
0.0737275	5.91101	0.0248532
0.0746728	5.91101	0.00446728
0.075618	5.91101	0.00191904
0.0765632	5.91101	0.0146602
0.0775084	5.91101	-0.000629197
0.0784537	5.91101	-0.0133704
0.0793989	5.91101	0.00701552
0.0803441	5.91101	0.0248532
0.0812893	5.91101	0.0146602
0.0822346	5.91101	-0.0210151
0.0831798	5.91101	-0.0108222
0.084125	5.91101	-0.0388528
0.0850702	5.91101	0.012112
0.0860155	5.91101	-0.0210151
0.0869607	5.91101	-0.000629197
0.0879059	5.91101	0.00956376
0.0888511	5.91101	0.0172085
0.0897964	5.91101	-0.0235634
0.0907416	5.91101	0.0248532
0.0916868	5.91101	-0.000629197
0.092632	5.91101	0.00956376
0.0935773	5.91101	-0.0108222
0.0945225	5.91101	-0.0133704
0	5.91101	-0.000629197
0.000945225	5.91101	-0.000629197
0.00189045	5.91101	0.0197567
0.00283567	5.91101	-0.0133704
0.0037809	5.91101	0.0172085
0.00472612	5.91101	0.0172085
0.00567135	5.91101	-0.00317744
0.00661657	5.91101	-0.00317744
0.0075618	5.91101	0.00956376
0.00850702	5.91101	-0.00572568
0.00945225	5.91101	0.00191904
0.0103975	5.91101	0.00191904
0.0113427	5.91101	-0.0133704
0.0122879	5.91101	-0.0184669
0.0132331	5.91101	-0.000629197
0.0141784	5.91101	-0.0184669
0.0151236	5.91101	-0.0210151
0.0160688	5.91101	-0.00827392
0.017014	5.91101	-0.0159186
0.0179593	5.91101	-0.0261116
0.0189045	5.91101	-0.0108222
0.0198497	5.91101	-0.0312081
0.0207949	5.91101	0.00701552
0.0217402	5.91101	0.00956376
0.0226854	5.91101	0.0146602
0.0236306	5.91101	-0.0388528
0.0245758	5.91101	-0.0235634
0.0255211	5.91101	0.00191904
0.0264663	5.91101	-0.000629197
0.0274115	5.91101	-0.00572568
0.0283567	5.91101	0.00446728
0.029302	5.91101	-0.00317744
0.0302472	5.91101	0.0146602
0.0311924	5.91101	-0.0133704
0.0321376	5.91101	-0.000629197
0.0330829	5.91101	-0.00827392
0.0340281	5.91101	-0.0261116
0.0349733	5.91101	-0.0210151
0.0359185	5.91101	-0.0159186
0.0368638	5.91101	-0.0210151
0.037809	5.91101	-0.0210151
0.0387542	5.91101	-0.0159186
0.0396994	5.91101	0.0172085
0.0406447	5.91101	-0.00572568
0.0415899	5.91101	-0.000629197
0.0425351	5.91101	-0.0133704
0.0434803	5.91101	-0.00572568
0.0444256	5.91101	0.012112
0.0453708	5.91101	0.00446728
0.046316	5.91101	-0.0286598
0.0472612	5.91101	-0.0133704
0.0482065	5.91101	0.00446728
0.0491517	5.91101	0.00701552
0.0500969	5.91101	-0.0133704
0.0510421	5.91101	-0.00317744
0.0519874	5.91101	-0.0108222
0.0529326	5.91101	-0.0210151
0.0538778	5.91101	-0.0133704
0.054823	5.91101	-0.0235634
0.0557683	5.91101	-0.0235634
0.0567135	5.91101	0.0274014
0.0576587	5.91101	-0.0210151
0.0586039	5.91101	0.0146602
0.0595492	5.91101	-0.0133704
0.0604944	5.91101	0.0554321
0.0614396	5.91101	0.0630768
0.0623848	5.91101	0.249098
0.0633301	5.91101	0.172651
0.0642753	5.91101	0.0452391
0.0652205	5.91101	0.00701552
0.0661657	5.91101	0.0146602
0.067111	5.91101	0.022305
0.0680562	5.91101	0.0350462
0.0690014	5.91101	-0.000629197
0.0699466	5.91101	-0.0133704
0.0708919	5.91101	0.0197567
0.0718371	5.91101	0.0172085
0.0727823	5.91101	0.00956376
0.0737275	5.91101	0.012112
0.0746728	5.91101	-0.000629197
0.075618	5.91101	-0.00827392
0.0765632	5.91101	0.00446728
0.0775084	5.91101	0.00446728
0.0784537	5.91101	0.00446728
0.0793989	5.91101	0.00701552
0.0803441	5.91101	0.0197567
0.0812893	5.91101	0.012112
0.0822346	5.91101	0.00701552
0.0831798	5.91101	0.012112
0.084125	5.91101	-0.0261116
0.0850702	5.91101	0.012112
0.0860155	5.91101	0.012112
0.0869607	5.91101	0.0172085
0.0879059	5.91101	0.0503356
0.0888511	5.91101	0.012112
0.0897964	5.91101	-0.000629197
0.0907416	5.91101	0.0299497
0.0916868	5.91101	0.0146602
0.092632	5.91101	0.00701552
0.0935773	5.91101	0.00191904
0.0945225	5.91101	0.0324979
0	5.91103	-0.00317744
0.000945225	5.91103	0.0172085
0.00189045	5.91103	0.0248532
0.00283567	5.91103	0.00701552
0.0037809	5.91103	-0.00827392
0.00472612	5.91103	0.00701552
0.00567135	5.91103	0.00701552
0.00661657	5.91103	-0.0210151
0.0075618	5.91103	0.00191904
0.00850702	5.91103	-0.00827392
0.00945225	5.91103	0.0197567
0.0103975	5.91103	-0.0337563
0.0113427	5.91103	-0.00572568
0.0122879	5.91103	-0.0210151
0.0132331	5.91103	-0.0235634
0.0141784	5.91103	-0.00317744
0.0151236	5.91103	-0.0184669
0.0160688	5.91103	-0.0261116
0.017014	5.91103	-0.00572568
0.0179593	5.91103	0.012112
0.0189045	5.91103	0.00446728
0.0198497	5.91103	-0.0108222
0.0207949	5.91103	0.00956376
0.0217402	5.91103	-0.000629197
0.0226854	5.91103	0.00191904
0.0236306	5.91103	-0.0133704
0.0245758	5.91103	-0.00572568
0.0255211	5.91103	-0.00317744
0.0264663	5.91103	-0.0261116
0.0274115	5.91103	-0.000629197
0.0283567	5.91103	0.0477874
0.029302	5.91103	-0.00317744
0.0302472	5.91103	-0.00827392
0.0311924	5.91103	0.00191904
0.0321376	5.91103	-0.0286598
0.0330829	5.91103	0.00956376
0.0340281	5.91103	-0.0235634
0.0349733	5.91103	-0.0108222
0.0359185	5.91103	0.00701552
0.0368638	5.91103	-0.0210151
0.037809	5.91103	-0.0133704
0.0387542	5.91103	-0.0159186
0.0396994	5.91103	0.0324979
0.0406447	5.91103	-0.00317744
0.0415899	5.91103	-0.0108222
0.0425351	5.91103	-0.000629197
0.0434803	5.91103	-0.00317744
0.0444256	5.91103	-0.00317744
0.0453708	5.91103	0.00956376
0.046316	5.91103	0.012112
0.0472612	5.91103	0.00446728
0.0482065	5.91103	-0.00827392
0.0491517	5.91103	-0.00317744
0.0500969	5.91103	0.00701552
0.0510421	5.91103	0.00191904
0.0519874	5.91103	-0.0159186
0.0529326	5.91103	-0.000629197
0.0538778	5.91103	-0.0108222
0.054823	5.91103	0.0146602
0.0557683	5.91103	-0.0108222
0.0567135	5.91103	-0.00317744
0.0576587	5.91103	-0.0210151
0.0586039	5.91103	-0.00317744
0.0595492	5.91103	0.012112
0.0604944	5.91103	0.00956376
0.0614396	5.91103	0.0528839
0.0623848	5.91103	0.307708
0.0633301	5.91103	0.157362
0.0642753	5.91103	0.0477874
0.0652205	5.91103	0.0299497
0.0661657	5.91103	0.012112
0.067111	5.91103	0.00956376
0.0680562	5.91103	-0.0108222
0.0690014	5.91103	0.012112
0.0699466	5.91103	-0.0133704
0.0708919	5.91103	0.00701552
0.0718371	5.91103	0.022305
0.0727823	5.91103	-0.0108222
0.0737275	5.91103	0.0350462
0.0746728	5.91103	0.00446728
0.075618	5.91103	0.012112
0.0765632	5.91103	0.00446728
0.0775084	5.91103	-0.0133704
0.0784537	5.91103	-0.0108222
0.0793989	5.91103	0.0172085
0.0803441	5.91103	0.00956376
0.0812893	5.91103	-0.000629197
0.0822346	5.91103	0.012112
0.0831798	5.91103	0.022305
0.084125	5.91103	-0.00572568
0.0850702	5.91103	-0.00572568
0.0860155	5.91103	-0.0312081
0.0869607	5.91103	0.022305
0.0879059	5.91103	0.0248532
0.0888511	5.91103	0.00191904
0.0897964	5.91103	0.0248532
0.0907416	5.91103	-0.0133704
0.0916868	5.91103	-0.00572568
0.092632	5.91103	0.012112
0.0935773	5.91103	0.012112
0.0945225	5.91103	-0.0210151
0	5.91104	0.012112
0.000945225	5.91104	0.012112
0.00189045	5.91104	0.0172085
0.00283567	5.91104	-0.000629197
0.0037809	5.91104	0.0375944
0.00472612	5.91104	-0.000629197
0.00567135	5.91104	-0.00827392
0.00661657	5.91104	-0.0159186
0.0075618	5.91104	-0.00827392
0.00850702	5.91104	0.00446728
0.00945225	5.91104	-0.0159186
0.0103975	5.91104	-0.00317744
0.0113427	5.91104	-0.00827392
0.0122879	5.91104	-0.0184669
0.0132331	5.91104	-0.0312081
0.0141784	5.91104	-0.0210151
0.0151236	5.91104	-0.00317744
0.0160688	5.91104	-0.0261116
0.017014	5.91104	-0.0184669
0.0179593	5.91104	-0.0159186
0.0189045	5.91104	-0.00827392
0.0198497	5.91104	-0.0184669
0.0207949	5.91104	0.0248532
0.0217402	5.91104	0.00191904
0.0226854	5.91104	0.00956376
0.0236306	5.91104	-0.0286598
0.0245758	5.91104	-0.00572568
0.0255211	5.91104	-0.00572568
0.0264663	5.91104	-0.0235634
0.0274115	5.91104	-0.0286598
0.0283567	5.91104	0.0172085
0.029302	5.91104	-0.00317744
0.0302472	5.91104	-0.0133704
0.0311924	5.91104	-0.0184669
0.0321376	5.91104	-0.000629197
0.0330829	5.91104	0.00191904
0.0340281	5.91104	-0.0108222
0.0349733	5.91104	-0.00317744
0.0359185	5.91104	-0.0159186
0.0368638	5.91104	-0.00827392
0.037809	5.91104	-0.00317744
0.0387542	5.91104	0.00191904
0.0396994	5.91104	0.0350462
0.0406447	5.91104	0.0350462
0.0415899	5.91104	0.0324979
0.0425351	5.91104	-0.00317744
0.0434803	5.91104	0.00191904
0.0444256	5.91104	-0.00827392
0.0453708	5.91104	-0.00572568
0.046316	5.91104	0.022305
0.0472612	5.91104	0.0172085
0.0482065	5.91104	-0.00317744
0.0491517	5.91104	-0.0159186
0.0500969	5.91104	0.00191904
0.0510421	5.91104	-0.0159186
0.0519874	5.91104	0.012112
0.0529326	5.91104	0.0146602
0.0538778	5.91104	0.0146602
0.054823	5.91104	0.00191904
0.0557683	5.91104	0.0146602
0.0567135	5.91104	0.0146602
0.0576587	5.91104	0.0324979
0.0586039	5.91104	0.00956376
0.0595492	5.91104	-0.000629197
0.0604944	5.91104	0.00956376
0.0614396	5.91104	0.0426909
0.0623848	5.91104	0.312804
0.0633301	5.91104	0.119138
0.0642753	5.91104	0.0503356
0.0652205	5.91104	0.0324979
0.0661657	5.91104	0.00701552
0.067111	5.91104	0.00956376
0.0680562	5.91104	0.00446728
0.0690014	5.91104	-0.00317744
0.0699466	5.91104	0.0146602
0.0708919	5.91104	-0.000629197
0.0718371	5.91104	-0.00572568
0.0727823	5.91104	-0.0235634
0.0737275	5.91104	0.0197567
0.0746728	5.91104	-0.00827392
0.075618	5.91104	-0.0159186
0.0765632	5.91104	-0.00827392
0.0775084	5.91104	-0.00572568
0.0784537	5.91104	-0.00317744
0.0793989	5.91104	-0.0159186
0.0803441	5.91104	0.00701552
0.0812893	5.91104	0.012112
0.0822346	5.91104	0.0197567
0.0831798	5.91104	-0.000629197
0.084125	5.91104	0.00701552
0.0850702	5.91104	-0.000629197
0.0860155	5.91104	0.0248532
0.0869607	5.91104	0.00956376
0.0879059	5.91104	0.0528839
0.0888511	5.91104	0.0172085
0.0897964	5.91104	-0.00572568
0.0907416	5.91104	-0.00572568
0.0916868	5.91104	0.00956376
0.092632	5.91104	0.012112
0.0935773	5.91104	0.0248532
0.0945225	5.91104	0.0248532
0	5.91104	0.0350462
0.000945225	5.91104	-0.0261116
0.00189045	5.91104	-0.00317744
0.00283567	5.91104	0.00191904
0.0037809	5.91104	-0.0159186
0.00472612	5.91104	0.00191904
0.00567135	5.91104	0.00956376
0.00661657	5.91104	0.00701552
0.0075618	5.91104	0.0350462
0.00850702	5.91104	0.0172085
0.00945225	5.91104	-0.00572568
0.0103975	5.91104	0.012112
0.0113427	5.91104	-0.000629197
0.0122879	5.91104	-0.00827392
0.0132331	5.91104	-0.0388528
0.0141784	5.91104	-0.0363046
0.0151236	5.91104	-0.0312081
0.0160688	5.91104	0.00446728
0.017014	5.91104	-0.0108222
0.0179593	5.91104	0.0172085
0.0189045	5.91104	-0.0159186
0.0198497	5.91104	-0.0159186
0.0207949	5.91104	-0.00317744
0.0217402	5.91104	-0.00317744
0.0226854	5.91104	-0.0133704
0.0236306	5.91104	-0.00572568
0.0245758	5.91104	-0.0159186
0.0255211	5.91104	0.00191904
0.0264663	5.91104	-0.0133704
0.0274115	5.91104	0.0146602
0.0283567	5.91104	0.0452391
0.029302	5.91104	0.00191904
0.0302472	5.91104	-0.0363046
0.0311924	5.91104	-0.00827392
0.0321376	5.91104	-0.0108222
0.0330829	5.91104	-0.00317744
0.0340281	5.91104	-0.00827392
0.0349733	5.91104	-0.0133704
0.0359185	5.91104	-0.0210151
0.0368638	5.91104	-0.00572568
0.037809	5.91104	-0.00572568
0.0387542	5.91104	0.022305
0.0396994	5.91104	0.0324979
0.0406447	5.91104	-0.0210151
0.0415899	5.91104	-0.00317744
0.0425351	5.91104	0.012112
0.0434803	5.91104	-0.00317744
0.0444256	5.91104	-0.0108222
0.0453708	5.91104	0.0146602
0.046316	5.91104	-0.0133704
0.0472612	5.91104	-0.0108222
0.0482065	5.91104	0.00956376
0.0491517	5.91104	0.00446728
0.0500969	5.91104	0.00191904
0.0510421	5.91104	0.00701552
0.0519874	5.91104	-0.0108222
0.0529326	5.91104	0.00446728
0.0538778	5.91104	-0.00827392
0.054823	5.91104	0.012112
0.0557683	5.91104	-0.00572568
0.0567135	5.91104	0.00701552
0.0576587	5.91104	0.0324979
0.0586039	5.91104	0.00956376
0.0595492	5.91104	0.0274014
0.0604944	5.91104	0.012112
0.0614396	5.91104	0.0885592
0.0623848	5.91104	0.320449
0.0633301	5.91104	0.0477874
0.0642753	5.91104	0.00956376
0.0652205	5.91104	0.0172085
0.0661657	5.91104	-0.0133704
0.067111	5.91104	0.00956376
0.0680562	5.91104	0.00956376
0.0690014	5.91104	-0.00572568
0.0699466	5.91104	0.00956376
0.0708919	5.91104	-0.0108222
0.0718371	5.91104	0.0375944
0.0727823	5.91104	-0.00827392
0.0737275	5.91104	0.0401426
0.0746728	5.91104	0.00701552
0.075618	5.91104	-0.00317744
0.0765632	5.91104	-0.00317744
0.0775084	5.91104	0.00701552
0.0784537	5.91104	-0.00572568
0.0793989	5.91104	0.00956376
0.0803441	5.91104	0.00956376
0.0812893	5.91104	0.0146602
0.0822346	5.91104	0.00191904
0.0831798	5.91104	-0.000629197
0.084125	5.91104	-0.0108222
0.0850702	5.91104	-0.00572568
0.0860155	5.91104	0.00191904
0.0869607	5.91104	0.0350462
0.0879059	5.91104	0.0274014
0.0888511	5.91104	0.00701552
0.0897964	5.91104	0.00191904
0.0907416	5.91104	-0.00827392
0.0916868	5.91104	0.0172085
0.092632	5.91104	0.0324979
0.0935773	5.91104	0.00191904
0.0945225	5.91104	0.0248532
0	5.91106	0.0274014
0.000945225	5.91106	-0.0108222
0.00189045	5.91106	0.022305
0.00283567	5.91106	-0.00572568
0.0037809	5.91106	0.00191904
0.00472612	5.91106	0.0197567
0.00567135	5.91106	0.00191904
0.00661657	5.91106	0.00446728
0.0075618	5.91106	-0.0184669
0.00850702	5.91106	-0.000629197
0.00945225	5.91106	0.00701552
0.0103975	5.91106	-0.00827392
0.0113427	5.91106	0.00701552
0.0122879	5.91106	0.0146602
0.0132331	5.91106	-0.0159186
0.0141784	5.91106	-0.0235634
0.0151236	5.91106	0.0274014
0.0160688	5.91106	-0.0235634
0.017014	5.91106	0.00191904
0.0179593	5.91106	-0.000629197
0.0189045	5.91106	-0.00827392
0.0198497	5.91106	-0.0159186
0.0207949	5.91106	-0.0312081
0.0217402	5.91106	0.00701552
0.0226854	5.91106	-0.0108222
0.0236306	5.91106	-0.0210151
0.0245758	5.91106	0.00956376
0.0255211	5.91106	-0.0159186
0.0264663	5.91106	-0.00317744
0.0274115	5.91106	-0.0184669
0.0283567	5.91106	0.0324979
0.029302	5.91106	-0.0490458
0.0302472	5.91106	-0.0286598
0.0311924	5.91106	-0.00572568
0.0321376	5.91106	-0.00317744
0.0330829	5.91106	-0.0235634
0.0340281	5.91106	0.00446728
0.0349733	5.91106	-0.0133704
0.0359185	5.91106	-0.0286598
0.0368638	5.91106	-0.0133704
0.037809	5.91106	-0.0235634
0.0387542	5.91106	0.0146602
0.0396994	5.91106	0.0809145
0.0406447	5.91106	0.00446728
0.0415899	5.91106	-0.00827392
0.0425351	5.91106	-0.00572568
0.0434803	5.91106	-0.0133704
0.0444256	5.91106	-0.00827392
0.0453708	5.91106	-0.00317744
0.046316	5.91106	0.0248532
0.0472612	5.91106	0.00956376
0.0482065	5.91106	-0.0184669
0.0491517	5.91106	0.012112
0.0500969	5.91106	-0.0184669
0.0510421	5.91106	0.00956376
0.0519874	5.91106	-0.00572568
0.0529326	5.91106	-0.0184669
0.0538778	5.91106	-0.0159186
0.054823	5.91106	-0.00317744
0.0557683	5.91106	-0.0133704
0.0567135	5.91106	0.0274014
0.0576587	5.91106	0.00446728
0.0586039	5.91106	0.022305
0.0595492	5.91106	0.0146602
0.0604944	5.91106	0.0146602
0.0614396	5.91106	0.0630768
0.0623848	5.91106	0.279677
0.0633301	5.91106	0.0528839
0.0642753	5.91106	0.0401426
0.0652205	5.91106	0.0197567
0.0661657	5.91106	-0.00572568
0.067111	5.91106	0.012112
0.0680562	5.91106	0.00191904
0.0690014	5.91106	-0.00827392
0.0699466	5.91106	-0.00572568
0.0708919	5.91106	-0.0108222
0.0718371	5.91106	-0.0184669
0.0727823	5.91106	-0.00572568
0.0737275	5.91106	0.00701552
0.0746728	5.91106	0.00956376
0.075618	5.91106	-0.0312081
0.0765632	5.91106	-0.0133704
0.0775084	5.91106	-0.0133704
0.0784537	5.91106	-0.000629197
0.0793989	5.91106	0.00956376
0.0803441	5.91106	0.0172085
0.0812893	5.91106	-0.00827392
0.0822346	5.91106	-0.00572568
0.0831798	5.91106	0.00191904
0.084125	5.91106	0.00191904
0.0850702	5.91106	0.00191904
0.0860155	5.91106	-0.0159186
0.0869607	5.91106	0.0375944
0.0879059	5.91106	0.00446728
0.0888511	5.91106	0.00956376
0.0897964	5.91106	0.0197567
0.0907416	5.91106	0.0299497
0.0916868	5.91106	0.0146602
0.092632	5.91106	0.0274014
0.0935773	5.91106	0.0197567
0.0945225	5.91106	0.022305
0	5.91106	-0.0108222
0.000945225	5.91106	-0.0133704
0.00189045	5.91106	-0.0108222
0.00283567	5.91106	-0.0159186
0.0037809	5.91106	-0.00827392
0.00472612	5.91106	-0.00572568
0.00567135	5.91106	0.00191904
0.00661657	5.91106	-0.00572568
0.0075618	5.91106	0.022305
0.00850702	5.91106	-0.00572568
0.00945225	5.91106	-0.0159186
0.0103975	5.91106	-0.0133704
0.0113427	5.91106	0.00191904
0.0122879	5.91106	-0.00827392
0.0132331	5.91106	-0.0159186
0.0141784	5.91106	-0.0235634
0.0151236	5.91106	-0.0210151
0.0160688	5.91106	-0.00827392
0.017014	5.91106	0.00446728
0.0179593	5.91106	-0.0337563
0.0189045	5.91106	0.00446728
0.0198497	5.91106	0.0274014
0.0207949	5.91106	0.00446728
0.0217402	5.91106	-0.0133704
0.0226854	5.91106	-0.0261116
0.0236306	5.91106	-0.000629197
0.0245758	5.91106	0.0172085
0.0255211	5.91106	-0.00317744
0.0264663	5.91106	-0.00572568
0.0274115	5.91106	-0.0159186
0.0283567	5.91106	0.0146602
0.029302	5.91106	0.00956376
0.0302472	5.91106	-0.0108222
0.0311924	5.91106	0.00191904
0.0321376	5.91106	-0.0184669
0.0330829	5.91106	0.00191904
0.0340281	5.91106	-0.00827392
0.0349733	5.91106	-0.00572568
0.0359185	5.91106	-0.0133704
0.0368638	5.91106	-0.0286598
0.037809	5.91106	0.012112
0.0387542	5.91106	0.0248532
0.0396994	5.91106	0.0783663
0.0406447	5.91106	-0.0159186
0.0415899	5.91106	-0.000629197
0.0425351	5.91106	-0.0235634
0.0434803	5.91106	0.00191904
0.0444256	5.91106	0.00446728
0.0453708	5.91106	0.0172085
0.046316	5.91106	0.0299497
0.0472612	5.91106	0.00191904
0.0482065	5.91106	0.012112
0.0491517	5.91106	0.00191904
0.0500969	5.91106	0.012112
0.0510421	5.91106	0.0172085
0.0519874	5.91106	-0.000629197
0.0529326	5.91106	0.00701552
0.0538778	5.91106	-0.00317744
0.054823	5.91106	0.00446728
0.0557683	5.91106	0.00701552
0.0567135	5.91106	0.00701552
0.0576587	5.91106	0.0375944
0.0586039	5.91106	0.00446728
0.0595492	5.91106	0.022305
0.0604944	5.91106	0.0375944
0.0614396	5.91106	0.0809145
0.0623848	5.91106	0.195585
0.0633301	5.91106	0.0452391
0.0642753	5.91106	0.0375944
0.0652205	5.91106	0.0248532
0.0661657	5.91106	0.00191904
0.067111	5.91106	0.00446728
0.0680562	5.91106	0.00701552
0.0690014	5.91106	-0.00317744
0.0699466	5.91106	-0.0108222
0.0708919	5.91106	-0.000629197
0.0718371	5.91106	-0.0159186
0.0727823	5.91106	0.012112
0.0737275	5.91106	0.0554321
0.0746728	5.91106	0.0172085
0.075618	5.91106	-0.00572568
0.0765632	5.91106	0.00191904
0.0775084	5.91106	-0.000629197
0.0784537	5.91106	0.00446728
0.0793989	5.91106	-0.0210151
0.0803441	5.91106	0.00701552
0.0812893	5.91106	0.00701552
0.0822346	5.91106	0.0248532
0.0831798	5.91106	-0.0133704
0.084125	5.91106	0.0274014
0.0850702	5.91106	-0.0210151
0.0860155	5.91106	-0.0108222
0.0869607	5.91106	0.0274014
0.0879059	5.91106	-0.00317744
0.0888511	5.91106	0.0274014
0.0897964	5.91106	0.0248532
0.0907416	5.91106	0.0197567
0.0916868	5.91106	0.0172085
0.092632	5.91106	0.0172085
0.0935773	5.91106	0.00191904
0.0945225	5.91106	0.0146602
0	5.91108	0.00701552
0.000945225	5.91108	-0.00317744
0.00189045	5.91108	-0.00317744
0.00283567	5.91108	0.00446728
0.0037809	5.91108	0.00446728
0.00472612	5.91108	0.012112
0.00567135	5.91108	0.00191904
0.00661657	5.91108	-0.0108222
0.0075618	5.91108	-0.0108222
0.00850702	5.91108	-0.00827392
0.00945225	5.91108	-0.00827392
0.0103975	5.91108	-0.000629197
0.0113427	5.91108	0.00191904
0.0122879	5.91108	-0.0133704
0.0132331	5.91108	0.00446728
0.0141784	5.91108	-0.0312081
0.0151236	5.91108	-0.0133704
0.0160688	5.91108	-0.0133704
0.017014	5.91108	-0.0388528
0.0179593	5.91108	-0.00317744
0.0189045	5.91108	-0.00317744
0.0198497	5.91108	-0.00827392
0.0207949	5.91108	-0.0210151
0.0217402	5.91108	-0.00317744
0.0226854	5.91108	0.0146602
0.0236306	5.91108	-0.00572568
0.0245758	5.91108	0.00701552
0.0255211	5.91108	-0.0261116
0.0264663	5.91108	-0.0286598
0.0274115	5.91108	-0.0159186
0.0283567	5.91108	0.0299497
0.029302	5.91108	-0.00572568
0.0302472	5.91108	-0.000629197
0.0311924	5.91108	-0.0286598
0.0321376	5.91108	-0.0108222
0.0330829	5.91108	-0.0312081
0.0340281	5.91108	-0.00827392
0.0349733	5.91108	-0.0184669
0.0359185	5.91108	-0.0108222
0.0368638	5.91108	-0.00572568
0.037809	5.91108	-0.00317744
0.0387542	5.91108	0.00191904
0.0396994	5.91108	-0.0159186
0.0406447	5.91108	-0.00572568
0.0415899	5.91108	-0.00317744
0.0425351	5.91108	-0.000629197
0.0434803	5.91108	-0.0159186
0.0444256	5.91108	0.00701552
0.0453708	5.91108	0.00446728
0.046316	5.91108	-0.0133704
0.0472612	5.91108	0.00191904
0.0482065	5.91108	0.0172085
0.0491517	5.91108	0.0248532
0.0500969	5.91108	0.012112
0.0510421	5.91108	0.00446728
0.0519874	5.91108	-0.0133704
0.0529326	5.91108	-0.0159186
0.0538778	5.91108	-0.000629197
0.054823	5.91108	0.00446728
0.0557683	5.91108	0.0197567
0.0567135	5.91108	0.00701552
0.0576587	5.91108	0.0172085
0.0586039	5.91108	0.00446728
0.0595492	5.91108	0.00191904
0.0604944	5.91108	0.00701552
0.0614396	5.91108	0.15991
0.0623848	5.91108	0.162458
0.0633301	5.91108	0.0656251
0.0642753	5.91108	0.0172085
0.0652205	5.91108	0.0350462
0.0661657	5.91108	-0.00317744
0.067111	5.91108	0.00446728
0.0680562	5.91108	0.0197567
0.0690014	5.91108	-0.00317744
0.0699466	5.91108	0.00701552
0.0708919	5.91108	0.00446728
0.0718371	5.91108	0.0197567
0.0727823	5.91108	-0.00827392
0.0737275	5.91108	0.0197567
0.0746728	5.91108	-0.00827392
0.075618	5.91108	-0.0210151
0.0765632	5.91108	-0.00572568
0.0775084	5.91108	-0.0133704
0.0784537	5.91108	0.00191904
0.0793989	5.91108	-0.00317744
0.0803441	5.91108	0.0172085
0.0812893	5.91108	0.00956376
0.0822346	5.91108	0.012112
0.0831798	5.91108	0.0248532
0.084125	5.91108	-0.0159186
0.0850702	5.91108	0.00446728
0.0860155	5.91108	0.00701552
0.0869607	5.91108	0.0681733
0.0879059	5.91108	0.0248532
0.0888511	5.91108	0.0172085
0.0897964	5.91108	0.0350462
0.0907416	5.91108	0.00701552
0.0916868	5.91108	0.0172085
0.092632	5.91108	0.00956376
0.0935773	5.91108	0.0146602
0.0945225	5.91108	-0.00572568
0	5.91108	0.0248532
0.000945225	5.91108	-0.0210151
0.00189045	5.91108	-0.00317744
0.00283567	5.91108	0.012112
0.0037809	5.91108	0.012112
0.00472612	5.91108	0.00446728
0.00567135	5.91108	-0.0286598
0.00661657	5.91108	-0.00827392
0.0075618	5.91108	-0.0210151
0.00850702	5.91108	-0.0184669
0.00945225	5.91108	-0.00317744
0.0103975	5.91108	-0.000629197
0.0113427	5.91108	-0.00317744
0.0122879	5.91108	-0.0464975
0.0132331	5.91108	-0.000629197
0.0141784	5.91108	0.00956376
0.0151236	5.91108	-0.0133704
0.0160688	5.91108	0.00956376
0.017014	5.91108	-0.0159186
0.0179593	5.91108	0.00701552
0.0189045	5.91108	-0.0133704
0.0198497	5.91108	-0.0159186
0.0207949	5.91108	-0.0159186
0.0217402	5.91108	0.00701552
0.0226854	5.91108	-0.00827392
0.0236306	5.91108	-0.0261116
0.0245758	5.91108	-0.000629197
0.0255211	5.91108	0.00446728
0.0264663	5.91108	0.00446728
0.0274115	5.91108	-0.00572568
0.0283567	5.91108	0.0350462
0.029302	5.91108	-0.0261116
0.0302472	5.91108	-0.00317744
0.0311924	5.91108	-0.00572568
0.0321376	5.91108	-0.0312081
0.0330829	5.91108	-0.0210151
0.0340281	5.91108	0.022305
0.0349733	5.91108	-0.0184669
0.0359185	5.91108	-0.0312081
0.0368638	5.91108	-0.0388528
0.037809	5.91108	-0.0312081
0.0387542	5.91108	0.0197567
0.0396994	5.91108	-0.000629197
0.0406447	5.91108	-0.00827392
0.0415899	5.91108	-0.0108222
0.0425351	5.91108	0.0146602
0.0434803	5.91108	-0.0133704
0.0444256	5.91108	0.00191904
0.0453708	5.91108	-0.00572568
0.046316	5.91108	-0.0184669
0.0472612	5.91108	-0.00572568
0.0482065	5.91108	-0.0184669
0.0491517	5.91108	-0.0363046
0.0500969	5.91108	-0.0261116
0.0510421	5.91108	0.012112
0.0519874	5.91108	-0.0133704
0.0529326	5.91108	-0.0184669
0.0538778	5.91108	-0.000629197
0.054823	5.91108	-0.00317744
0.0557683	5.91108	0.022305
0.0567135	5.91108	0.00191904
0.0576587	5.91108	-0.0210151
0.0586039	5.91108	-0.00317744
0.0595492	5.91108	-0.00827392
0.0604944	5.91108	0.0248532
0.0614396	5.91108	0.144621
0.0623848	5.91108	0.210875
0.0633301	5.91108	0.0172085
0.0642753	5.91108	0.0146602
0.0652205	5.91108	0.0401426
0.0661657	5.91108	0.022305
0.067111	5.91108	-0.0210151
0.0680562	5.91108	0.0172085
0.0690014	5.91108	0.00701552
0.0699466	5.91108	-0.00317744
0.0708919	5.91108	-0.0108222
0.0718371	5.91108	0.0197567
0.0727823	5.91108	-0.000629197
0.0737275	5.91108	0.00956376
0.0746728	5.91108	-0.000629197
0.075618	5.91108	-0.0108222
0.0765632	5.91108	-0.00827392
0.0775084	5.91108	0.00446728
0.0784537	5.91108	0.012112
0.0793989	5.91108	0.0172085
0.0803441	5.91108	0.00956376
0.0812893	5.91108	0.022305
0.0822346	5.91108	-0.00317744
0.0831798	5.91108	-0.0133704
0.084125	5.91108	0.00701552
0.0850702	5.91108	-0.0312081
0.0860155	5.91108	0.0274014
0.0869607	5.91108	0.0605286
0.0879059	5.91108	0.0197567
0.0888511	5.91108	0.00446728
0.0897964	5.91108	-0.0133704
0.0907416	5.91108	0.0375944
0.0916868	5.91108	-0.000629197
0.092632	5.91108	0.0197567
0.0935773	5.91108	0.0197567
0.0945225	5.91108	0.0274014
0	5.9111	0.0197567
0.000945225	5.9111	0.00446728
0.00189045	5.9111	0.0401426
0.00283567	5.9111	-0.00572568
0.0037809	5.9111	0.00701552
0.00472612	5.9111	-0.00572568
0.00567135	5.9111	-0.000629197
0.00661657	5.9111	0.012112
0.0075618	5.9111	0.0248532
0.00850702	5.9111	0.0197567
0.00945225	5.9111	-0.00572568
0.0103975	5.9111	0.00446728
0.0113427	5.9111	-0.0235634
0.0122879	5.9111	-0.0184669
0.0132331	5.9111	-0.0159186
0.0141784	5.9111	-0.041401
0.0151236	5.9111	-0.000629197
0.0160688	5.9111	-0.000629197
0.017014	5.9111	-0.00827392
0.0179593	5.9111	-0.00317744
0.0189045	5.9111	-0.00827392
0.0198497	5.9111	-0.0133704
0.0207949	5.9111	0.00191904
0.0217402	5.9111	-0.00572568
0.0226854	5.9111	-0.0184669
0.0236306	5.9111	0.00701552
0.0245758	5.9111	-0.00317744
0.0255211	5.9111	-0.0261116
0.0264663	5.9111	-0.00827392
0.0274115	5.9111	-0.00827392
0.0283567	5.9111	0.0197567
0.029302	5.9111	-0.0261116
0.0302472	5.9111	-0.00317744
0.0311924	5.9111	-0.00827392
0.0321376	5.9111	-0.0184669
0.0330829	5.9111	-0.0235634
0.0340281	5.9111	0.0248532
0.0349733	5.9111	-0.000629197
0.0359185	5.9111	-0.00572568
0.0368638	5.9111	-0.0286598
0.037809	5.9111	0.00956376
0.0387542	5.9111	-0.0184669
0.0396994	5.9111	0.00446728
0.0406447	5.9111	-0.00317744
0.0415899	5.9111	-0.0184669
0.0425351	5.9111	-0.0159186
0.0434803	5.9111	-0.00827392
0.0444256	5.9111	0.0324979
0.0453708	5.9111	-0.0108222
0.046316	5.9111	-0.0337563
0.0472612	5.9111	0.0172085
0.0482065	5.9111	0.00701552
0.0491517	5.9111	-0.00827392
0.0500969	5.9111	0.012112
0.0510421	5.9111	-0.00317744
0.0519874	5.9111	-0.0261116
0.0529326	5.9111	-0.00317744
0.0538778	5.9111	0.012112
0.054823	5.9111	-0.0133704
0.0557683	5.9111	0.00191904
0.0567135	5.9111	0.0197567
0.0576587	5.9111	0.00701552
0.0586039	5.9111	0.0299497
0.0595492	5.9111	0.012112
0.0604944	5.9111	0.0172085
0.0614396	5.9111	0.205778
0.0623848	5.9111	0.15991
0.0633301	5.9111	0.022305
0.0642753	5.9111	0.022305
0.0652205	5.9111	-0.0184669
0.0661657	5.9111	0.00701552
0.067111	5.9111	-0.00827392
0.0680562	5.9111	0.0146602
0.0690014	5.9111	0.0197567
0.0699466	5.9111	-0.0108222
0.0708919	5.9111	-0.00572568
0.0718371	5.9111	0.012112
0.0727823	5.9111	-0.0210151
0.0737275	5.9111	0.0197567
0.0746728	5.9111	0.00701552
0.075618	5.9111	-0.0312081
0.0765632	5.9111	-0.0133704
0.0775084	5.9111	0.012112
0.0784537	5.9111	0.0146602
0.0793989	5.9111	0.00956376
0.0803441	5.9111	0.00701552
0.0812893	5.9111	0.00446728
0.0822346	5.9111	-0.000629197
0.0831798	5.9111	-0.000629197
0.084125	5.9111	-0.0108222
0.0850702	5.9111	0.00191904
0.0860155	5.9111	0.00956376
0.0869607	5.9111	0.0477874
0.0879059	5.9111	0.012112
0.0888511	5.9111	0.0452391
0.0897964	5.9111	0.0172085
0.0907416	5.9111	0.012112
0.0916868	5.9111	0.00191904
0.092632	5.9111	-0.0210151
0.0935773	5.9111	0.00701552
0.0945225	5.9111	0.0197567
0	5.91111	-0.0159186
0.000945225	5.91111	-0.00572568
0.00189045	5.91111	-0.00317744
0.00283567	5.91111	-0.0235634
0.0037809	5.91111	0.00701552
0.00472612	5.91111	-0.00827392
0.00567135	5.91111	-0.00572568
0.00661657	5.91111	-0.0133704
0.0075618	5.91111	-0.0159186
0.00850702	5.91111	0.0172085
0.00945225	5.91111	-0.000629197
0.0103975	5.91111	-0.0184669
0.0113427	5.91111	-0.0210151
0.0122879	5.91111	-0.0261116
0.0132331	5.91111	-0.0363046
0.0141784	5.91111	-0.0235634
0.0151236	5.91111	0.00446728
0.0160688	5.91111	-0.00572568
0.017014	5.91111	-0.00827392
0.0179593	5.91111	-0.0108222
0.0189045	5.91111	-0.0184669
0.0198497	5.91111	-0.0159186
0.0207949	5.91111	-0.0108222
0.0217402	5.91111	-0.0210151
0.0226854	5.91111	0.0248532
0.0236306	5.91111	-0.0108222
0.0245758	5.91111	-0.0133704
0.0255211	5.91111	0.00701552
0.0264663	5.91111	-0.00827392
0.0274115	5.91111	-0.0210151
0.0283567	5.91111	0.0299497
0.029302	5.91111	-0.0184669
0.0302472	5.91111	-0.0133704
0.0311924	5.91111	-0.0235634
0.0321376	5.91111	-0.0235634
0.0330829	5.91111	-0.0210151
0.0340281	5.91111	-0.0235634
0.0349733	5.91111	-0.0261116
0.0359185	5.91111	-0.00317744
0.0368638	5.91111	-0.00827392
0.037809	5.91111	-0.0235634
0.0387542	5.91111	-0.00317744
0.0396994	5.91111	0.00191904
0.0406447	5.91111	-0.0159186
0.0415899	5.91111	-0.0108222
0.0425351	5.91111	0.00191904
0.0434803	5.91111	-0.0159186
0.0444256	5.91111	-0.00827392
0.0453708	5.91111	0.0197567
0.046316	5.91111	-0.0133704
0.0472612	5.91111	-0.0184669
0.0482065	5.91111	-0.0133704
0.0491517	5.91111	0.00446728
0.0500969	5.91111	-0.00317744
0.0510421	5.91111	-0.0159186
0.0519874	5.91111	0.00191904
0.0529326	5.91111	0.0299497
0.0538778	5.91111	0.022305
0.054823	5.91111	-0.0286598
0.0557683	5.91111	-0.0210151
0.0567135	5.91111	0.00446728
0.0576587	5.91111	0.0274014
0.0586039	5.91111	0.00956376
0.0595492	5.91111	0.00701552
0.0604944	5.91111	0.00956376
0.0614396	5.91111	0.185392
0.0623848	5.91111	0.149717
0.0633301	5.91111	0.0554321
0.0642753	5.91111	-0.00572568
0.0652205	5.91111	0.00191904
0.0661657	5.91111	0.0172085
0.067111	5.91111	-0.00827392
0.0680562	5.91111	-0.0184669
0.0690014	5.91111	0.012112
0.0699466	5.91111	0.00701552
0.0708919	5.91111	0.0172085
0.0718371	5.91111	0.0248532
0.0727823	5.91111	-0.00572568
0.0737275	5.91111	-0.00317744
0.0746728	5.91111	0.00956376
0.075618	5.91111	-0.0286598
0.0765632	5.91111	0.0197567
0.0775084	5.91111	0.00191904
0.0784537	5.91111	-0.0388528
0.0793989	5.91111	0.00191904
0.0803441	5.91111	0.012112
0.0812893	5.91111	0.00446728
0.0822346	5.91111	0.0172085
0.0831798	5.91111	-0.00572568
0.084125	5.91111	-0.0235634
0.0850702	5.91111	0.012112
0.0860155	5.91111	0.0197567
0.0869607	5.91111	0.0146602
0.0879059	5.91111	0.0172085
0.0888511	5.91111	0.0274014
0.0897964	5.91111	0.022305
0.0907416	5.91111	0.0299497
0.0916868	5.91111	0.00191904
0.092632	5.91111	0.00191904
0.0935773	5.91111	0.0401426
0.0945225	5.91111	-0.000629197
0	5.91111	0.00191904
0.000945225	5.91111	-0.0210151
0.00189045	5.91111	0.00446728
0.00283567	5.91111	-0.0159186
0.0037809	5.91111	0.00446728
0.00472612	5.91111	-0.0133704
0.00567135	5.91111	-0.0108222
0.00661657	5.91111	-0.0133704
0.0075618	5.91111	0.00956376
0.00850702	5.91111	-0.0210151
0.00945225	5.91111	-0.0133704
0.0103975	5.91111	-0.0133704
0.0113427	5.91111	0.00446728
0.0122879	5.91111	-0.00827392
0.0132331	5.91111	-0.0133704
0.0141784	5.91111	-0.000629197
0.0151236	5.91111	-0.0210151
0.0160688	5.91111	-0.0235634
0.017014	5.91111	-0.00572568
0.0179593	5.91111	0.00446728
0.0189045	5.91111	-0.000629197
0.0198497	5.91111	-0.0184669
0.0207949	5.91111	0.0172085
0.0217402	5.91111	-0.000629197
0.0226854	5.91111	0.0172085
0.0236306	5.91111	-0.000629197
0.0245758	5.91111	-0.0133704
0.0255211	5.91111	-0.0133704
0.0264663	5.91111	0.00446728
0.0274115	5.91111	-0.0133704
0.0283567	5.91111	0.00191904
0.029302	5.91111	-0.0108222
0.0302472	5.91111	-0.0159186
0.0311924	5.91111	-0.0159186
0.0321376	5.91111	-0.0133704
0.0330829	5.91111	0.012112
0.0340281	5.91111	-0.0108222
0.0349733	5.91111	-0.0108222
0.0359185	5.91111	-0.0159186
0.0368638	5.91111	-0.0261116
0.037809	5.91111	-0.00572568
0.0387542	5.91111	0.0401426
0.0396994	5.91111	-0.0159186
0.0406447	5.91111	-0.0286598
0.0415899	5.91111	0.00701552
0.0425351	5.91111	-0.0210151
0.0434803	5.91111	0.00956376
0.0444256	5.91111	0.012112
0.0453708	5.91111	-0.0312081
0.046316	5.91111	-0.0235634
0.0472612	5.91111	0.0197567
0.0482065	5.91111	0.022305
0.0491517	5.91111	-0.00317744
0.0500969	5.91111	-0.0261116
0.0510421	5.91111	-0.0159186
0.0519874	5.91111	0.012112
0.0529326	5.91111	0.012112
0.0538778	5.91111	-0.00827392
0.054823	5.91111	-0.0210151
0.0557683	5.91111	-0.000629197
0.0567135	5.91111	0.00446728
0.0576587	5.91111	-0.00827392
0.0586039	5.91111	0.0248532
0.0595492	5.91111	0.0172085
0.0604944	5.91111	0.0350462
0.0614396	5.91111	0.236357
0.0623848	5.91111	0.142072
0.0633301	5.91111	0.0554321
0.0642753	5.91111	0.0197567
0.0652205	5.91111	-0.000629197
0.0661657	5.91111	0.012112
0.067111	5.91111	-0.000629197
0.0680562	5.91111	0.022305
0.0690014	5.91111	0.012112
0.0699466	5.91111	-0.00317744
0.0708919	5.91111	0.00191904
0.0718371	5.91111	0.0197567
0.0727823	5.91111	-0.000629197
0.0737275	5.91111	0.0401426
0.0746728	5.91111	-0.0210151
0.075618	5.91111	-0.00317744
0.0765632	5.91111	0.0274014
0.0775084	5.91111	0.00701552
0.0784537	5.91111	-0.0133704
0.0793989	5.91111	0.0146602
0.0803441	5.91111	-0.00572568
0.0812893	5.91111	0.0197567
0.0822346	5.91111	-0.000629197
0.0831798	5.91111	0.0197567
0.084125	5.91111	-0.00317744
0.0850702	5.91111	-0.000629197
0.0860155	5.91111	0.00191904
0.0869607	5.91111	0.0299497
0.0879059	5.91111	0.0146602
0.0888511	5.91111	0.022305
0.0897964	5.91111	0.0197567
0.0907416	5.91111	0.0426909
0.0916868	5.91111	0.0375944
0.092632	5.91111	0.0248532
0.0935773	5.91111	0.00446728
0.0945225	5.91111	-0.00572568
0	5.91113	0.00191904
0.000945225	5.91113	0.00701552
0.00189045	5.91113	-0.000629197
0.00283567	5.91113	0.00446728
0.0037809	5.91113	0.00956376
0.00472612	5.91113	0.00956376
0.00567135	5.91113	-0.00572568
0.00661657	5.91113	-0.00317744
0.0075618	5.91113	-0.00827392
0.00850702	5.91113	0.00191904
0.00945225	5.91113	-0.00317744
0.0103975	5.91113	0.00446728
0.0113427	5.91113	0.00446728
0.0122879	5.91113	-0.00827392
0.0132331	5.91113	-0.00827392
0.0141784	5.91113	-0.00572568
0.0151236	5.91113	-0.00572568
0.0160688	5.91113	-0.0235634
0.017014	5.91113	-0.0108222
0.0179593	5.91113	-0.0108222
0.0189045	5.91113	0.012112
0.0198497	5.91113	-0.00317744
0.0207949	5.91113	0.0146602
0.0217402	5.91113	0.00191904
0.0226854	5.91113	0.00701552
0.0236306	5.91113	-0.0133704
0.0245758	5.91113	0.00701552
0.0255211	5.91113	-0.0261116
0.0264663	5.91113	-0.000629197
0.0274115	5.91113	-0.00317744
0.0283567	5.91113	0.0452391
0.029302	5.91113	-0.00827392
0.0302472	5.91113	-0.0363046
0.0311924	5.91113	-0.0210151
0.0321376	5.91113	0.00701552
0.0330829	5.91113	-0.0108222
0.0340281	5.91113	-0.0184669
0.0349733	5.91113	-0.0184669
0.0359185	5.91113	-0.0184669
0.0368638	5.91113	-0.0210151
0.037809	5.91113	-0.0159186
0.0387542	5.91113	-0.00572568
0.0396994	5.91113	0.00956376
0.0406447	5.91113	-0.0159186
0.0415899	5.91113	-0.00827392
0.0425351	5.91113	0.00191904
0.0434803	5.91113	-0.0261116
0.0444256	5.91113	-0.00572568
0.0453708	5.91113	0.00191904
0.046316	5.91113	-0.00827392
0.0472612	5.91113	0.00446728
0.0482065	5.91113	0.00701552
0.0491517	5.91113	0.0274014
0.0500969	5.91113	0.00956376
0.0510421	5.91113	-0.0312081
0.0519874	5.91113	0.00191904
0.0529326	5.91113	0.0248532
0.0538778	5.91113	-0.000629197
0.054823	5.91113	-0.00572568
0.0557683	5.91113	-0.00317744
0.0567135	5.91113	-0.000629197
0.0576587	5.91113	0.012112
0.0586039	5.91113	-0.0210151
0.0595492	5.91113	0.00701552
0.0604944	5.91113	0.0401426
0.0614396	5.91113	0.269484
0.0623848	5.91113	0.114042
0.0633301	5.91113	0.0248532
0.0642753	5.91113	0.00701552
0.0652205	5.91113	-0.00827392
0.0661657	5.91113	0.012112
0.067111	5.91113	0.00191904
0.0680562	5.91113	-0.000629197
0.0690014	5.91113	0.0248532
0.0699466	5.91113	0.0248532
0.0708919	5.91113	0.00701552
0.0718371	5.91113	-0.00572568
0.0727823	5.91113	-0.00827392
0.0737275	5.91113	0.0426909
0.0746728	5.91113	-0.00827392
0.075618	5.91113	-0.0210151
0.0765632	5.91113	0.0172085
0.0775084	5.91113	-0.00827392
0.0784537	5.91113	-0.0210151
0.0793989	5.91113	0.00446728
0.0803441	5.91113	-0.0133704
0.0812893	5.91113	0.00956376
0.0822346	5.91113	-0.000629197
0.0831798	5.91113	0.0172085
0.084125	5.91113	-0.000629197
0.0850702	5.91113	0.00701552
0.0860155	5.91113	0.00701552
0.0869607	5.91113	0.0146602
0.0879059	5.91113	-0.0159186
0.0888511	5.91113	-0.0108222
0.0897964	5.91113	0.0172085
0.0907416	5.91113	0.00446728
0.0916868	5.91113	0.00701552
0.092632	5.91113	0.0426909
0.0935773	5.91113	0.00956376
0.0945225	5.91113	0.00446728
0	5.91113	-0.000629197
0.000945225	5.91113	-0.0261116
0.00189045	5.91113	-0.00572568
0.00283567	5.91113	-0.0133704
0.0037809	5.91113	0.00956376
0.00472612	5.91113	-0.00572568
0.00567135	5.91113	0.012112
0.00661657	5.91113	0.00701552
0.0075618	5.91113	-0.000629197
0.00850702	5.91113	0.012112
0.00945225	5.91113	-0.00827392
0.0103975	5.91113	0.0146602
0.0113427	5.91113	-0.00317744
0.0122879	5.91113	-0.0235634
0.0132331	5.91113	-0.00572568
0.0141784	5.91113	-0.0184669
0.0151236	5.91113	-0.0363046
0.0160688	5.91113	-0.00572568
0.017014	5.91113	-0.0108222
0.0179593	5.91113	-0.00317744
0.0189045	5.91113	0.00446728
0.0198497	5.91113	0.00191904
0.0207949	5.91113	-0.0261116
0.0217402	5.91113	0.012112
0.0226854	5.91113	-0.000629197
0.0236306	5.91113	-0.00827392
0.0245758	5.91113	-0.000629197
0.0255211	5.91113	-0.00827392
0.0264663	5.91113	0.0146602
0.0274115	5.91113	-0.000629197
0.0283567	5.91113	0.00191904
0.029302	5.91113	0.00446728
0.0302472	5.91113	-0.0439493
0.0311924	5.91113	-0.0337563
0.0321376	5.91113	0.00956376
0.0330829	5.91113	-0.0184669
0.0340281	5.91113	0.00446728
0.0349733	5.91113	-0.0235634
0.0359185	5.91113	-0.0210151
0.0368638	5.91113	-0.0184669
0.037809	5.91113	-0.0286598
0.0387542	5.91113	0.0172085
0.0396994	5.91113	-0.00317744
0.0406447	5.91113	-0.0210151
0.0415899	5.91113	-0.00572568
0.0425351	5.91113	0.00191904
0.0434803	5.91113	-0.00572568
0.0444256	5.91113	0.012112
0.0453708	5.91113	-0.0108222
0.046316	5.91113	-0.00572568
0.0472612	5.91113	0.00446728
0.0482065	5.91113	-0.000629197
0.0491517	5.91113	-0.0108222
0.0500969	5.91113	-0.0261116
0.0510421	5.91113	-0.00572568
0.0519874	5.91113	-0.0286598
0.0529326	5.91113	0.00446728
0.0538778	5.91113	-0.00572568
0.054823	5.91113	-0.00572568
0.0557683	5.91113	-0.00317744
0.0567135	5.91113	-0.00317744
0.0576587	5.91113	0.00191904
0.0586039	5.91113	-0.0159186
0.0595492	5.91113	0.0299497
0.0604944	5.91113	0.0426909
0.0614396	5.91113	0.279677
0.0623848	5.91113	0.0987522
0.0633301	5.91113	0.0146602
0.0642753	5.91113	0.012112
0.0652205	5.91113	0.00701552
0.0661657	5.91113	0.00446728
0.067111	5.91113	0.0248532
0.0680562	5.91113	0.00191904
0.0690014	5.91113	0.00446728
0.0699466	5.91113	0.00701552
0.0708919	5.91113	0.0172085
0.0718371	5.91113	0.0248532
0.0727823	5.91113	-0.000629197
0.0737275	5.91113	0.0197567
0.0746728	5.91113	-0.0108222
0.075618	5.91113	-0.00317744
0.0765632	5.91113	0.0401426
0.0775084	5.91113	-0.000629197
0.0784537	5.91113	0.0401426
0.0793989	5.91113	-0.00827392
0.0803441	5.91113	0.00956376
0.0812893	5.91113	0.012112
0.0822346	5.91113	0.00191904
0.0831798	5.91113	0.00701552
0.084125	5.91113	-0.00317744
0.0850702	5.91113	0.0146602
0.0860155	5.91113	0.012112
0.0869607	5.91113	0.0197567
0.0879059	5.91113	0.00446728
0.0888511	5.91113	-0.000629197
0.0897964	5.91113	0.0172085
0.0907416	5.91113	0.00701552
0.0916868	5.91113	0.00956376
0.092632	5.91113	0.0172085
0.0935773	5.91113	0.0172085
0.0945225	5.91113	0.0146602
0	5.91115	-0.0210151
0.000945225	5.91115	0.012112
0.00189045	5.91115	0.0274014
0.00283567	5.91115	0.00701552
0.0037809	5.91115	-0.000629197
0.00472612	5.91115	0.0197567
0.00567135	5.91115	0.00956376
0.00661657	5.91115	-0.00317744
0.0075618	5.91115	-0.0286598
0.00850702	5.91115	0.00956376
0.00945225	5.91115	-0.0235634
0.0103975	5.91115	-0.00317744
0.0113427	5.91115	-0.0184669
0.0122879	5.91115	-0.0133704
0.0132331	5.91115	-0.0133704
0.0141784	5.91115	-0.0133704
0.0151236	5.91115	-0.00827392
0.0160688	5.91115	0.00191904
0.017014	5.91115	-0.0286598
0.0179593	5.91115	0.0248532
0.0189045	5.91115	-0.0133704
0.0198497	5.91115	0.00446728
0.0207949	5.91115	0.00956376
0.0217402	5.91115	-0.00572568
0.0226854	5.91115	-0.0108222
0.0236306	5.91115	-0.00317744
0.0245758	5.91115	-0.00827392
0.0255211	5.91115	-0.00572568
0.0264663	5.91115	-0.0133704
0.0274115	5.91115	0.012112
0.0283567	5.91115	-0.00572568
0.029302	5.91115	-0.00827392
0.0302472	5.91115	-0.0210151
0.0311924	5.91115	0.00191904
0.0321376	5.91115	-0.0388528
0.0330829	5.91115	-0.0184669
0.0340281	5.91115	-0.0337563
0.0349733	5.91115	-0.0159186
0.0359185	5.91115	-0.0133704
0.0368638	5.91115	-0.0286598
0.037809	5.91115	-0.0108222
0.0387542	5.91115	0.00701552
0.0396994	5.91115	0.00446728
0.0406447	5.91115	0.00191904
0.0415899	5.91115	-0.0261116
0.0425351	5.91115	0.0197567
0.0434803	5.91115	-0.00572568
0.0444256	5.91115	0.00191904
0.0453708	5.91115	0.00446728
0.046316	5.91115	0.012112
0.0472612	5.91115	0.00446728
0.0482065	5.91115	0.012112
0.0491517	5.91115	0.0197567
0.0500969	5.91115	-0.000629197
0.0510421	5.91115	-0.00572568
0.0519874	5.91115	-0.000629197
0.0529326	5.91115	0.0324979
0.0538778	5.91115	-0.00827392
0.054823	5.91115	-0.00572568
0.0557683	5.91115	0.00446728
0.0567135	5.91115	0.0197567
0.0576587	5.91115	0.022305
0.0586039	5.91115	-0.0108222
0.0595492	5.91115	-0.000629197
0.0604944	5.91115	0.012112
0.0614396	5.91115	0.340835
0.0623848	5.91115	0.103849
0.0633301	5.91115	0.0172085
0.0642753	5.91115	-0.00572568
0.0652205	5.91115	-0.0108222
0.0661657	5.91115	-0.0108222
0.067111	5.91115	-0.0108222
0.0680562	5.91115	0.00701552
0.0690014	5.91115	-0.00572568
0.0699466	5.91115	0.0248532
0.0708919	5.91115	0.0197567
0.0718371	5.91115	0.0172085
0.0727823	5.91115	-0.000629197
0.0737275	5.91115	0.0197567
0.0746728	5.91115	0.00956376
0.075618	5.91115	-0.0159186
0.0765632	5.91115	0.00956376
0.0775084	5.91115	0.0172085
0.0784537	5.91115	0.012112
0.0793989	5.91115	0.0197567
0.0803441	5.91115	0.00446728
0.0812893	5.91115	0.00191904
0.0822346	5.91115	-0.00317744
0.0831798	5.91115	0.0172085
0.084125	5.91115	0.012112
0.0850702	5.91115	-0.0210151
0.0860155	5.91115	0.00701552
0.0869607	5.91115	0.00701552
0.0879059	5.91115	0.022305
0.0888511	5.91115	0.00701552
0.0897964	5.91115	0.0299497
0.0907416	5.91115	0.0554321
0.0916868	5.91115	0.0375944
0.092632	5.91115	-0.00572568
0.0935773	5.91115	-0.000629197
0.0945225	5.91115	-0.00317744
0	5.91115	0.00191904
0.000945225	5.91115	0.0248532
0.00189045	5.91115	0.00191904
0.00283567	5.91115	0.00191904
0.0037809	5.91115	-0.0133704
0.00472612	5.91115	0.00446728
0.00567135	5.91115	0.00446728
0.00661657	5.91115	-0.00317744
0.0075618	5.91115	0.0146602
0.00850702	5.91115	-0.0210151
0.00945225	5.91115	-0.0210151
0.0103975	5.91115	0.00701552
0.0113427	5.91115	-0.0235634
0.0122879	5.91115	-0.0286598
0.0132331	5.91115	0.022305
0.0141784	5.91115	0.00701552
0.0151236	5.91115	-0.00827392
0.0160688	5.91115	-0.00827392
0.017014	5.91115	-0.00572568
0.0179593	5.91115	0.00446728
0.0189045	5.91115	-0.000629197
0.0198497	5.91115	-0.00572568
0.0207949	5.91115	-0.00317744
0.0217402	5.91115	-0.000629197
0.0226854	5.91115	-0.0108222
0.0236306	5.91115	-0.00572568
0.0245758	5.91115	-0.00827392
0.0255211	5.91115	-0.0159186
0.0264663	5.91115	-0.0159186
0.0274115	5.91115	0.00446728
0.0283567	5.91115	0.0299497
0.029302	5.91115	-0.0108222
0.0302472	5.91115	-0.00827392
0.0311924	5.91115	-0.0159186
0.0321376	5.91115	-0.0210151
0.0330829	5.91115	-0.00572568
0.0340281	5.91115	-0.00317744
0.0349733	5.91115	-0.0388528
0.0359185	5.91115	0.00446728
0.0368638	5.91115	0.00701552
0.037809	5.91115	-0.000629197
0.0387542	5.91115	0.00191904
0.0396994	5.91115	-0.000629197
0.0406447	5.91115	-0.000629197
0.0415899	5.91115	-0.0286598
0.0425351	5.91115	-0.0261116
0.0434803	5.91115	0.00446728
0.0444256	5.91115	-0.00827392
0.0453708	5.91115	-0.00317744
0.046316	5.91115	0.012112
0.0472612	5.91115	0.00956376
0.0482065	5.91115	0.00701552
0.0491517	5.91115	0.0146602
0.0500969	5.91115	0.0197567
0.0510421	5.91115	-0.0108222
0.0519874	5.91115	0.0197567
0.0529326	5.91115	0.0146602
0.0538778	5.91115	-0.00317744
0.054823	5.91115	0.00956376
0.0557683	5.91115	-0.0235634
0.0567135	5.91115	0.022305
0.0576587	5.91115	0.00701552
0.0586039	5.91115	-0.00572568
0.0595492	5.91115	0.00446728
0.0604944	5.91115	0.0172085
0.0614396	5.91115	0.287322
0.0623848	5.91115	0.0962039
0.0633301	5.91115	0.0426909
0.0642753	5.91115	-0.0210151
0.0652205	5.91115	0.00701552
0.0661657	5.91115	-0.0210151
0.067111	5.91115	0.0248532
0.0680562	5.91115	-0.000629197
0.0690014	5.91115	-0.000629197
0.0699466	5.91115	0.0299497
0.0708919	5.91115	0.00191904
0.0718371	5.91115	0.0197567
0.0727823	5.91115	0.00701552
0.0737275	5.91115	0.0554321
0.0746728	5.91115	-0.0108222
0.075618	5.91115	-0.0439493
0.0765632	5.91115	0.00446728
0.0775084	5.91115	-0.00827392
0.0784537	5.91115	-0.0133704
0.0793989	5.91115	-0.00572568
0.0803441	5.91115	-0.0108222
0.0812893	5.91115	0.00956376
0.0822346	5.91115	-0.00317744
0.0831798	5.91115	0.0197567
0.084125	5.91115	0.00191904
0.0850702	5.91115	-0.000629197
0.0860155	5.91115	0.00191904
0.0869607	5.91115	0.00446728
0.0879059	5.91115	0.0172085
0.0888511	5.91115	-0.0159186
0.0897964	5.91115	-0.00827392
0.0907416	5.91115	0.0146602
0.0916868	5.91115	-0.0108222
0.092632	5.91115	-0.00317744
0.0935773	5.91115	0.0146602
0.0945225	5.91115	0.0375944
0	5.91116	0.00446728
0.000945225	5.91116	0.00701552
0.00189045	5.91116	0.00446728
0.00283567	5.91116	0.0274014
0.0037809	5.91116	-0.0133704
0.00472612	5.91116	0.00956376
0.00567135	5.91116	-0.00317744
0.00661657	5.91116	0.00701552
0.0075618	5.91116	-0.000629197
0.00850702	5.91116	-0.00317744
0.00945225	5.91116	0.0197567
0.0103975	5.91116	-0.0133704
0.0113427	5.91116	-0.000629197
0.0122879	5.91116	-0.000629197
0.0132331	5.91116	-0.00317744
0.0141784	5.91116	-0.00572568
0.0151236	5.91116	-0.0210151
0.0160688	5.91116	0.012112
0.017014	5.91116	-0.0312081
0.0179593	5.91116	-0.0261116
0.0189045	5.91116	-0.0159186
0.0198497	5.91116	-0.0312081
0.0207949	5.91116	-0.00827392
0.0217402	5.91116	-0.0133704
0.0226854	5.91116	-0.0108222
0.0236306	5.91116	-0.00317744
0.0245758	5.91116	0.00191904
0.0255211	5.91116	-0.0108222
0.0264663	5.91116	-0.0159186
0.0274115	5.91116	-0.0184669
0.0283567	5.91116	0.0324979
0.029302	5.91116	0.0146602
0.0302472	5.91116	-0.0261116
0.0311924	5.91116	-0.0159186
0.0321376	5.91116	-0.0133704
0.0330829	5.91116	-0.0108222
0.0340281	5.91116	-0.00827392
0.0349733	5.91116	-0.0159186
0.0359185	5.91116	-0.00827392
0.0368638	5.91116	-0.0133704
0.037809	5.91116	-0.0184669
0.0387542	5.91116	0.0197567
0.0396994	5.91116	-0.00572568
0.0406447	5.91116	0.012112
0.0415899	5.91116	0.0324979
0.0425351	5.91116	-0.0159186
0.0434803	5.91116	-0.00572568
0.0444256	5.91116	0.00956376
0.0453708	5.91116	0.00191904
0.046316	5.91116	0.00956376
0.0472612	5.91116	0.00956376
0.0482065	5.91116	0.022305
0.0491517	5.91116	0.00701552
0.0500969	5.91116	-0.0210151
0.0510421	5.91116	0.0146602
0.0519874	5.91116	-0.00827392
0.0529326	5.91116	-0.00572568
0.0538778	5.91116	0.022305
0.054823	5.91116	-0.000629197
0.0557683	5.91116	-0.00317744
0.0567135	5.91116	0.0197567
0.0576587	5.91116	0.022305
0.0586039	5.91116	0.0248532
0.0595492	5.91116	0.00701552
0.0604944	5.91116	0.0528839
0.0614396	5.91116	0.300063
0.0623848	5.91116	0.0630768
0.0633301	5.91116	0.0172085
0.0642753	5.91116	0.012112
0.0652205	5.91116	0.0197567
0.0661657	5.91116	-0.00317744
0.067111	5.91116	-0.0108222
0.0680562	5.91116	-0.0235634
0.0690014	5.91116	-0.0133704
0.0699466	5.91116	0.00701552
0.0708919	5.91116	-0.00572568
0.0718371	5.91116	0.0172085
0.0727823	5.91116	0.012112
0.0737275	5.91116	0.0503356
0.0746728	5.91116	-0.00572568
0.075618	5.91116	-0.0337563
0.0765632	5.91116	0.0350462
0.0775084	5.91116	0.0324979
0.0784537	5.91116	-0.000629197
0.0793989	5.91116	-0.00827392
0.0803441	5.91116	0.0197567
0.0812893	5.91116	-0.000629197
0.0822346	5.91116	0.0324979
0.0831798	5.91116	0.00701552
0.084125	5.91116	-0.00827392
0.0850702	5.91116	-0.0108222
0.0860155	5.91116	0.00956376
0.0869607	5.91116	0.012112
0.0879059	5.91116	-0.00572568
0.0888511	5.91116	0.012112
0.0897964	5.91116	0.0197567
0.0907416	5.91116	0.0146602
0.0916868	5.91116	0.0375944
0.092632	5.91116	0.0274014
0.0935773	5.91116	0.0146602
0.0945225	5.91116	0.0146602
0	5.91118	-0.00572568
0.000945225	5.91118	-0.0363046
0.00189045	5.91118	0.0146602
0.00283567	5.91118	0.00956376
0.0037809	5.91118	0.0248532
0.00472612	5.91118	-0.000629197
0.00567135	5.91118	-0.0261116
0.00661657	5.91118	0.00191904
0.0075618	5.91118	-0.0133704
0.00850702	5.91118	0.00701552
0.00945225	5.91118	-0.000629197
0.0103975	5.91118	-0.00572568
0.0113427	5.91118	-0.0235634
0.0122879	5.91118	-0.0235634
0.0132331	5.91118	-0.0133704
0.0141784	5.91118	-0.0286598
0.0151236	5.91118	-0.0210151
0.0160688	5.91118	-0.0286598
0.017014	5.91118	-0.0210151
0.0179593	5.91118	-0.00827392
0.0189045	5.91118	0.00701552
0.0198497	5.91118	0.0197567
0.0207949	5.91118	0.0146602
0.0217402	5.91118	-0.0108222
0.0226854	5.91118	-0.0133704
0.0236306	5.91118	0.00956376
0.0245758	5.91118	0.00191904
0.0255211	5.91118	-0.00827392
0.0264663	5.91118	-0.0490458
0.0274115	5.91118	-0.0312081
0.0283567	5.91118	0.00446728
0.029302	5.91118	-0.00572568
0.0302472	5.91118	-0.0184669
0.0311924	5.91118	0.00191904
0.0321376	5.91118	-0.0210151
0.0330829	5.91118	-0.0337563
0.0340281	5.91118	-0.0108222
0.0349733	5.91118	-0.00317744
0.0359185	5.91118	-0.0133704
0.0368638	5.91118	-0.0312081
0.037809	5.91118	-0.00317744
0.0387542	5.91118	0.0452391
0.0396994	5.91118	0.012112
0.0406447	5.91118	-0.00317744
0.0415899	5.91118	0.0375944
0.0425351	5.91118	0.00446728
0.0434803	5.91118	0.00446728
0.0444256	5.91118	0.0172085
0.0453708	5.91118	-0.00572568
0.046316	5.91118	0.00446728
0.0472612	5.91118	-0.0133704
0.0482065	5.91118	-0.00317744
0.0491517	5.91118	0.0172085
0.0500969	5.91118	-0.000629197
0.0510421	5.91118	-0.000629197
0.0519874	5.91118	0.0299497
0.0529326	5.91118	0.0146602
0.0538778	5.91118	-0.0133704
0.054823	5.91118	0.00191904
0.0557683	5.91118	-0.0184669
0.0567135	5.91118	-0.00572568
0.0576587	5.91118	0.00191904
0.0586039	5.91118	0.00956376
0.0595492	5.91118	-0.00317744
0.0604944	5.91118	0.0248532
0.0614396	5.91118	0.272033
0.0623848	5.91118	0.0426909
0.0633301	5.91118	0.0197567
0.0642753	5.91118	0.00446728
0.0652205	5.91118	0.00446728
0.0661657	5.91118	-0.00317744
0.067111	5.91118	0.0274014
0.0680562	5.91118	0.0401426
0.0690014	5.91118	0.0172085
0.0699466	5.91118	0.00956376
0.0708919	5.91118	0.0299497
0.0718371	5.91118	-0.000629197
0.0727823	5.91118	0.00191904
0.0737275	5.91118	0.00956376
0.0746728	5.91118	0.022305
0.075618	5.91118	-0.000629197
0.0765632	5.91118	0.022305
0.0775084	5.91118	-0.0235634
0.0784537	5.91118	0.012112
0.0793989	5.91118	0.00701552
0.0803441	5.91118	-0.0261116
0.0812893	5.91118	0.00701552
0.0822346	5.91118	-0.0286598
0.0831798	5.91118	0.012112
0.084125	5.91118	-0.00827392
0.0850702	5.91118	0.0146602
0.0860155	5.91118	0.00446728
0.0869607	5.91118	0.0324979
0.0879059	5.91118	-0.00572568
0.0888511	5.91118	0.00956376
0.0897964	5.91118	0.022305
0.0907416	5.91118	0.00956376
0.0916868	5.91118	0.00701552
0.092632	5.91118	0.00446728
0.0935773	5.91118	0.022305
0.0945225	5.91118	-0.0133704
0	5.91118	-0.0159186
0.000945225	5.91118	-0.00827392
0.00189045	5.91118	0.00956376
0.00283567	5.91118	0.00446728
0.0037809	5.91118	-0.0108222
0.00472612	5.91118	-0.0184669
0.00567135	5.91118	-0.000629197
0.00661657	5.91118	-0.0133704
0.0075618	5.91118	0.00191904
0.00850702	5.91118	0.0248532
0.00945225	5.91118	-0.0159186
0.0103975	5.91118	-0.0108222
0.0113427	5.91118	-0.00572568
0.0122879	5.91118	-0.0261116
0.0132331	5.91118	-0.0312081
0.0141784	5.91118	0.012112
0.0151236	5.91118	-0.00827392
0.0160688	5.91118	0.00956376
0.017014	5.91118	-0.000629197
0.0179593	5.91118	-0.00317744
0.0189045	5.91118	-0.0108222
0.0198497	5.91118	0.00191904
0.0207949	5.91118	0.00701552
0.0217402	5.91118	-0.00827392
0.0226854	5.91118	-0.0108222
0.0236306	5.91118	0.0146602
0.0245758	5.91118	0.012112
0.0255211	5.91118	0.012112
0.0264663	5.91118	0.0248532
0.0274115	5.91118	-0.0159186
0.0283567	5.91118	0.012112
0.029302	5.91118	-0.00827392
0.0302472	5.91118	0.022305
0.0311924	5.91118	-0.0133704
0.0321376	5.91118	-0.0159186
0.0330829	5.91118	-0.0388528
0.0340281	5.91118	-0.0210151
0.0349733	5.91118	-0.0184669
0.0359185	5.91118	-0.0133704
0.0368638	5.91118	-0.0337563
0.037809	5.91118	-0.00572568
0.0387542	5.91118	0.0911075
0.0396994	5.91118	-0.00827392
0.0406447	5.91118	-0.0210151
0.0415899	5.91118	-0.0159186
0.0425351	5.91118	0.00701552
0.0434803	5.91118	0.00446728
0.0444256	5.91118	0.00956376
0.0453708	5.91118	0.00191904
0.046316	5.91118	-0.0108222
0.0472612	5.91118	-0.0286598
0.0482065	5.91118	0.00191904
0.0491517	5.91118	-0.00827392
0.0500969	5.91118	-0.00572568
0.0510421	5.91118	-0.00827392
0.0519874	5.91118	0.00191904
0.0529326	5.91118	-0.0108222
0.0538778	5.91118	-0.0108222
0.054823	5.91118	0.00191904
0.0557683	5.91118	0.0172085
0.0567135	5.91118	0.0426909
0.0576587	5.91118	0.0197567
0.0586039	5.91118	0.012112
0.0595492	5.91118	0.0554321
0.0604944	5.91118	0.0324979
0.0614396	5.91118	0.269484
0.0623848	5.91118	0.0477874
0.0633301	5.91118	0.0172085
0.0642753	5.91118	0.0172085
0.0652205	5.91118	0.0197567
0.0661657	5.91118	0.00956376
0.067111	5.91118	-0.00827392
0.0680562	5.91118	0.012112
0.0690014	5.91118	-0.00827392
0.0699466	5.91118	0.00701552
0.0708919	5.91118	0.00191904
0.0718371	5.91118	-0.00572568
0.0727823	5.91118	0.012112
0.0737275	5.91118	0.0172085
0.0746728	5.91118	0.0375944
[truncated: 806,102+ more rows]

## Sheet: Figure 1d
# drive1_amp x drive2_amp	Frequency (GHz)	Data
0.584032	5.9595	-0.0312081
0.587926	5.9595	-0.0184669
0.591819	5.9595	-0.0184669
0.595713	5.9595	0.00701552
0.599606	5.9595	0.0197567
0.6035	5.9595	0.0579803
0.607393	5.9595	-0.00572568
0.611287	5.9595	-0.0184669
0.61518	5.9595	0.00701552
0.619074	5.9595	0.0197567
0.622967	5.9595	0.0452391
0.626861	5.9595	-0.0184669
0.630755	5.9595	0.0197567
0.634648	5.9595	-0.0312081
0.638542	5.9595	-0.0184669
0.642435	5.9595	-0.0566905
0.646329	5.9595	-0.0184669
0.650222	5.9595	-0.0184669
0.654116	5.9595	-0.00572568
0.658009	5.9595	0.00701552
0.661903	5.9595	-0.00572568
0.665796	5.9595	-0.0184669
0.66969	5.9595	0.0324979
0.673584	5.9595	0.0834627
0.677477	5.9595	0.0579803
0.681371	5.9595	-0.0312081
0.685264	5.9595	-0.00572568
0.689158	5.9595	0.00701552
0.693051	5.9595	0.00701552
0.696945	5.9595	0.0452391
0.700838	5.9595	0.00701552
0.704732	5.9595	-0.0439493
0.708625	5.9595	0.0197567
0.712519	5.9595	0.00701552
0.716413	5.9595	-0.0184669
0.720306	5.9595	0.0197567
0.7242	5.9595	0.0324979
0.728093	5.9595	-0.0439493
0.731987	5.9595	-0.0184669
0.73588	5.9595	0.0197567
0.739774	5.9595	-0.0312081
0.743667	5.9595	-0.0312081
0.747561	5.9595	0.0962039
0.751455	5.9595	0.0324979
0.755348	5.9595	0.0452391
0.759242	5.9595	-0.0312081
0.763135	5.9595	-0.00572568
0.767029	5.9595	0.0197567
0.770922	5.9595	0.0197567
0.774816	5.9595	-0.0184669
0.778709	5.9595	-0.0312081
0.782603	5.9595	0.0197567
0.786496	5.9595	-0.0184669
0.79039	5.9595	-0.0439493
0.794284	5.9595	0.0324979
0.798177	5.9595	0.00701552
0.802071	5.9595	-0.0566905
0.805964	5.9595	0.0197567
0.809858	5.9595	-0.00572568
0.813751	5.9595	-0.0312081
0.817645	5.9595	-0.00572568
0.821538	5.9595	-0.0312081
0.825432	5.9595	0.00701552
0.829325	5.9595	-0.0439493
0.833219	5.9595	0.00701552
0.837113	5.9595	-0.0312081
0.841006	5.9595	-0.0439493
0.8449	5.9595	-0.0439493
0.848793	5.9595	0.0324979
0.852687	5.9595	0.0324979
0.85658	5.9595	0.00701552
0.860474	5.9595	0.0197567
0.864367	5.9595	-0.0439493
0.868261	5.9595	-0.00572568
0.872154	5.9595	0.15991
0.876048	5.9595	-0.00572568
0.879942	5.9595	0.00701552
0.883835	5.9595	0.00701552
0.887729	5.9595	-0.0184669
0.891622	5.9595	0.0452391
0.895516	5.9595	0.0452391
0.899409	5.9595	0.0579803
0.903303	5.9595	0.0707215
0.907196	5.9595	-0.0184669
0.91109	5.9595	0.00701552
0.914983	5.9595	-0.0439493
0.918877	5.9595	-0.0439493
0.922771	5.9595	0.0197567
0.926664	5.9595	0.0962039
0.930558	5.9595	0.0197567
0.934451	5.9595	0.0197567
0.938345	5.9595	-0.0439493
0.942238	5.9595	-0.0184669
0.946132	5.9595	0.0707215
0.950025	5.9595	-0.00572568
0.953919	5.9595	0.00701552
0.957812	5.9595	0.0452391
0.961706	5.9595	-0.00572568
0.9656	5.9595	0.0834627
0.969493	5.9595	0.198134
0.973387	5.9595	0.0834627
0.584032	5.9595	-0.0439493
0.587926	5.9595	-0.0184669
0.591819	5.9595	0.00701552
0.595713	5.9595	-0.0312081
0.599606	5.9595	0.00701552
0.6035	5.9595	-0.0312081
0.607393	5.9595	-0.00572568
0.611287	5.9595	-0.0439493
0.61518	5.9595	0.0579803
0.619074	5.9595	0.0324979
0.622967	5.9595	0.00701552
0.626861	5.9595	0.0197567
0.630755	5.9595	-0.00572568
0.634648	5.9595	0.0324979
0.638542	5.9595	-0.0312081
0.642435	5.9595	-0.0184669
0.646329	5.9595	-0.0184669
0.650222	5.9595	-0.0312081
0.654116	5.9595	-0.0184669
0.658009	5.9595	0.0579803
0.661903	5.9595	-0.0184669
0.665796	5.9595	-0.00572568
0.66969	5.9595	0.0197567
0.673584	5.9595	-0.0184669
0.677477	5.9595	0.0324979
0.681371	5.9595	0.0197567
0.685264	5.9595	0.0197567
0.689158	5.9595	-0.0439493
0.693051	5.9595	0.0452391
0.696945	5.9595	-0.0184669
0.700838	5.9595	0.0452391
0.704732	5.9595	-0.0312081
0.708625	5.9595	-0.0312081
0.712519	5.9595	-0.0439493
0.716413	5.9595	0.0324979
0.720306	5.9595	0.0834627
0.7242	5.9595	-0.0439493
0.728093	5.9595	-0.0566905
0.731987	5.9595	0.0579803
0.73588	5.9595	-0.00572568
0.739774	5.9595	-0.0439493
0.743667	5.9595	0.0962039
0.747561	5.9595	0.0324979
0.751455	5.9595	-0.0184669
0.755348	5.9595	0.00701552
0.759242	5.9595	0.0579803
0.763135	5.9595	0.0197567
0.767029	5.9595	-0.0312081
0.770922	5.9595	0.00701552
0.774816	5.9595	0.00701552
0.778709	5.9595	0.00701552
0.782603	5.9595	-0.00572568
0.786496	5.9595	0.0324979
0.79039	5.9595	-0.00572568
0.794284	5.9595	-0.0184669
0.798177	5.9595	-0.0312081
0.802071	5.9595	0.00701552
0.805964	5.9595	-0.0312081
0.809858	5.9595	-0.0566905
0.813751	5.9595	-0.0184669
0.817645	5.9595	-0.0184669
0.821538	5.9595	-0.00572568
0.825432	5.9595	0.00701552
0.829325	5.9595	0.00701552
0.833219	5.9595	-0.0439493
0.837113	5.9595	0.0197567
0.841006	5.9595	-0.00572568
0.8449	5.9595	0.0452391
0.848793	5.9595	0.0707215
0.852687	5.9595	0.0197567
0.85658	5.9595	-0.0312081
0.860474	5.9595	-0.0439493
0.864367	5.9595	-0.00572568
0.868261	5.9595	0.0452391
0.872154	5.9595	0.0707215
0.876048	5.9595	-0.00572568
0.879942	5.9595	0.0452391
0.883835	5.9595	0.00701552
0.887729	5.9595	-0.0312081
0.891622	5.9595	-0.0312081
0.895516	5.9595	0.0579803
0.899409	5.9595	-0.0184669
0.903303	5.9595	0.00701552
0.907196	5.9595	0.0324979
0.91109	5.9595	0.0197567
0.914983	5.9595	-0.00572568
0.918877	5.9595	0.00701552
0.922771	5.9595	-0.00572568
0.926664	5.9595	0.0707215
0.930558	5.9595	0.0197567
0.934451	5.9595	-0.0439493
0.938345	5.9595	-0.0312081
0.942238	5.9595	-0.0184669
0.946132	5.9595	-0.0184669
0.950025	5.9595	0.00701552
0.953919	5.9595	0.0324979
0.957812	5.9595	0.0452391
0.961706	5.9595	0.0452391
0.9656	5.9595	0.134428
0.969493	5.9595	0.0962039
0.973387	5.9595	0.121686
0.584032	5.9595	-0.0312081
0.587926	5.9595	-0.0312081
0.591819	5.9595	-0.0184669
0.595713	5.9595	-0.0694317
0.599606	5.9595	0.00701552
0.6035	5.9595	-0.0566905
0.607393	5.9595	-0.0312081
0.611287	5.9595	-0.0184669
0.61518	5.9595	0.0197567
0.619074	5.9595	-0.0566905
0.622967	5.9595	-0.0184669
0.626861	5.9595	0.0324979
0.630755	5.9595	0.0579803
0.634648	5.9595	-0.0312081
0.638542	5.9595	-0.0566905
0.642435	5.9595	-0.0312081
0.646329	5.9595	-0.0184669
0.650222	5.9595	-0.0184669
0.654116	5.9595	-0.0184669
0.658009	5.9595	0.00701552
0.661903	5.9595	-0.0312081
0.665796	5.9595	-0.00572568
0.66969	5.9595	-0.0566905
0.673584	5.9595	0.00701552
0.677477	5.9595	-0.0566905
0.681371	5.9595	-0.0184669
0.685264	5.9595	-0.00572568
0.689158	5.9595	-0.00572568
0.693051	5.9595	-0.0439493
0.696945	5.9595	-0.00572568
0.700838	5.9595	-0.0184669
0.704732	5.9595	-0.0312081
0.708625	5.9595	0.00701552
0.712519	5.9595	0.00701552
0.716413	5.9595	-0.0184669
0.720306	5.9595	-0.0184669
0.7242	5.9595	-0.00572568
0.728093	5.9595	-0.00572568
0.731987	5.9595	0.0707215
0.73588	5.9595	-0.00572568
0.739774	5.9595	0.00701552
0.743667	5.9595	0.0197567
0.747561	5.9595	-0.00572568
0.751455	5.9595	-0.0184669
0.755348	5.9595	0.00701552
0.759242	5.9595	-0.0439493
0.763135	5.9595	0.00701552
0.767029	5.9595	-0.0184669
0.770922	5.9595	-0.0184669
0.774816	5.9595	0.0324979
0.778709	5.9595	0.0707215
0.782603	5.9595	0.00701552
0.786496	5.9595	0.00701552
0.79039	5.9595	-0.0312081
0.794284	5.9595	0.0197567
0.798177	5.9595	-0.00572568
0.802071	5.9595	0.0324979
0.805964	5.9595	-0.0566905
0.809858	5.9595	0.0452391
0.813751	5.9595	0.00701552
0.817645	5.9595	0.0324979
0.821538	5.9595	0.0452391
0.825432	5.9595	0.00701552
0.829325	5.9595	0.0197567
0.833219	5.9595	0.0834627
0.837113	5.9595	0.0452391
0.841006	5.9595	-0.00572568
0.8449	5.9595	-0.00572568
0.848793	5.9595	0.00701552
0.852687	5.9595	0.00701552
0.85658	5.9595	-0.00572568
0.860474	5.9595	-0.0184669
0.864367	5.9595	0.0324979
0.868261	5.9595	-0.0184669
0.872154	5.9595	0.00701552
0.876048	5.9595	-0.00572568
0.879942	5.9595	0.0324979
0.883835	5.9595	-0.0439493
0.887729	5.9595	0.0452391
0.891622	5.9595	0.00701552
0.895516	5.9595	0.0707215
0.899409	5.9595	0.00701552
0.903303	5.9595	0.0324979
0.907196	5.9595	-0.0312081
0.91109	5.9595	0.0197567
0.914983	5.9595	-0.00572568
0.918877	5.9595	0.0579803
0.922771	5.9595	0.0324979
0.926664	5.9595	-0.00572568
0.930558	5.9595	0.0834627
0.934451	5.9595	0.0452391
0.938345	5.9595	-0.00572568
0.942238	5.9595	-0.0312081
0.946132	5.9595	-0.0184669
0.950025	5.9595	0.0707215
0.953919	5.9595	0.0324979
0.957812	5.9595	0.0197567
0.961706	5.9595	0.0452391
0.9656	5.9595	0.0707215
0.969493	5.9595	0.0452391
0.973387	5.9595	0.134428
0.584032	5.9595	-0.0312081
0.587926	5.9595	-0.0694317
0.591819	5.9595	-0.00572568
0.595713	5.9595	-0.0439493
0.599606	5.9595	0.00701552
0.6035	5.9595	-0.0184669
0.607393	5.9595	-0.00572568
0.611287	5.9595	0.00701552
0.61518	5.9595	0.0197567
0.619074	5.9595	-0.0566905
0.622967	5.9595	0.00701552
0.626861	5.9595	0.0197567
0.630755	5.9595	0.0324979
0.634648	5.9595	0.00701552
0.638542	5.9595	-0.00572568
0.642435	5.9595	-0.00572568
0.646329	5.9595	-0.0694317
0.650222	5.9595	0.0197567
0.654116	5.9595	0.0197567
0.658009	5.9595	0.0197567
0.661903	5.9595	0.00701552
0.665796	5.9595	-0.00572568
0.66969	5.9595	-0.0439493
0.673584	5.9595	-0.00572568
0.677477	5.9595	0.0324979
0.681371	5.9595	-0.0439493
0.685264	5.9595	-0.0184669
0.689158	5.9595	-0.0439493
0.693051	5.9595	-0.0184669
0.696945	5.9595	-0.0184669
0.700838	5.9595	-0.0184669
0.704732	5.9595	-0.00572568
0.708625	5.9595	-0.0184669
0.712519	5.9595	0.00701552
0.716413	5.9595	0.0197567
0.720306	5.9595	0.0197567
0.7242	5.9595	-0.0566905
0.728093	5.9595	-0.0312081
0.731987	5.9595	0.0197567
0.73588	5.9595	0.0324979
0.739774	5.9595	0.0707215
0.743667	5.9595	-0.0312081
0.747561	5.9595	-0.0184669
0.751455	5.9595	0.00701552
0.755348	5.9595	0.0197567
0.759242	5.9595	0.00701552
0.763135	5.9595	0.00701552
0.767029	5.9595	-0.0312081
0.770922	5.9595	-0.0312081
0.774816	5.9595	-0.0312081
0.778709	5.9595	-0.00572568
0.782603	5.9595	-0.0184669
0.786496	5.9595	-0.0184669
0.79039	5.9595	0.00701552
0.794284	5.9595	0.0197567
0.798177	5.9595	0.00701552
0.802071	5.9595	-0.0439493
0.805964	5.9595	-0.00572568
0.809858	5.9595	-0.0312081
0.813751	5.9595	-0.0439493
0.817645	5.9595	-0.00572568
0.821538	5.9595	-0.0184669
0.825432	5.9595	-0.00572568
0.829325	5.9595	0.0197567
0.833219	5.9595	0.0324979
0.837113	5.9595	-0.0312081
0.841006	5.9595	-0.0566905
0.8449	5.9595	-0.0184669
0.848793	5.9595	-0.0821729
0.852687	5.9595	0.00701552
0.85658	5.9595	-0.00572568
0.860474	5.9595	0.0452391
0.864367	5.9595	-0.00572568
0.868261	5.9595	0.0579803
0.872154	5.9595	-0.0312081
0.876048	5.9595	-0.0312081
0.879942	5.9595	-0.0566905
0.883835	5.9595	-0.0184669
0.887729	5.9595	0.00701552
0.891622	5.9595	-0.0312081
0.895516	5.9595	0.0197567
0.899409	5.9595	-0.00572568
0.903303	5.9595	-0.0439493
0.907196	5.9595	0.0324979
0.91109	5.9595	-0.0184669
0.914983	5.9595	0.0197567
0.918877	5.9595	-0.0184669
0.922771	5.9595	-0.0184669
0.926664	5.9595	0.0452391
0.930558	5.9595	0.0707215
0.934451	5.9595	-0.0184669
0.938345	5.9595	-0.0184669
0.942238	5.9595	-0.0312081
0.946132	5.9595	-0.00572568
0.950025	5.9595	0.0834627
0.953919	5.9595	0.0324979
0.957812	5.9595	0.0962039
0.961706	5.9595	0.0834627
0.9656	5.9595	-0.0184669
0.969493	5.9595	0.0324979
0.973387	5.9595	0.147169
0.584032	5.95951	0.0197567
0.587926	5.95951	-0.0312081
0.591819	5.95951	-0.0184669
0.595713	5.95951	-0.00572568
0.599606	5.95951	0.00701552
0.6035	5.95951	-0.00572568
0.607393	5.95951	-0.0439493
0.611287	5.95951	-0.00572568
0.61518	5.95951	-0.00572568
0.619074	5.95951	-0.00572568
0.622967	5.95951	-0.0184669
0.626861	5.95951	0.0197567
0.630755	5.95951	0.00701552
0.634648	5.95951	0.0707215
0.638542	5.95951	0.00701552
0.642435	5.95951	-0.0312081
0.646329	5.95951	-0.0312081
0.650222	5.95951	-0.0184669
0.654116	5.95951	-0.0184669
0.658009	5.95951	-0.0312081
0.661903	5.95951	0.00701552
0.665796	5.95951	-0.0312081
0.66969	5.95951	0.0197567
0.673584	5.95951	-0.0312081
0.677477	5.95951	0.00701552
0.681371	5.95951	-0.0312081
0.685264	5.95951	-0.0312081
0.689158	5.95951	-0.00572568
0.693051	5.95951	0.0452391
0.696945	5.95951	0.00701552
0.700838	5.95951	-0.0312081
0.704732	5.95951	0.0324979
0.708625	5.95951	-0.0184669
0.712519	5.95951	-0.0312081
0.716413	5.95951	-0.0184669
0.720306	5.95951	0.0324979
0.7242	5.95951	0.0197567
0.728093	5.95951	-0.0312081
0.731987	5.95951	-0.0439493
0.73588	5.95951	-0.00572568
0.739774	5.95951	0.00701552
0.743667	5.95951	0.0324979
0.747561	5.95951	-0.0439493
0.751455	5.95951	-0.0439493
0.755348	5.95951	0.0197567
0.759242	5.95951	0.0197567
0.763135	5.95951	-0.00572568
0.767029	5.95951	-0.0694317
0.770922	5.95951	0.0452391
0.774816	5.95951	-0.0439493
0.778709	5.95951	-0.00572568
0.782603	5.95951	0.0197567
0.786496	5.95951	0.0197567
0.79039	5.95951	0.0197567
0.794284	5.95951	0.0324979
0.798177	5.95951	-0.00572568
0.802071	5.95951	-0.00572568
0.805964	5.95951	0.00701552
0.809858	5.95951	0.0197567
0.813751	5.95951	0.00701552
0.817645	5.95951	-0.0312081
0.821538	5.95951	0.00701552
0.825432	5.95951	-0.0184669
0.829325	5.95951	0.0452391
0.833219	5.95951	-0.0312081
0.837113	5.95951	-0.0439493
0.841006	5.95951	-0.0184669
0.8449	5.95951	0.0197567
0.848793	5.95951	0.0197567
0.852687	5.95951	-0.0694317
0.85658	5.95951	-0.00572568
0.860474	5.95951	0.0962039
0.864367	5.95951	0.0579803
0.868261	5.95951	0.0197567
0.872154	5.95951	0.0324979
0.876048	5.95951	-0.0439493
0.879942	5.95951	0.00701552
0.883835	5.95951	-0.00572568
0.887729	5.95951	0.0197567
0.891622	5.95951	0.0834627
0.895516	5.95951	0.0324979
0.899409	5.95951	0.0324979
0.903303	5.95951	-0.0184669
0.907196	5.95951	0.0324979
0.91109	5.95951	0.0324979
0.914983	5.95951	0.0197567
0.918877	5.95951	-0.00572568
0.922771	5.95951	0.0707215
0.926664	5.95951	-0.0184669
0.930558	5.95951	-0.0312081
0.934451	5.95951	0.0324979
0.938345	5.95951	-0.0439493
0.942238	5.95951	0.0324979
0.946132	5.95951	0.0197567
0.950025	5.95951	0.0707215
0.953919	5.95951	0.0197567
0.957812	5.95951	-0.0184669
0.961706	5.95951	0.0197567
0.9656	5.95951	0.0707215
0.969493	5.95951	0.0707215
0.973387	5.95951	0.0962039
0.584032	5.95951	0.00701552
0.587926	5.95951	-0.00572568
0.591819	5.95951	-0.0184669
0.595713	5.95951	-0.0566905
0.599606	5.95951	-0.0312081
0.6035	5.95951	-0.0312081
0.607393	5.95951	-0.0312081
0.611287	5.95951	0.0197567
0.61518	5.95951	0.0197567
0.619074	5.95951	0.0452391
0.622967	5.95951	-0.00572568
0.626861	5.95951	0.0579803
0.630755	5.95951	-0.0312081
0.634648	5.95951	-0.00572568
0.638542	5.95951	-0.00572568
0.642435	5.95951	-0.0184669
0.646329	5.95951	-0.0184669
0.650222	5.95951	0.0324979
0.654116	5.95951	-0.0184669
0.658009	5.95951	-0.0184669
0.661903	5.95951	0.00701552
0.665796	5.95951	-0.0439493
0.66969	5.95951	-0.0694317
0.673584	5.95951	-0.00572568
0.677477	5.95951	0.00701552
0.681371	5.95951	0.00701552
0.685264	5.95951	-0.0184669
0.689158	5.95951	0.00701552
0.693051	5.95951	-0.00572568
0.696945	5.95951	-0.0439493
0.700838	5.95951	0.00701552
0.704732	5.95951	-0.0184669
0.708625	5.95951	-0.0184669
0.712519	5.95951	-0.0312081
0.716413	5.95951	-0.0312081
0.720306	5.95951	0.0452391
0.7242	5.95951	-0.0312081
0.728093	5.95951	0.00701552
0.731987	5.95951	0.00701552
0.73588	5.95951	0.0324979
0.739774	5.95951	0.0197567
0.743667	5.95951	0.0579803
0.747561	5.95951	-0.0184669
0.751455	5.95951	0.00701552
0.755348	5.95951	0.00701552
0.759242	5.95951	-0.00572568
0.763135	5.95951	-0.0312081
0.767029	5.95951	-0.0184669
0.770922	5.95951	-0.0439493
0.774816	5.95951	0.00701552
0.778709	5.95951	0.00701552
0.782603	5.95951	0.0324979
0.786496	5.95951	-0.0312081
0.79039	5.95951	-0.0184669
0.794284	5.95951	0.0324979
0.798177	5.95951	0.0197567
0.802071	5.95951	-0.0312081
0.805964	5.95951	-0.0184669
0.809858	5.95951	-0.0566905
0.813751	5.95951	-0.0566905
0.817645	5.95951	-0.00572568
0.821538	5.95951	-0.0312081
0.825432	5.95951	0.00701552
0.829325	5.95951	-0.00572568
0.833219	5.95951	0.0197567
0.837113	5.95951	-0.0184669
0.841006	5.95951	0.00701552
0.8449	5.95951	-0.00572568
0.848793	5.95951	-0.0184669
0.852687	5.95951	-0.0184669
0.85658	5.95951	-0.0312081
0.860474	5.95951	0.00701552
0.864367	5.95951	-0.0184669
0.868261	5.95951	-0.0694317
0.872154	5.95951	0.00701552
0.876048	5.95951	-0.0312081
0.879942	5.95951	-0.0312081
0.883835	5.95951	0.0962039
0.887729	5.95951	-0.0312081
0.891622	5.95951	-0.0439493
0.895516	5.95951	-0.0312081
0.899409	5.95951	0.0579803
0.903303	5.95951	-0.0184669
0.907196	5.95951	-0.00572568
0.91109	5.95951	0.00701552
0.914983	5.95951	0.0324979
0.918877	5.95951	-0.00572568
0.922771	5.95951	-0.00572568
0.926664	5.95951	0.00701552
0.930558	5.95951	0.0197567
0.934451	5.95951	0.108945
0.938345	5.95951	0.00701552
0.942238	5.95951	-0.0184669
0.946132	5.95951	-0.00572568
0.950025	5.95951	-0.0184669
0.953919	5.95951	0.0962039
0.957812	5.95951	0.0834627
0.961706	5.95951	0.0324979
0.9656	5.95951	0.0324979
0.969493	5.95951	0.0452391
0.973387	5.95951	0.121686
0.584032	5.95951	0.00701552
0.587926	5.95951	-0.0439493
0.591819	5.95951	-0.0312081
0.595713	5.95951	-0.0184669
0.599606	5.95951	-0.0439493
0.6035	5.95951	0.0579803
0.607393	5.95951	0.0324979
0.611287	5.95951	-0.0184669
0.61518	5.95951	-0.0566905
0.619074	5.95951	0.00701552
0.622967	5.95951	0.00701552
0.626861	5.95951	0.00701552
0.630755	5.95951	0.0452391
0.634648	5.95951	-0.0184669
0.638542	5.95951	-0.0312081
0.642435	5.95951	0.00701552
0.646329	5.95951	-0.0566905
0.650222	5.95951	0.00701552
0.654116	5.95951	0.0324979
0.658009	5.95951	0.0197567
0.661903	5.95951	-0.00572568
0.665796	5.95951	-0.0312081
0.66969	5.95951	-0.00572568
0.673584	5.95951	0.00701552
0.677477	5.95951	-0.00572568
0.681371	5.95951	-0.0312081
0.685264	5.95951	0.0197567
0.689158	5.95951	0.00701552
0.693051	5.95951	-0.0312081
0.696945	5.95951	0.00701552
0.700838	5.95951	-0.00572568
0.704732	5.95951	-0.00572568
0.708625	5.95951	-0.0184669
0.712519	5.95951	0.0197567
0.716413	5.95951	-0.00572568
0.720306	5.95951	-0.0312081
0.7242	5.95951	0.0197567
0.728093	5.95951	0.0197567
0.731987	5.95951	0.0834627
0.73588	5.95951	0.0452391
0.739774	5.95951	0.0324979
0.743667	5.95951	0.00701552
0.747561	5.95951	0.0579803
0.751455	5.95951	-0.0439493
0.755348	5.95951	-0.00572568
0.759242	5.95951	-0.0312081
0.763135	5.95951	-0.00572568
0.767029	5.95951	-0.0312081
0.770922	5.95951	-0.0184669
0.774816	5.95951	0.0579803
0.778709	5.95951	-0.0184669
0.782603	5.95951	-0.0439493
0.786496	5.95951	-0.0312081
0.79039	5.95951	-0.0184669
0.794284	5.95951	-0.0312081
0.798177	5.95951	-0.0439493
0.802071	5.95951	0.00701552
0.805964	5.95951	-0.00572568
0.809858	5.95951	-0.00572568
0.813751	5.95951	-0.0184669
0.817645	5.95951	0.00701552
0.821538	5.95951	0.0197567
0.825432	5.95951	0.0324979
0.829325	5.95951	-0.0184669
0.833219	5.95951	-0.0184669
0.837113	5.95951	-0.0312081
0.841006	5.95951	-0.0184669
0.8449	5.95951	-0.0566905
0.848793	5.95951	0.00701552
0.852687	5.95951	-0.0439493
0.85658	5.95951	-0.00572568
0.860474	5.95951	0.00701552
0.864367	5.95951	0.0579803
0.868261	5.95951	-0.00572568
0.872154	5.95951	0.00701552
0.876048	5.95951	0.0452391
0.879942	5.95951	0.0324979
0.883835	5.95951	0.0962039
0.887729	5.95951	0.0197567
0.891622	5.95951	0.00701552
0.895516	5.95951	0.0324979
0.899409	5.95951	0.0324979
0.903303	5.95951	0.0197567
0.907196	5.95951	0.0197567
0.91109	5.95951	0.0197567
0.914983	5.95951	0.00701552
0.918877	5.95951	0.00701552
0.922771	5.95951	-0.0566905
0.926664	5.95951	-0.0312081
0.930558	5.95951	0.0197567
0.934451	5.95951	0.0452391
0.938345	5.95951	0.0579803
0.942238	5.95951	0.00701552
0.946132	5.95951	0.0324979
0.950025	5.95951	0.0324979
0.953919	5.95951	0.134428
0.957812	5.95951	0.0452391
0.961706	5.95951	0.0579803
0.9656	5.95951	0.0452391
0.969493	5.95951	0.0197567
0.973387	5.95951	0.0707215
0.584032	5.95951	-0.0312081
0.587926	5.95951	0.00701552
0.591819	5.95951	-0.0566905
0.595713	5.95951	-0.0439493
0.599606	5.95951	-0.00572568
0.6035	5.95951	-0.0184669
0.607393	5.95951	0.0452391
0.611287	5.95951	-0.00572568
0.61518	5.95951	-0.00572568
0.619074	5.95951	-0.00572568
0.622967	5.95951	0.00701552
0.626861	5.95951	-0.00572568
0.630755	5.95951	-0.0312081
0.634648	5.95951	-0.0439493
0.638542	5.95951	0.00701552
0.642435	5.95951	-0.0184669
0.646329	5.95951	0.00701552
0.650222	5.95951	-0.0312081
0.654116	5.95951	0.0324979
0.658009	5.95951	-0.0184669
0.661903	5.95951	-0.00572568
0.665796	5.95951	0.00701552
0.66969	5.95951	-0.00572568
0.673584	5.95951	-0.0312081
0.677477	5.95951	-0.0566905
0.681371	5.95951	0.0197567
0.685264	5.95951	-0.0566905
0.689158	5.95951	-0.0184669
0.693051	5.95951	-0.0439493
0.696945	5.95951	0.0197567
0.700838	5.95951	-0.0184669
0.704732	5.95951	0.0452391
0.708625	5.95951	0.00701552
0.712519	5.95951	-0.00572568
0.716413	5.95951	-0.0312081
0.720306	5.95951	0.0197567
0.7242	5.95951	-0.0184669
0.728093	5.95951	0.0197567
0.731987	5.95951	-0.0566905
0.73588	5.95951	-0.0184669
0.739774	5.95951	-0.0439493
0.743667	5.95951	-0.00572568
0.747561	5.95951	0.0197567
0.751455	5.95951	-0.0312081
0.755348	5.95951	-0.0439493
0.759242	5.95951	-0.0439493
0.763135	5.95951	-0.0566905
0.767029	5.95951	0.00701552
0.770922	5.95951	-0.00572568
0.774816	5.95951	0.0452391
0.778709	5.95951	-0.0312081
0.782603	5.95951	0.00701552
0.786496	5.95951	-0.0439493
0.79039	5.95951	-0.0184669
0.794284	5.95951	-0.0312081
0.798177	5.95951	-0.00572568
0.802071	5.95951	-0.0184669
0.805964	5.95951	0.0324979
0.809858	5.95951	-0.0312081
0.813751	5.95951	0.00701552
0.817645	5.95951	0.0197567
0.821538	5.95951	-0.00572568
0.825432	5.95951	0.0324979
0.829325	5.95951	-0.0312081
0.833219	5.95951	0.0452391
0.837113	5.95951	-0.0184669
0.841006	5.95951	0.00701552
0.8449	5.95951	-0.0439493
0.848793	5.95951	0.00701552
0.852687	5.95951	-0.0439493
0.85658	5.95951	-0.0312081
0.860474	5.95951	-0.0566905
0.864367	5.95951	0.00701552
0.868261	5.95951	-0.00572568
0.872154	5.95951	0.00701552
0.876048	5.95951	-0.0312081
0.879942	5.95951	-0.00572568
0.883835	5.95951	-0.00572568
0.887729	5.95951	0.0324979
0.891622	5.95951	-0.0184669
0.895516	5.95951	-0.00572568
0.899409	5.95951	0.0324979
0.903303	5.95951	-0.00572568
0.907196	5.95951	0.00701552
0.91109	5.95951	0.0324979
0.914983	5.95951	-0.0184669
0.918877	5.95951	0.00701552
0.922771	5.95951	-0.0312081
0.926664	5.95951	0.00701552
0.930558	5.95951	0.00701552
0.934451	5.95951	-0.00572568
0.938345	5.95951	-0.0184669
0.942238	5.95951	0.0452391
0.946132	5.95951	0.0452391
0.950025	5.95951	-0.00572568
0.953919	5.95951	0.00701552
0.957812	5.95951	0.108945
0.961706	5.95951	0.0197567
0.9656	5.95951	0.15991
0.969493	5.95951	0.0197567
0.973387	5.95951	0.0707215
0.584032	5.95951	0.0197567
0.587926	5.95951	-0.0312081
0.591819	5.95951	-0.00572568
0.595713	5.95951	-0.0184669
0.599606	5.95951	-0.0439493
0.6035	5.95951	-0.00572568
0.607393	5.95951	-0.0312081
0.611287	5.95951	0.0834627
0.61518	5.95951	-0.0566905
0.619074	5.95951	-0.0184669
0.622967	5.95951	-0.00572568
0.626861	5.95951	0.0452391
0.630755	5.95951	0.0197567
0.634648	5.95951	0.00701552
0.638542	5.95951	0.0452391
0.642435	5.95951	-0.0312081
0.646329	5.95951	-0.0566905
0.650222	5.95951	-0.0439493
0.654116	5.95951	-0.0184669
0.658009	5.95951	0.0197567
0.661903	5.95951	-0.0312081
0.665796	5.95951	-0.0184669
0.66969	5.95951	0.00701552
0.673584	5.95951	-0.00572568
0.677477	5.95951	0.0197567
0.681371	5.95951	-0.00572568
0.685264	5.95951	0.00701552
0.689158	5.95951	0.0579803
0.693051	5.95951	-0.0184669
0.696945	5.95951	-0.0821729
0.700838	5.95951	-0.0312081
0.704732	5.95951	-0.00572568
0.708625	5.95951	-0.0312081
0.712519	5.95951	0.0324979
0.716413	5.95951	-0.0566905
0.720306	5.95951	0.0197567
0.7242	5.95951	-0.0566905
0.728093	5.95951	-0.0439493
0.731987	5.95951	-0.0312081
0.73588	5.95951	-0.0312081
0.739774	5.95951	0.00701552
0.743667	5.95951	-0.0566905
0.747561	5.95951	0.00701552
0.751455	5.95951	-0.0312081
0.755348	5.95951	-0.00572568
0.759242	5.95951	-0.0184669
0.763135	5.95951	-0.0184669
0.767029	5.95951	-0.00572568
0.770922	5.95951	-0.00572568
0.774816	5.95951	-0.0312081
0.778709	5.95951	-0.0184669
0.782603	5.95951	-0.0184669
0.786496	5.95951	0.0324979
0.79039	5.95951	-0.00572568
0.794284	5.95951	-0.0312081
0.798177	5.95951	0.0324979
0.802071	5.95951	0.0452391
0.805964	5.95951	0.0452391
0.809858	5.95951	0.0452391
0.813751	5.95951	-0.00572568
0.817645	5.95951	0.00701552
0.821538	5.95951	0.00701552
0.825432	5.95951	0.00701552
0.829325	5.95951	0.0452391
0.833219	5.95951	0.0452391
0.837113	5.95951	-0.0439493
0.841006	5.95951	0.0197567
0.8449	5.95951	0.00701552
0.848793	5.95951	-0.00572568
0.852687	5.95951	-0.0184669
0.85658	5.95951	-0.0694317
0.860474	5.95951	-0.0184669
0.864367	5.95951	0.0324979
0.868261	5.95951	0.00701552
0.872154	5.95951	0.0579803
0.876048	5.95951	0.00701552
0.879942	5.95951	-0.00572568
0.883835	5.95951	-0.0184669
0.887729	5.95951	-0.0566905
0.891622	5.95951	0.00701552
0.895516	5.95951	0.0197567
0.899409	5.95951	-0.0184669
0.903303	5.95951	0.0452391
0.907196	5.95951	-0.0184669
0.91109	5.95951	0.0324979
0.914983	5.95951	0.0197567
0.918877	5.95951	-0.0184669
0.922771	5.95951	0.0197567
0.926664	5.95951	0.0324979
0.930558	5.95951	0.0452391
0.934451	5.95951	-0.0439493
0.938345	5.95951	0.0452391
0.942238	5.95951	0.00701552
0.946132	5.95951	-0.0312081
0.950025	5.95951	0.0579803
0.953919	5.95951	0.0834627
0.957812	5.95951	0.0197567
0.961706	5.95951	0.0579803
0.9656	5.95951	-0.00572568
0.969493	5.95951	0.134428
0.973387	5.95951	0.0834627
0.584032	5.95952	-0.0439493
0.587926	5.95952	-0.00572568
0.591819	5.95952	0.00701552
0.595713	5.95952	-0.0184669
0.599606	5.95952	0.00701552
0.6035	5.95952	-0.0439493
0.607393	5.95952	-0.00572568
0.611287	5.95952	-0.0312081
0.61518	5.95952	0.0452391
0.619074	5.95952	-0.0312081
0.622967	5.95952	-0.00572568
0.626861	5.95952	0.0197567
0.630755	5.95952	-0.0184669
0.634648	5.95952	-0.0184669
0.638542	5.95952	-0.00572568
0.642435	5.95952	-0.0312081
0.646329	5.95952	-0.00572568
0.650222	5.95952	0.00701552
0.654116	5.95952	0.0324979
0.658009	5.95952	-0.00572568
0.661903	5.95952	-0.0439493
0.665796	5.95952	0.0324979
0.66969	5.95952	0.0579803
0.673584	5.95952	0.0324979
0.677477	5.95952	0.0197567
0.681371	5.95952	-0.00572568
0.685264	5.95952	0.00701552
0.689158	5.95952	0.0324979
0.693051	5.95952	-0.0184669
0.696945	5.95952	-0.0312081
0.700838	5.95952	0.00701552
0.704732	5.95952	-0.00572568
0.708625	5.95952	0.0197567
0.712519	5.95952	-0.0184669
0.716413	5.95952	0.0707215
0.720306	5.95952	0.00701552
0.7242	5.95952	-0.0184669
0.728093	5.95952	0.0197567
0.731987	5.95952	-0.00572568
0.73588	5.95952	-0.00572568
0.739774	5.95952	0.0324979
0.743667	5.95952	0.0834627
0.747561	5.95952	0.0197567
0.751455	5.95952	0.00701552
0.755348	5.95952	0.0579803
0.759242	5.95952	0.0197567
0.763135	5.95952	0.00701552
0.767029	5.95952	-0.00572568
0.770922	5.95952	-0.00572568
0.774816	5.95952	-0.00572568
0.778709	5.95952	0.0962039
0.782603	5.95952	0.00701552
0.786496	5.95952	0.0324979
0.79039	5.95952	-0.00572568
0.794284	5.95952	-0.0312081
0.798177	5.95952	-0.00572568
0.802071	5.95952	0.0197567
0.805964	5.95952	0.0452391
0.809858	5.95952	-0.0312081
0.813751	5.95952	-0.00572568
0.817645	5.95952	0.00701552
0.821538	5.95952	0.00701552
0.825432	5.95952	-0.0184669
0.829325	5.95952	0.0324979
0.833219	5.95952	0.00701552
0.837113	5.95952	0.0452391
0.841006	5.95952	0.0197567
0.8449	5.95952	0.0834627
0.848793	5.95952	0.0324979
0.852687	5.95952	-0.00572568
0.85658	5.95952	-0.0439493
0.860474	5.95952	-0.0566905
0.864367	5.95952	-0.0439493
0.868261	5.95952	-0.00572568
0.872154	5.95952	-0.0184669
0.876048	5.95952	0.00701552
0.879942	5.95952	0.00701552
0.883835	5.95952	-0.00572568
0.887729	5.95952	0.0197567
0.891622	5.95952	0.0324979
0.895516	5.95952	-0.00572568
0.899409	5.95952	0.0324979
0.903303	5.95952	0.00701552
0.907196	5.95952	-0.0439493
0.91109	5.95952	-0.0312081
0.914983	5.95952	-0.0312081
0.918877	5.95952	-0.0312081
0.922771	5.95952	-0.00572568
0.926664	5.95952	-0.00572568
0.930558	5.95952	0.00701552
0.934451	5.95952	-0.0312081
0.938345	5.95952	-0.0184669
0.942238	5.95952	-0.00572568
0.946132	5.95952	-0.00572568
0.950025	5.95952	0.0452391
0.953919	5.95952	0.0197567
0.957812	5.95952	-0.00572568
0.961706	5.95952	0.0707215
0.9656	5.95952	0.0962039
0.969493	5.95952	0.198134
0.973387	5.95952	0.15991
0.584032	5.95952	-0.0439493
0.587926	5.95952	-0.0312081
0.591819	5.95952	-0.00572568
0.595713	5.95952	-0.00572568
0.599606	5.95952	0.00701552
0.6035	5.95952	0.0452391
0.607393	5.95952	-0.0439493
0.611287	5.95952	-0.0184669
0.61518	5.95952	0.0197567
0.619074	5.95952	-0.0439493
0.622967	5.95952	-0.0184669
0.626861	5.95952	0.0324979
0.630755	5.95952	-0.0184669
0.634648	5.95952	-0.00572568
0.638542	5.95952	0.0579803
0.642435	5.95952	0.0324979
0.646329	5.95952	0.00701552
0.650222	5.95952	0.00701552
0.654116	5.95952	-0.0312081
0.658009	5.95952	0.0197567
0.661903	5.95952	0.0452391
0.665796	5.95952	-0.0439493
0.66969	5.95952	0.00701552
0.673584	5.95952	0.0197567
0.677477	5.95952	0.0452391
0.681371	5.95952	0.0197567
0.685264	5.95952	-0.0184669
0.689158	5.95952	0.0324979
0.693051	5.95952	0.0197567
0.696945	5.95952	-0.0566905
0.700838	5.95952	-0.0312081
0.704732	5.95952	0.0324979
0.708625	5.95952	0.00701552
0.712519	5.95952	0.00701552
0.716413	5.95952	-0.0312081
0.720306	5.95952	0.0452391
0.7242	5.95952	0.0197567
0.728093	5.95952	-0.0694317
0.731987	5.95952	-0.0312081
0.73588	5.95952	0.0197567
0.739774	5.95952	0.0197567
0.743667	5.95952	0.00701552
0.747561	5.95952	0.0324979
0.751455	5.95952	-0.0312081
0.755348	5.95952	-0.0184669
0.759242	5.95952	-0.0184669
0.763135	5.95952	-0.0184669
0.767029	5.95952	-0.0439493
0.770922	5.95952	0.00701552
0.774816	5.95952	0.00701552
0.778709	5.95952	-0.0312081
0.782603	5.95952	-0.0312081
0.786496	5.95952	0.0324979
0.79039	5.95952	-0.0439493
0.794284	5.95952	0.0324979
0.798177	5.95952	-0.0312081
0.802071	5.95952	0.0324979
0.805964	5.95952	0.108945
0.809858	5.95952	0.0197567
0.813751	5.95952	0.00701552
0.817645	5.95952	-0.00572568
0.821538	5.95952	-0.0184669
0.825432	5.95952	0.0197567
0.829325	5.95952	-0.0566905
0.833219	5.95952	-0.00572568
0.837113	5.95952	0.0324979
0.841006	5.95952	0.00701552
0.8449	5.95952	0.00701552
0.848793	5.95952	-0.0184669
0.852687	5.95952	-0.0312081
0.85658	5.95952	0.0197567
0.860474	5.95952	0.0197567
0.864367	5.95952	-0.0184669
0.868261	5.95952	0.00701552
0.872154	5.95952	0.00701552
0.876048	5.95952	-0.0312081
0.879942	5.95952	-0.0439493
0.883835	5.95952	-0.0184669
0.887729	5.95952	0.0452391
0.891622	5.95952	0.0324979
0.895516	5.95952	0.0324979
0.899409	5.95952	0.00701552
0.903303	5.95952	-0.00572568
0.907196	5.95952	-0.0312081
0.91109	5.95952	0.0579803
0.914983	5.95952	0.0707215
0.918877	5.95952	-0.00572568
0.922771	5.95952	0.0707215
0.926664	5.95952	0.00701552
0.930558	5.95952	0.0707215
0.934451	5.95952	0.0197567
0.938345	5.95952	-0.0566905
0.942238	5.95952	0.0197567
0.946132	5.95952	0.0707215
0.950025	5.95952	0.0707215
0.953919	5.95952	0.0579803
0.957812	5.95952	0.0324979
0.961706	5.95952	0.134428
0.9656	5.95952	0.0579803
0.969493	5.95952	0.0834627
0.973387	5.95952	0.134428
0.584032	5.95952	0.0452391
0.587926	5.95952	-0.0312081
0.591819	5.95952	-0.0566905
0.595713	5.95952	-0.0312081
0.599606	5.95952	0.0197567
0.6035	5.95952	0.00701552
0.607393	5.95952	-0.0566905
0.611287	5.95952	-0.00572568
0.61518	5.95952	-0.00572568
0.619074	5.95952	0.0197567
0.622967	5.95952	-0.0312081
0.626861	5.95952	-0.0439493
0.630755	5.95952	-0.00572568
0.634648	5.95952	-0.00572568
0.638542	5.95952	-0.0312081
0.642435	5.95952	-0.00572568
0.646329	5.95952	-0.0312081
0.650222	5.95952	0.0197567
0.654116	5.95952	0.00701552
0.658009	5.95952	-0.0184669
0.661903	5.95952	0.0324979
0.665796	5.95952	0.00701552
0.66969	5.95952	0.00701552
0.673584	5.95952	-0.00572568
0.677477	5.95952	0.0324979
0.681371	5.95952	0.0197567
0.685264	5.95952	0.0324979
0.689158	5.95952	0.0452391
0.693051	5.95952	0.0197567
0.696945	5.95952	-0.0694317
0.700838	5.95952	-0.00572568
0.704732	5.95952	0.00701552
0.708625	5.95952	-0.0694317
0.712519	5.95952	0.0324979
0.716413	5.95952	0.0452391
0.720306	5.95952	-0.00572568
0.7242	5.95952	-0.0312081
0.728093	5.95952	-0.0184669
0.731987	5.95952	-0.0566905
0.73588	5.95952	-0.0439493
0.739774	5.95952	-0.0439493
0.743667	5.95952	-0.0312081
0.747561	5.95952	0.00701552
0.751455	5.95952	0.00701552
0.755348	5.95952	0.0197567
0.759242	5.95952	-0.00572568
0.763135	5.95952	-0.00572568
0.767029	5.95952	0.0452391
0.770922	5.95952	-0.0439493
0.774816	5.95952	-0.00572568
0.778709	5.95952	-0.0439493
0.782603	5.95952	0.00701552
0.786496	5.95952	-0.0184669
0.79039	5.95952	-0.0439493
0.794284	5.95952	0.0324979
0.798177	5.95952	0.00701552
0.802071	5.95952	-0.00572568
0.805964	5.95952	0.0197567
0.809858	5.95952	0.0197567
0.813751	5.95952	0.00701552
0.817645	5.95952	0.0324979
0.821538	5.95952	0.00701552
0.825432	5.95952	-0.0184669
0.829325	5.95952	-0.0184669
0.833219	5.95952	-0.0694317
0.837113	5.95952	-0.0312081
0.841006	5.95952	-0.0439493
0.8449	5.95952	-0.0184669
0.848793	5.95952	-0.0312081
0.852687	5.95952	-0.00572568
0.85658	5.95952	-0.0184669
0.860474	5.95952	0.0197567
0.864367	5.95952	-0.0184669
0.868261	5.95952	-0.00572568
0.872154	5.95952	-0.0566905
0.876048	5.95952	-0.00572568
0.879942	5.95952	-0.00572568
0.883835	5.95952	-0.0184669
0.887729	5.95952	0.00701552
0.891622	5.95952	0.0197567
0.895516	5.95952	-0.0184669
0.899409	5.95952	0.0579803
0.903303	5.95952	-0.00572568
0.907196	5.95952	0.00701552
0.91109	5.95952	0.00701552
0.914983	5.95952	-0.0184669
0.918877	5.95952	-0.0312081
0.922771	5.95952	-0.0439493
0.926664	5.95952	0.00701552
0.930558	5.95952	0.0197567
0.934451	5.95952	0.0324979
0.938345	5.95952	-0.00572568
0.942238	5.95952	0.0707215
0.946132	5.95952	0.0197567
0.950025	5.95952	0.0324979
0.953919	5.95952	0.0579803
0.957812	5.95952	0.0324979
0.961706	5.95952	0.0707215
0.9656	5.95952	0.108945
0.969493	5.95952	0.00701552
0.973387	5.95952	0.108945
0.584032	5.95953	0.0324979
0.587926	5.95953	0.0324979
0.591819	5.95953	-0.0312081
0.595713	5.95953	0.00701552
0.599606	5.95953	-0.0566905
0.6035	5.95953	0.0197567
0.607393	5.95953	-0.0312081
0.611287	5.95953	0.0197567
0.61518	5.95953	-0.0312081
0.619074	5.95953	-0.0184669
0.622967	5.95953	0.00701552
0.626861	5.95953	-0.0184669
0.630755	5.95953	-0.0821729
0.634648	5.95953	0.0197567
0.638542	5.95953	0.0324979
0.642435	5.95953	-0.0312081
0.646329	5.95953	-0.0566905
0.650222	5.95953	-0.0184669
0.654116	5.95953	-0.00572568
0.658009	5.95953	0.0324979
0.661903	5.95953	0.0324979
0.665796	5.95953	-0.0566905
0.66969	5.95953	0.0197567
0.673584	5.95953	0.0324979
0.677477	5.95953	-0.00572568
0.681371	5.95953	-0.00572568
0.685264	5.95953	-0.0184669
0.689158	5.95953	0.0452391
0.693051	5.95953	0.0324979
0.696945	5.95953	-0.0439493
0.700838	5.95953	-0.0184669
0.704732	5.95953	-0.0439493
0.708625	5.95953	-0.0184669
0.712519	5.95953	-0.0312081
0.716413	5.95953	0.0197567
0.720306	5.95953	-0.0439493
0.7242	5.95953	-0.0184669
0.728093	5.95953	-0.00572568
0.731987	5.95953	-0.0184669
0.73588	5.95953	0.0324979
0.739774	5.95953	-0.0566905
0.743667	5.95953	-0.00572568
0.747561	5.95953	-0.0439493
0.751455	5.95953	-0.0312081
0.755348	5.95953	-0.00572568
0.759242	5.95953	0.0197567
0.763135	5.95953	0.0324979
0.767029	5.95953	0.0197567
0.770922	5.95953	0.0324979
0.774816	5.95953	0.0197567
0.778709	5.95953	-0.0694317
0.782603	5.95953	-0.0184669
0.786496	5.95953	0.00701552
0.79039	5.95953	-0.0439493
0.794284	5.95953	-0.0439493
0.798177	5.95953	-0.0312081
0.802071	5.95953	0.0324979
0.805964	5.95953	-0.0184669
0.809858	5.95953	-0.0184669
0.813751	5.95953	0.0707215
0.817645	5.95953	-0.00572568
0.821538	5.95953	0.0452391
0.825432	5.95953	-0.0184669
0.829325	5.95953	-0.0312081
0.833219	5.95953	-0.0312081
0.837113	5.95953	-0.00572568
0.841006	5.95953	0.0324979
0.8449	5.95953	-0.0439493
0.848793	5.95953	-0.0312081
0.852687	5.95953	0.0197567
0.85658	5.95953	-0.00572568
0.860474	5.95953	-0.00572568
0.864367	5.95953	0.00701552
0.868261	5.95953	-0.0439493
0.872154	5.95953	0.0197567
0.876048	5.95953	0.0197567
0.879942	5.95953	0.0579803
0.883835	5.95953	0.0452391
0.887729	5.95953	-0.0312081
0.891622	5.95953	-0.0312081
0.895516	5.95953	-0.0184669
0.899409	5.95953	0.0324979
0.903303	5.95953	0.0962039
0.907196	5.95953	0.00701552
0.91109	5.95953	0.00701552
0.914983	5.95953	0.0197567
0.918877	5.95953	0.0452391
0.922771	5.95953	-0.0312081
0.926664	5.95953	0.0579803
0.930558	5.95953	0.0452391
0.934451	5.95953	0.00701552
0.938345	5.95953	0.00701552
0.942238	5.95953	-0.00572568
0.946132	5.95953	0.0197567
0.950025	5.95953	0.0197567
0.953919	5.95953	0.0452391
0.957812	5.95953	0.00701552
0.961706	5.95953	0.0324979
0.9656	5.95953	0.0834627
0.969493	5.95953	0.108945
0.973387	5.95953	0.147169
0.584032	5.95953	-0.0312081
0.587926	5.95953	-0.0184669
0.591819	5.95953	0.00701552
0.595713	5.95953	-0.0439493
0.599606	5.95953	0.00701552
0.6035	5.95953	-0.0566905
0.607393	5.95953	0.0197567
0.611287	5.95953	0.0324979
0.61518	5.95953	0.0452391
0.619074	5.95953	-0.0439493
0.622967	5.95953	0.00701552
0.626861	5.95953	-0.0439493
0.630755	5.95953	0.0197567
0.634648	5.95953	-0.00572568
0.638542	5.95953	0.00701552
0.642435	5.95953	-0.0184669
0.646329	5.95953	-0.00572568
0.650222	5.95953	0.0324979
0.654116	5.95953	-0.0312081
0.658009	5.95953	0.00701552
0.661903	5.95953	-0.0312081
0.665796	5.95953	0.00701552
0.66969	5.95953	0.0324979
0.673584	5.95953	-0.0184669
0.677477	5.95953	0.0707215
0.681371	5.95953	-0.00572568
0.685264	5.95953	-0.00572568
0.689158	5.95953	0.0324979
0.693051	5.95953	0.0197567
0.696945	5.95953	-0.00572568
0.700838	5.95953	0.00701552
0.704732	5.95953	-0.0184669
0.708625	5.95953	-0.0184669
0.712519	5.95953	0.00701552
0.716413	5.95953	0.0324979
0.720306	5.95953	-0.0312081
0.7242	5.95953	0.0324979
0.728093	5.95953	-0.00572568
0.731987	5.95953	0.00701552
0.73588	5.95953	0.0197567
0.739774	5.95953	-0.0184669
0.743667	5.95953	-0.00572568
0.747561	5.95953	-0.00572568
0.751455	5.95953	-0.0312081
0.755348	5.95953	-0.00572568
0.759242	5.95953	-0.0312081
0.763135	5.95953	-0.0184669
0.767029	5.95953	-0.00572568
0.770922	5.95953	0.00701552
0.774816	5.95953	0.00701552
0.778709	5.95953	-0.0184669
0.782603	5.95953	-0.0184669
0.786496	5.95953	-0.0184669
0.79039	5.95953	0.00701552
0.794284	5.95953	0.0579803
0.798177	5.95953	0.0324979
0.802071	5.95953	-0.0439493
0.805964	5.95953	-0.00572568
0.809858	5.95953	-0.00572568
0.813751	5.95953	-0.0184669
0.817645	5.95953	-0.00572568
0.821538	5.95953	0.00701552
0.825432	5.95953	-0.0184669
0.829325	5.95953	0.00701552
0.833219	5.95953	-0.0184669
0.837113	5.95953	0.00701552
0.841006	5.95953	-0.0312081
0.8449	5.95953	-0.0184669
0.848793	5.95953	0.0197567
0.852687	5.95953	0.0197567
0.85658	5.95953	-0.0312081
0.860474	5.95953	-0.00572568
0.864367	5.95953	0.0324979
0.868261	5.95953	0.0197567
0.872154	5.95953	0.0579803
0.876048	5.95953	0.00701552
0.879942	5.95953	0.00701552
0.883835	5.95953	0.0324979
0.887729	5.95953	0.00701552
0.891622	5.95953	0.00701552
0.895516	5.95953	-0.00572568
0.899409	5.95953	-0.0312081
0.903303	5.95953	0.00701552
0.907196	5.95953	-0.0312081
0.91109	5.95953	-0.00572568
0.914983	5.95953	-0.00572568
0.918877	5.95953	-0.0312081
0.922771	5.95953	0.0197567
0.926664	5.95953	-0.0566905
0.930558	5.95953	-0.0184669
0.934451	5.95953	0.0197567
0.938345	5.95953	0.0707215
0.942238	5.95953	0.0452391
0.946132	5.95953	-0.0312081
0.950025	5.95953	-0.00572568
0.953919	5.95953	0.00701552
0.957812	5.95953	0.0197567
0.961706	5.95953	0.0324979
0.9656	5.95953	0.00701552
0.969493	5.95953	0.108945
0.973387	5.95953	0.0962039
0.584032	5.95953	-0.0184669
0.587926	5.95953	-0.0312081
0.591819	5.95953	-0.00572568
0.595713	5.95953	-0.0312081
0.599606	5.95953	-0.00572568
0.6035	5.95953	0.0324979
0.607393	5.95953	0.0452391
0.611287	5.95953	0.0197567
0.61518	5.95953	-0.0566905
0.619074	5.95953	0.0452391
0.622967	5.95953	0.00701552
0.626861	5.95953	-0.00572568
0.630755	5.95953	0.00701552
0.634648	5.95953	0.0324979
0.638542	5.95953	-0.0566905
0.642435	5.95953	-0.0312081
0.646329	5.95953	-0.00572568
0.650222	5.95953	0.00701552
0.654116	5.95953	-0.0312081
0.658009	5.95953	-0.00572568
0.661903	5.95953	0.0452391
0.665796	5.95953	-0.00572568
0.66969	5.95953	-0.00572568
0.673584	5.95953	-0.0184669
0.677477	5.95953	-0.0184669
0.681371	5.95953	-0.00572568
0.685264	5.95953	-0.0184669
0.689158	5.95953	0.0707215
0.693051	5.95953	-0.0184669
0.696945	5.95953	-0.0184669
0.700838	5.95953	0.0197567
0.704732	5.95953	0.0324979
0.708625	5.95953	0.0452391
0.712519	5.95953	-0.00572568
0.716413	5.95953	0.00701552
0.720306	5.95953	-0.0184669
0.7242	5.95953	0.0197567
0.728093	5.95953	0.0197567
0.731987	5.95953	0.00701552
0.73588	5.95953	0.00701552
0.739774	5.95953	0.0707215
0.743667	5.95953	-0.0184669
0.747561	5.95953	-0.0184669
0.751455	5.95953	-0.0439493
0.755348	5.95953	-0.00572568
0.759242	5.95953	-0.00572568
0.763135	5.95953	-0.00572568
0.767029	5.95953	0.00701552
0.770922	5.95953	-0.0566905
0.774816	5.95953	-0.00572568
0.778709	5.95953	0.00701552
0.782603	5.95953	-0.0312081
0.786496	5.95953	0.0452391
0.79039	5.95953	0.0452391
0.794284	5.95953	-0.0312081
0.798177	5.95953	0.0324979
0.802071	5.95953	-0.0184669
0.805964	5.95953	0.0197567
0.809858	5.95953	0.0197567
0.813751	5.95953	0.0197567
0.817645	5.95953	-0.0184669
0.821538	5.95953	-0.00572568
0.825432	5.95953	-0.0184669
0.829325	5.95953	0.0197567
0.833219	5.95953	-0.0184669
0.837113	5.95953	0.0324979
0.841006	5.95953	-0.0312081
0.8449	5.95953	0.0197567
0.848793	5.95953	-0.0566905
0.852687	5.95953	0.00701552
0.85658	5.95953	-0.0184669
0.860474	5.95953	0.0324979
0.864367	5.95953	0.0197567
0.868261	5.95953	-0.0184669
0.872154	5.95953	-0.00572568
0.876048	5.95953	-0.00572568
0.879942	5.95953	-0.0312081
0.883835	5.95953	-0.0184669
0.887729	5.95953	-0.0184669
0.891622	5.95953	0.0197567
0.895516	5.95953	0.0197567
0.899409	5.95953	0.0197567
0.903303	5.95953	0.0197567
0.907196	5.95953	0.0452391
0.91109	5.95953	-0.0184669
0.914983	5.95953	0.00701552
0.918877	5.95953	0.0197567
0.922771	5.95953	-0.00572568
0.926664	5.95953	-0.00572568
0.930558	5.95953	-0.0184669
0.934451	5.95953	-0.0184669
0.938345	5.95953	0.00701552
0.942238	5.95953	0.00701552
0.946132	5.95953	0.00701552
0.950025	5.95953	0.00701552
0.953919	5.95953	-0.00572568
0.957812	5.95953	0.0197567
0.961706	5.95953	0.0452391
0.9656	5.95953	0.0324979
0.969493	5.95953	0.0834627
0.973387	5.95953	0.15991
0.584032	5.95953	-0.00572568
0.587926	5.95953	-0.0184669
0.591819	5.95953	-0.0312081
0.595713	5.95953	-0.0312081
0.599606	5.95953	0.00701552
0.6035	5.95953	0.0452391
0.607393	5.95953	0.0962039
0.611287	5.95953	0.0324979
0.61518	5.95953	0.00701552
0.619074	5.95953	-0.0184669
0.622967	5.95953	0.0324979
0.626861	5.95953	0.00701552
0.630755	5.95953	-0.00572568
0.634648	5.95953	-0.0439493
0.638542	5.95953	-0.0312081
0.642435	5.95953	-0.0694317
0.646329	5.95953	0.0197567
0.650222	5.95953	-0.0439493
0.654116	5.95953	-0.00572568
0.658009	5.95953	0.0579803
0.661903	5.95953	-0.0439493
0.665796	5.95953	-0.00572568
0.66969	5.95953	0.0324979
0.673584	5.95953	0.0452391
0.677477	5.95953	-0.00572568
0.681371	5.95953	0.0197567
0.685264	5.95953	-0.0566905
0.689158	5.95953	-0.00572568
0.693051	5.95953	-0.0312081
0.696945	5.95953	-0.0184669
0.700838	5.95953	-0.0439493
0.704732	5.95953	0.0197567
0.708625	5.95953	0.0452391
0.712519	5.95953	0.0324979
0.716413	5.95953	-0.00572568
0.720306	5.95953	0.0197567
0.7242	5.95953	-0.0184669
0.728093	5.95953	0.0197567
0.731987	5.95953	-0.0566905
0.73588	5.95953	-0.0312081
0.739774	5.95953	-0.00572568
0.743667	5.95953	0.00701552
0.747561	5.95953	-0.0312081
0.751455	5.95953	-0.0312081
0.755348	5.95953	0.00701552
0.759242	5.95953	-0.0184669
0.763135	5.95953	0.0579803
0.767029	5.95953	0.00701552
0.770922	5.95953	-0.00572568
0.774816	5.95953	0.00701552
0.778709	5.95953	0.0197567
0.782603	5.95953	-0.0439493
0.786496	5.95953	-0.0312081
0.79039	5.95953	-0.0312081
0.794284	5.95953	-0.0439493
0.798177	5.95953	-0.0312081
0.802071	5.95953	-0.0439493
0.805964	5.95953	-0.00572568
0.809858	5.95953	-0.0312081
0.813751	5.95953	0.0452391
0.817645	5.95953	-0.0312081
0.821538	5.95953	-0.0439493
0.825432	5.95953	-0.0184669
0.829325	5.95953	0.0579803
0.833219	5.95953	0.00701552
0.837113	5.95953	0.0324979
0.841006	5.95953	0.0579803
0.8449	5.95953	-0.0566905
0.848793	5.95953	-0.0694317
0.852687	5.95953	0.0579803
0.85658	5.95953	0.0324979
0.860474	5.95953	0.00701552
0.864367	5.95953	0.0324979
0.868261	5.95953	0.0197567
0.872154	5.95953	-0.00572568
0.876048	5.95953	0.0197567
0.879942	5.95953	0.0197567
0.883835	5.95953	0.0324979
0.887729	5.95953	0.0834627
0.891622	5.95953	0.00701552
0.895516	5.95953	0.0324979
0.899409	5.95953	0.0452391
0.903303	5.95953	0.0579803
0.907196	5.95953	-0.0312081
0.91109	5.95953	-0.0184669
0.914983	5.95953	0.0197567
0.918877	5.95953	-0.0184669
0.922771	5.95953	-0.00572568
0.926664	5.95953	-0.0439493
0.930558	5.95953	0.00701552
0.934451	5.95953	0.0197567
0.938345	5.95953	-0.0184669
0.942238	5.95953	-0.00572568
0.946132	5.95953	0.0579803
0.950025	5.95953	-0.0184669
0.953919	5.95953	0.0579803
0.957812	5.95953	0.0452391
0.961706	5.95953	0.0962039
0.9656	5.95953	0.121686
0.969493	5.95953	0.0962039
0.973387	5.95953	0.108945
0.584032	5.95953	-0.00572568
0.587926	5.95953	0.0197567
0.591819	5.95953	-0.0184669
0.595713	5.95953	0.00701552
0.599606	5.95953	-0.00572568
0.6035	5.95953	-0.0566905
0.607393	5.95953	-0.0184669
0.611287	5.95953	0.0324979
0.61518	5.95953	-0.0184669
0.619074	5.95953	-0.0566905
0.622967	5.95953	0.0197567
0.626861	5.95953	0.00701552
0.630755	5.95953	-0.0184669
0.634648	5.95953	0.0452391
0.638542	5.95953	-0.00572568
0.642435	5.95953	-0.0312081
0.646329	5.95953	-0.00572568
0.650222	5.95953	-0.0184669
0.654116	5.95953	-0.0312081
0.658009	5.95953	-0.0184669
0.661903	5.95953	-0.0312081
0.665796	5.95953	0.00701552
0.66969	5.95953	-0.0439493
0.673584	5.95953	0.0324979
0.677477	5.95953	-0.0312081
0.681371	5.95953	-0.0566905
0.685264	5.95953	-0.0312081
0.689158	5.95953	-0.0439493
0.693051	5.95953	0.0579803
0.696945	5.95953	-0.0439493
0.700838	5.95953	-0.0566905
0.704732	5.95953	0.0197567
0.708625	5.95953	-0.0184669
0.712519	5.95953	0.0324979
0.716413	5.95953	0.0324979
0.720306	5.95953	0.0324979
0.7242	5.95953	-0.0312081
0.728093	5.95953	-0.0312081
0.731987	5.95953	-0.00572568
0.73588	5.95953	-0.0184669
0.739774	5.95953	-0.0312081
0.743667	5.95953	-0.00572568
0.747561	5.95953	-0.0312081
0.751455	5.95953	-0.00572568
0.755348	5.95953	-0.0184669
0.759242	5.95953	-0.00572568
0.763135	5.95953	-0.0439493
0.767029	5.95953	-0.00572568
0.770922	5.95953	-0.0312081
0.774816	5.95953	-0.00572568
0.778709	5.95953	0.0197567
0.782603	5.95953	0.00701552
0.786496	5.95953	-0.00572568
0.79039	5.95953	-0.0439493
0.794284	5.95953	0.0452391
0.798177	5.95953	0.0197567
0.802071	5.95953	0.00701552
0.805964	5.95953	0.0197567
0.809858	5.95953	-0.0439493
0.813751	5.95953	0.00701552
0.817645	5.95953	0.0324979
0.821538	5.95953	0.0197567
0.825432	5.95953	0.00701552
0.829325	5.95953	-0.0312081
0.833219	5.95953	-0.0184669
0.837113	5.95953	-0.0439493
0.841006	5.95953	-0.0439493
0.8449	5.95953	0.00701552
0.848793	5.95953	0.0197567
0.852687	5.95953	0.00701552
0.85658	5.95953	-0.00572568
0.860474	5.95953	-0.00572568
0.864367	5.95953	-0.0312081
0.868261	5.95953	0.0324979
0.872154	5.95953	0.0197567
0.876048	5.95953	0.0197567
0.879942	5.95953	-0.0439493
0.883835	5.95953	-0.0184669
0.887729	5.95953	-0.00572568
0.891622	5.95953	0.0452391
0.895516	5.95953	-0.0566905
0.899409	5.95953	-0.0184669
0.903303	5.95953	-0.00572568
0.907196	5.95953	-0.0566905
0.91109	5.95953	0.0452391
0.914983	5.95953	0.00701552
0.918877	5.95953	0.0197567
0.922771	5.95953	0.0197567
0.926664	5.95953	0.00701552
0.930558	5.95953	-0.00572568
0.934451	5.95953	0.0452391
0.938345	5.95953	0.0197567
0.942238	5.95953	0.0324979
0.946132	5.95953	0.0324979
0.950025	5.95953	0.0579803
0.953919	5.95953	0.0452391
0.957812	5.95953	0.0707215
0.961706	5.95953	0.0834627
0.9656	5.95953	0.185392
0.969493	5.95953	0.0324979
0.973387	5.95953	0.134428
0.584032	5.95954	-0.0312081
0.587926	5.95954	0.0197567
0.591819	5.95954	-0.0566905
0.595713	5.95954	-0.0184669
0.599606	5.95954	0.0197567
0.6035	5.95954	-0.0184669
0.607393	5.95954	0.00701552
0.611287	5.95954	-0.0184669
0.61518	5.95954	-0.0312081
0.619074	5.95954	0.0197567
0.622967	5.95954	-0.00572568
0.626861	5.95954	-0.0439493
0.630755	5.95954	-0.0184669
0.634648	5.95954	-0.0439493
0.638542	5.95954	-0.0184669
0.642435	5.95954	-0.00572568
0.646329	5.95954	-0.0184669
0.650222	5.95954	0.00701552
0.654116	5.95954	0.00701552
0.658009	5.95954	0.00701552
0.661903	5.95954	-0.0312081
0.665796	5.95954	-0.0184669
0.66969	5.95954	0.00701552
0.673584	5.95954	-0.0439493
0.677477	5.95954	-0.0184669
0.681371	5.95954	0.0197567
0.685264	5.95954	0.0324979
0.689158	5.95954	-0.0184669
0.693051	5.95954	0.0707215
0.696945	5.95954	0.0452391
0.700838	5.95954	0.00701552
0.704732	5.95954	0.108945
0.708625	5.95954	-0.0439493
0.712519	5.95954	0.00701552
0.716413	5.95954	0.0324979
0.720306	5.95954	0.00701552
0.7242	5.95954	0.0452391
0.728093	5.95954	-0.00572568
0.731987	5.95954	0.0579803
0.73588	5.95954	0.0197567
0.739774	5.95954	-0.0312081
0.743667	5.95954	-0.0184669
0.747561	5.95954	-0.00572568
0.751455	5.95954	-0.0439493
0.755348	5.95954	-0.0312081
0.759242	5.95954	-0.00572568
0.763135	5.95954	-0.0312081
0.767029	5.95954	-0.0439493
0.770922	5.95954	-0.0184669
0.774816	5.95954	0.0579803
0.778709	5.95954	0.0197567
0.782603	5.95954	-0.0312081
0.786496	5.95954	0.0197567
0.79039	5.95954	-0.00572568
0.794284	5.95954	-0.00572568
0.798177	5.95954	-0.0184669
0.802071	5.95954	-0.0312081
0.805964	5.95954	-0.00572568
0.809858	5.95954	0.0197567
0.813751	5.95954	-0.0184669
0.817645	5.95954	0.0324979
0.821538	5.95954	-0.0312081
0.825432	5.95954	0.00701552
0.829325	5.95954	0.0197567
0.833219	5.95954	-0.0184669
0.837113	5.95954	0.0197567
0.841006	5.95954	-0.0184669
0.8449	5.95954	-0.0184669
0.848793	5.95954	0.0452391
0.852687	5.95954	-0.00572568
0.85658	5.95954	-0.00572568
0.860474	5.95954	-0.0184669
0.864367	5.95954	-0.0184669
0.868261	5.95954	0.00701552
0.872154	5.95954	0.0197567
0.876048	5.95954	-0.00572568
0.879942	5.95954	-0.0312081
0.883835	5.95954	-0.0184669
0.887729	5.95954	0.0707215
0.891622	5.95954	0.0197567
0.895516	5.95954	-0.0439493
0.899409	5.95954	-0.0184669
0.903303	5.95954	0.0834627
0.907196	5.95954	-0.00572568
0.91109	5.95954	0.0197567
0.914983	5.95954	0.0579803
0.918877	5.95954	-0.0312081
0.922771	5.95954	0.0197567
0.926664	5.95954	0.0452391
0.930558	5.95954	-0.0312081
0.934451	5.95954	0.0197567
0.938345	5.95954	-0.0312081
0.942238	5.95954	0.00701552
0.946132	5.95954	0.0452391
0.950025	5.95954	0.0452391
0.953919	5.95954	0.00701552
0.957812	5.95954	0.0962039
0.961706	5.95954	0.0707215
0.9656	5.95954	0.108945
0.969493	5.95954	0.0579803
0.973387	5.95954	0.172651
0.584032	5.95954	-0.00572568
0.587926	5.95954	-0.0184669
0.591819	5.95954	-0.0439493
0.595713	5.95954	-0.0184669
0.599606	5.95954	0.00701552
0.6035	5.95954	-0.0184669
0.607393	5.95954	-0.0184669
0.611287	5.95954	-0.0439493
0.61518	5.95954	-0.0439493
0.619074	5.95954	0.00701552
0.622967	5.95954	-0.0566905
0.626861	5.95954	-0.00572568
0.630755	5.95954	-0.0184669
0.634648	5.95954	-0.0184669
0.638542	5.95954	-0.0312081
0.642435	5.95954	0.0452391
0.646329	5.95954	0.00701552
0.650222	5.95954	0.0579803
0.654116	5.95954	-0.00572568
0.658009	5.95954	-0.0184669
0.661903	5.95954	-0.00572568
0.665796	5.95954	-0.0184669
0.66969	5.95954	-0.0184669
0.673584	5.95954	0.00701552
0.677477	5.95954	0.0324979
0.681371	5.95954	0.00701552
0.685264	5.95954	-0.0184669
0.689158	5.95954	-0.0184669
0.693051	5.95954	0.00701552
0.696945	5.95954	0.0197567
0.700838	5.95954	0.0197567
0.704732	5.95954	-0.0566905
0.708625	5.95954	0.0452391
0.712519	5.95954	-0.00572568
0.716413	5.95954	-0.0439493
0.720306	5.95954	0.0324979
0.7242	5.95954	-0.0439493
0.728093	5.95954	-0.0184669
0.731987	5.95954	-0.0184669
0.73588	5.95954	0.00701552
0.739774	5.95954	0.0324979
0.743667	5.95954	-0.00572568
0.747561	5.95954	-0.00572568
0.751455	5.95954	-0.0566905
0.755348	5.95954	0.0579803
0.759242	5.95954	0.00701552
0.763135	5.95954	0.0452391
0.767029	5.95954	-0.0312081
0.770922	5.95954	-0.00572568
0.774816	5.95954	0.00701552
0.778709	5.95954	0.0452391
0.782603	5.95954	-0.00572568
0.786496	5.95954	-0.0184669
0.79039	5.95954	0.0324979
0.794284	5.95954	-0.00572568
0.798177	5.95954	0.0197567
0.802071	5.95954	-0.0184669
0.805964	5.95954	-0.0184669
0.809858	5.95954	-0.0184669
0.813751	5.95954	-0.00572568
0.817645	5.95954	-0.0184669
0.821538	5.95954	-0.00572568
0.825432	5.95954	0.0452391
0.829325	5.95954	0.0324979
0.833219	5.95954	-0.0184669
0.837113	5.95954	-0.0566905
0.841006	5.95954	0.0324979
0.8449	5.95954	-0.00572568
0.848793	5.95954	-0.0566905
0.852687	5.95954	-0.0184669
0.85658	5.95954	0.0324979
0.860474	5.95954	-0.00572568
0.864367	5.95954	-0.0184669
0.868261	5.95954	0.0452391
0.872154	5.95954	-0.00572568
0.876048	5.95954	-0.0312081
0.879942	5.95954	0.00701552
0.883835	5.95954	0.00701552
0.887729	5.95954	-0.0184669
0.891622	5.95954	0.0962039
0.895516	5.95954	-0.0566905
0.899409	5.95954	0.0452391
0.903303	5.95954	-0.0312081
0.907196	5.95954	0.0324979
0.91109	5.95954	0.0579803
0.914983	5.95954	-0.00572568
0.918877	5.95954	0.0962039
0.922771	5.95954	0.0324979
0.926664	5.95954	-0.0566905
0.930558	5.95954	0.0579803
0.934451	5.95954	0.0324979
0.938345	5.95954	0.0324979
0.942238	5.95954	0.0324979
0.946132	5.95954	0.0707215
0.950025	5.95954	0.00701552
0.953919	5.95954	0.0452391
0.957812	5.95954	0.0707215
0.961706	5.95954	0.108945
0.9656	5.95954	0.0707215
0.969493	5.95954	0.121686
0.973387	5.95954	0.147169
0.584032	5.95954	-0.00572568
0.587926	5.95954	-0.0184669
0.591819	5.95954	-0.0312081
0.595713	5.95954	-0.0184669
0.599606	5.95954	-0.00572568
0.6035	5.95954	-0.0566905
0.607393	5.95954	0.0452391
0.611287	5.95954	-0.0312081
0.61518	5.95954	-0.0312081
0.619074	5.95954	-0.0184669
0.622967	5.95954	-0.0184669
0.626861	5.95954	-0.0312081
0.630755	5.95954	-0.00572568
0.634648	5.95954	-0.0566905
0.638542	5.95954	0.0579803
0.642435	5.95954	-0.00572568
0.646329	5.95954	-0.0184669
0.650222	5.95954	-0.00572568
0.654116	5.95954	0.0324979
0.658009	5.95954	-0.00572568
0.661903	5.95954	-0.00572568
0.665796	5.95954	0.0452391
0.66969	5.95954	-0.0312081
0.673584	5.95954	-0.0312081
0.677477	5.95954	-0.0312081
0.681371	5.95954	0.00701552
0.685264	5.95954	0.00701552
0.689158	5.95954	-0.0694317
0.693051	5.95954	0.00701552
0.696945	5.95954	-0.0439493
0.700838	5.95954	-0.00572568
0.704732	5.95954	0.00701552
0.708625	5.95954	-0.00572568
0.712519	5.95954	-0.0184669
0.716413	5.95954	-0.0312081
0.720306	5.95954	-0.0312081
0.7242	5.95954	-0.00572568
0.728093	5.95954	0.0324979
0.731987	5.95954	0.00701552
0.73588	5.95954	-0.0184669
0.739774	5.95954	-0.0184669
0.743667	5.95954	-0.0184669
0.747561	5.95954	0.0579803
0.751455	5.95954	-0.0312081
0.755348	5.95954	0.00701552
0.759242	5.95954	-0.0184669
0.763135	5.95954	0.0452391
0.767029	5.95954	0.0324979
0.770922	5.95954	0.0197567
0.774816	5.95954	-0.0184669
0.778709	5.95954	-0.0184669
0.782603	5.95954	-0.0439493
0.786496	5.95954	-0.00572568
0.79039	5.95954	0.00701552
0.794284	5.95954	-0.0312081
0.798177	5.95954	0.0197567
0.802071	5.95954	-0.0184669
0.805964	5.95954	0.0324979
0.809858	5.95954	-0.0312081
0.813751	5.95954	-0.0312081
0.817645	5.95954	0.0197567
0.821538	5.95954	-0.0439493
0.825432	5.95954	-0.00572568
0.829325	5.95954	-0.0184669
0.833219	5.95954	0.00701552
0.837113	5.95954	0.0197567
0.841006	5.95954	-0.0312081
0.8449	5.95954	-0.0184669
0.848793	5.95954	-0.0694317
0.852687	5.95954	-0.00572568
0.85658	5.95954	-0.0312081
0.860474	5.95954	-0.00572568
0.864367	5.95954	-0.00572568
0.868261	5.95954	-0.0439493
0.872154	5.95954	-0.0566905
0.876048	5.95954	0.0197567
0.879942	5.95954	0.0197567
0.883835	5.95954	-0.0184669
0.887729	5.95954	-0.0439493
0.891622	5.95954	0.00701552
[truncated: 200,102+ more rows]
