# Supplementary material for: Engineering multimode interactions in circuit quantum acoustodynamics
Source: Nat Phys. 2024 Jan 25;20(4):564–70. doi: 10.1038/s41567-023-02377-w (PMC11021184; doi:10.1038/s41567-023-02377-w)
Supplement: Supplementary file 3 — Source data for Fig. 2. [file 41567_2023_2377_MOESM3_ESM.xlsx]

## Sheet: Figure 2c
phonon b				phonon c
# time (us)	detuning (kHz)	Data		# time (us)	detuning (kHz)	Data
1	-154.5	-0.00800954		1	-154.5	0.760879
1.5	-154.5	0.0135481		1.5	-154.5	0.721356
2	-154.5	0.00157162		2	-154.5	0.721356
2.5	-154.5	0.00755984		2.5	-154.5	0.759681
3	-154.5	0.0063622		3	-154.5	0.716566
3.5	-154.5	0.0063622		3.5	-154.5	0.660277
4	-154.5	0.0279198		4	-154.5	0.733333
4.5	-154.5	0.0147457		4.5	-154.5	0.720159
5	-154.5	-0.00321896		5	-154.5	0.677044
5.5	-154.5	-0.000823672		5.5	-154.5	0.685427
6	-154.5	-0.00321896		6	-154.5	0.685427
6.5	-154.5	-0.019986		6.5	-154.5	0.678241
7	-154.5	0.000373973		7	-154.5	0.704589
7.5	-154.5	-0.00800954		7.5	-154.5	0.687822
8	-154.5	0.00995514		8	-154.5	0.645905
8.5	-154.5	0.0363033		8.5	-154.5	0.647102
9	-154.5	0.00995514		9	-154.5	0.698601
9.5	-154.5	0.00157162		9.5	-154.5	0.650695
10	-154.5	-0.0187884		10	-154.5	0.597999
10.5	-154.5	0.00396691		10.5	-154.5	0.653091
11	-154.5	0.00875749		11	-154.5	0.654288
11.5	-154.5	0.00396691		11.5	-154.5	0.624347
12	-154.5	-0.000823672		12	-154.5	0.672253
12.5	-154.5	0.00516456		12.5	-154.5	0.620754
13	-154.5	0.00516456		13	-154.5	0.64351
13.5	-154.5	-0.00800954		13.5	-154.5	0.638719
14	-154.5	0.0111528		14	-154.5	0.632731
14.5	-154.5	0.00157162		14.5	-154.5	0.578837
15	-154.5	-0.000823672		15	-154.5	0.533326
15.5	-154.5	0.0243269		15.5	-154.5	0.594406
16	-154.5	0.017141		16	-154.5	0.606383
16.5	-154.5	-0.00920719		16.5	-154.5	0.599197
17	-154.5	0.00157162		17	-154.5	0.577639
17.5	-154.5	0.00157162		17.5	-154.5	0.547698
18	-154.5	-0.00202132		18	-154.5	0.593208
18.5	-154.5	-0.0068119		18.5	-154.5	0.60279
19	-154.5	0.00755984		19	-154.5	0.583627
19.5	-154.5	-0.0187884		19.5	-154.5	0.551291
20	-154.5	-0.00321896		20	-154.5	0.568058
20.5	-154.5	0.00276926		20.5	-154.5	0.565663
21	-154.5	-0.000823672		21	-154.5	0.568058
21.5	-154.5	0.00157162		21.5	-154.5	0.540512
22	-154.5	0.00755984		22	-154.5	0.492606
22.5	-154.5	0.00516456		22.5	-154.5	0.527338
23	-154.5	-0.00321896		23	-154.5	0.509373
23.5	-154.5	-0.00800954		23.5	-154.5	0.530931
24	-154.5	-0.000823672		24	-154.5	0.490211
24.5	-154.5	-0.00321896		24.5	-154.5	0.534524
25	-154.5	0.00396691		25	-154.5	0.512966
25.5	-154.5	0.00875749		25.5	-154.5	0.516559
26	-154.5	0.000373973		26	-154.5	0.499792
26.5	-154.5	0.0123504		26.5	-154.5	0.517757
27	-154.5	0.000373973		27	-154.5	0.456677
27.5	-154.5	0.0123504		27.5	-154.5	0.514164
28	-154.5	0.00396691		28	-154.5	0.509373
28.5	-154.5	-0.00202132		28.5	-154.5	0.442305
29	-154.5	0.0219316		29	-154.5	0.475839
29.5	-154.5	0.00755984		29.5	-154.5	0.48542
30	-154.5	-0.000823672		30	-154.5	0.486618
30.5	-154.5	-0.000823672		30.5	-154.5	0.471049
31	-154.5	0.000373973		31	-154.5	0.471049
31.5	-154.5	-0.0104048		31.5	-154.5	0.449491
32	-154.5	0.00276926		32	-154.5	0.435119
32.5	-154.5	-0.00321896		32.5	-154.5	0.481827
33	-154.5	0.0207339		33	-154.5	0.459072
33.5	-154.5	-0.00202132		33.5	-154.5	0.382423
34	-154.5	0.00875749		34	-154.5	0.432724
34.5	-154.5	0.00755984		34.5	-154.5	0.492606
35	-154.5	0.00396691		35	-154.5	0.448293
35.5	-154.5	-0.0151954		35.5	-154.5	0.429131
36	-154.5	-0.000823672		36	-154.5	0.445898
36.5	-154.5	-0.0068119		36.5	-154.5	0.418352
37	-154.5	-0.00800954		37	-154.5	0.451886
37.5	-154.5	-0.0128001		37.5	-154.5	0.453084
38	-154.5	-0.0175907		38	-154.5	0.432724
38.5	-154.5	-0.00561425		38.5	-154.5	0.425538
39	-154.5	0.00276926		39	-154.5	0.414759
39.5	-154.5	0.0063622		39.5	-154.5	0.408771
40	-154.5	-0.0116025		40	-154.5	0.396795
40.5	-154.5	0.00516456		40.5	-154.5	0.360865
41	-154.5	-0.00441661		41	-154.5	0.375237
41.5	-154.5	0.0063622		41.5	-154.5	0.400388
42	-154.5	-0.00800954		42	-154.5	0.394399
42.5	-154.5	-0.0151954		42.5	-154.5	0.371644
43	-154.5	-0.0068119		43	-154.5	0.360865
43.5	-154.5	-0.00920719		43.5	-154.5	0.380028
44	-154.5	-0.0104048		44	-154.5	0.393202
44.5	-154.5	-0.019986		44.5	-154.5	0.33811
45	-154.5	-0.0128001		45	-154.5	0.350086
45.5	-154.5	-0.00800954		45.5	-154.5	0.354877
46	-154.5	0.000373973		46	-154.5	0.357272
46.5	-154.5	-0.00561425		46.5	-154.5	0.392004
47	-154.5	-0.00202132		47	-154.5	0.380028
47.5	-154.5	-0.019986		47.5	-154.5	0.327331
48	-154.5	-0.00800954		48	-154.5	0.363261
48.5	-154.5	-0.0175907		48.5	-154.5	0.357272
49	-154.5	-0.0128001		49	-154.5	0.375237
49.5	-154.5	-0.019986		49.5	-154.5	0.365656
50	-154.5	-0.0116025		50	-154.5	0.345296
50.5	-154.5	-0.0128001		50.5	-154.5	0.329726
51	-154.5	0.00875749		51	-154.5	0.342901
51.5	-154.5	0.017141		51.5	-154.5	0.334517
52	-154.5	0.00276926		52	-154.5	0.348889
52.5	-154.5	-0.00441661		52.5	-154.5	0.296192
53	-154.5	0.00276926		53	-154.5	0.302181
53.5	-154.5	0.000373973		53.5	-154.5	0.293797
54	-154.5	0.000373973		54	-154.5	0.346493
54.5	-154.5	-0.00321896		54.5	-154.5	0.304576
55	-154.5	0.000373973		55	-154.5	0.326134
55.5	-154.5	-0.00800954		55.5	-154.5	0.333319
56	-154.5	-0.0116025		56	-154.5	0.303378
56.5	-154.5	-0.0139978		56.5	-154.5	0.305774
57	-154.5	-0.0175907		57	-154.5	0.306971
57.5	-154.5	0.00396691		57.5	-154.5	0.283018
58	-154.5	-0.000823672		58	-154.5	0.328529
58.5	-154.5	-0.00920719		58.5	-154.5	0.300983
59	-154.5	-0.0163931		59	-154.5	0.27703
59.5	-154.5	0.0183387		59.5	-154.5	0.299785
60	-154.5	-0.00561425		60	-154.5	0.292599
60.5	-154.5	0.0183387		60.5	-154.5	0.27703
61	-154.5	-0.0151954		61	-154.5	0.303378
61.5	-154.5	-0.0139978		61.5	-154.5	0.286611
62	-154.5	-0.00920719		62	-154.5	0.274635
62.5	-154.5	-0.0223813		62.5	-154.5	0.292599
63	-154.5	0.00276926		63	-154.5	0.308169
63.5	-154.5	-0.00920719		63.5	-154.5	0.283018
64	-154.5	-0.00202132		64	-154.5	0.265054
64.5	-154.5	-0.00800954		64.5	-154.5	0.255472
65	-154.5	-0.0187884		65	-154.5	0.259065
65.5	-154.5	-0.0175907		65.5	-154.5	0.265054
66	-154.5	-0.0128001		66	-154.5	0.284216
66.5	-154.5	0.0123504		66.5	-154.5	0.242298
67	-154.5	-0.0151954		67	-154.5	0.253077
67.5	-154.5	-0.0116025		67.5	-154.5	0.273437
68	-154.5	0.00276926		68	-154.5	0.257868
68.5	-154.5	-0.00920719		68.5	-154.5	0.232717
69	-154.5	-0.00561425		69	-154.5	0.262658
69.5	-154.5	0.00516456		69.5	-154.5	0.269844
70	-154.5	-0.0068119		70	-154.5	0.244694
70.5	-154.5	-0.00202132		70.5	-154.5	0.23631
71	-154.5	0.000373973		71	-154.5	0.279425
71.5	-154.5	-0.00561425		71.5	-154.5	0.224334
72	-154.5	-0.0128001		72	-154.5	0.223136
72.5	-154.5	-0.0104048		72.5	-154.5	0.25667
73	-154.5	-0.0139978		73	-154.5	0.232717
73.5	-154.5	-0.0068119		73.5	-154.5	0.241101
74	-154.5	-0.0128001		74	-154.5	0.213555
74.5	-154.5	-0.019986		74.5	-154.5	0.232717
75	-154.5	-0.0187884		75	-154.5	0.243496
75.5	-154.5	-0.00800954		75.5	-154.5	0.217148
76	-154.5	-0.0128001		76	-154.5	0.221938
76.5	-154.5	-0.00920719		76.5	-154.5	0.21116
77	-154.5	-0.00920719		77	-154.5	0.183614
77.5	-154.5	-0.0163931		77.5	-154.5	0.226729
78	-154.5	-0.0116025		78	-154.5	0.217148
78.5	-154.5	-0.00321896		78.5	-154.5	0.218345
79	-154.5	-0.00920719		79	-154.5	0.214752
79.5	-154.5	-0.0068119		79.5	-154.5	0.1908
80	-154.5	-0.0068119		80	-154.5	0.247089
80.5	-154.5	-0.0139978		80.5	-154.5	0.201578
81	-154.5	-0.0163931		81	-154.5	0.229124
81.5	-154.5	-0.00202132		81.5	-154.5	0.196788
82	-154.5	-0.0271719		82	-154.5	0.220741
82.5	-154.5	-0.0187884		82.5	-154.5	0.207567
83	-154.5	-0.00321896		83	-154.5	0.196788
83.5	-154.5	-0.0139978		83.5	-154.5	0.217148
84	-154.5	-0.00561425		84	-154.5	0.208764
84.5	-154.5	-0.0223813		84.5	-154.5	0.186009
85	-154.5	0.00516456		85	-154.5	0.188404
85.5	-154.5	-0.0068119		85.5	-154.5	0.186009
86	-154.5	-0.00920719		86	-154.5	0.169242
86.5	-154.5	-0.0247766		86.5	-154.5	0.180021
87	-154.5	-0.0104048		87	-154.5	0.200381
87.5	-154.5	-0.0223813		87.5	-154.5	0.176428
88	-154.5	-0.00920719		88	-154.5	0.219543
88.5	-154.5	-0.0139978		88.5	-154.5	0.208764
89	-154.5	-0.00202132		89	-154.5	0.174033
89.5	-154.5	-0.0163931		89.5	-154.5	0.184811
90	-154.5	-0.00800954		90	-154.5	0.168044
90.5	-154.5	0.000373973		90.5	-154.5	0.158463
91	-154.5	-0.0116025		91	-154.5	0.17044
91.5	-154.5	-0.0187884		91.5	-154.5	0.151277
92	-154.5	-0.00800954		92	-154.5	0.156068
92.5	-154.5	-0.00202132		92.5	-154.5	0.174033
93	-154.5	-0.0283695		93	-154.5	0.135708
93.5	-154.5	-0.0128001		93.5	-154.5	0.15008
94	-154.5	-0.0128001		94	-154.5	0.13451
94.5	-154.5	-0.0104048		94.5	-154.5	0.156068
95	-154.5	0.00276926		95	-154.5	0.164451
95.5	-154.5	-0.00920719		95.5	-154.5	0.15008
96	-154.5	-0.019986		96	-154.5	0.133313
96.5	-154.5	-0.0187884		96.5	-154.5	0.132115
97	-154.5	-0.0187884		97	-154.5	0.153673
97.5	-154.5	0.00157162		97.5	-154.5	0.158463
98	-154.5	-0.0223813		98	-154.5	0.168044
98.5	-154.5	0.00157162		98.5	-154.5	0.144091
99	-154.5	-0.0223813		99	-154.5	0.138103
99.5	-154.5	-0.00561425		99.5	-154.5	0.159661
100	-154.5	-0.0104048		100	-154.5	0.163254
1	-153	-0.0139978		1	-153	0.765669
1.5	-153	0.0135481		1.5	-153	0.745309
2	-153	0.00755984		2	-153	0.728542
2.5	-153	-0.000823672		2.5	-153	0.77046
3	-153	0.00276926		3	-153	0.665067
3.5	-153	0.0243269		3.5	-153	0.690218
4	-153	0.0327104		4	-153	0.736926
4.5	-153	-0.0116025		4.5	-153	0.741716
5	-153	-0.00441661		5	-153	0.693811
5.5	-153	0.0111528		5.5	-153	0.692613
6	-153	0.0063622		6	-153	0.705787
6.5	-153	-0.00321896		6.5	-153	0.698601
7	-153	0.000373973		7	-153	0.700997
7.5	-153	-0.0128001		7.5	-153	0.715368
8	-153	0.00516456		8	-153	0.62794
8.5	-153	0.0183387		8.5	-153	0.636324
9	-153	0.0231292		9	-153	0.680637
9.5	-153	-0.00561425		9.5	-153	0.624347
10	-153	-0.00920719		10	-153	0.613568
10.5	-153	0.0147457		10.5	-153	0.679439
11	-153	0.000373973		11	-153	0.642312
11.5	-153	0.0135481		11.5	-153	0.641114
12	-153	0.000373973		12	-153	0.666265
12.5	-153	-0.00202132		12.5	-153	0.605185
13	-153	-0.00561425		13	-153	0.60279
13.5	-153	-0.00321896		13.5	-153	0.654288
14	-153	0.00516456		14	-153	0.592011
14.5	-153	0.0183387		14.5	-153	0.553686
15	-153	-0.00561425		15	-153	0.584825
15.5	-153	0.0183387		15.5	-153	0.586023
16	-153	0.0147457		16	-153	0.603987
16.5	-153	-0.000823672		16.5	-153	0.5465
17	-153	0.0123504		17	-153	0.554884
17.5	-153	0.0111528		17.5	-153	0.553686
18	-153	-0.0104048		18	-153	0.586023
18.5	-153	0.00516456		18.5	-153	0.644707
19	-153	-0.0128001		19	-153	0.564465
19.5	-153	-0.0068119		19.5	-153	0.578837
20	-153	0.00396691		20	-153	0.588418
20.5	-153	0.0063622		20.5	-153	0.578837
21	-153	0.017141		21	-153	0.544105
21.5	-153	0.0123504		21.5	-153	0.560872
22	-153	0.00875749		22	-153	0.508176
22.5	-153	-0.00441661		22.5	-153	0.509373
23	-153	-0.00202132		23	-153	0.558477
23.5	-153	-0.0151954		23.5	-153	0.534524
24	-153	-0.0116025		24	-153	0.506978
24.5	-153	-0.0139978		24.5	-153	0.5465
25	-153	-0.0139978		25	-153	0.523745
25.5	-153	-0.00321896		25.5	-153	0.533326
26	-153	-0.0128001		26	-153	0.512966
26.5	-153	-0.00561425		26.5	-153	0.477037
27	-153	0.00276926		27	-153	0.472246
27.5	-153	0.0255245		27.5	-153	0.529733
28	-153	0.00516456		28	-153	0.496199
28.5	-153	0.00396691		28.5	-153	0.479432
29	-153	0.00396691		29	-153	0.475839
29.5	-153	0.0159434		29.5	-153	0.508176
30	-153	0.00157162		30	-153	0.486618
30.5	-153	0.000373973		30.5	-153	0.449491
31	-153	0.00157162		31	-153	0.473444
31.5	-153	0.00396691		31.5	-153	0.471049
32	-153	-0.0104048		32	-153	0.468653
32.5	-153	-0.000823672		32.5	-153	0.473444
33	-153	-0.00321896		33	-153	0.468653
33.5	-153	-0.00441661		33.5	-153	0.475839
34	-153	0.0063622		34	-153	0.431526
34.5	-153	0.0135481		34.5	-153	0.448293
35	-153	0.00396691		35	-153	0.433922
35.5	-153	-0.0104048		35.5	-153	0.413562
36	-153	0.0291175		36	-153	0.42434
36.5	-153	-0.0151954		36.5	-153	0.39919
37	-153	-0.00561425		37	-153	0.392004
37.5	-153	-0.0163931		37.5	-153	0.402783
38	-153	-0.0104048		38	-153	0.430329
38.5	-153	-0.0104048		38.5	-153	0.423143
39	-153	0.0111528		39	-153	0.430329
39.5	-153	-0.00202132		39.5	-153	0.425538
40	-153	-0.0175907		40	-153	0.387213
40.5	-153	-0.00800954		40.5	-153	0.37883
41	-153	0.000373973		41	-153	0.392004
41.5	-153	0.00755984		41.5	-153	0.394399
42	-153	-0.00202132		42	-153	0.364458
42.5	-153	0.0147457		42.5	-153	0.359668
43	-153	0.00157162		43	-153	0.38362
43.5	-153	-0.00800954		43.5	-153	0.370446
44	-153	-0.0068119		44	-153	0.400388
44.5	-153	-0.019986		44.5	-153	0.332122
45	-153	-0.00321896		45	-153	0.359668
45.5	-153	0.0147457		45.5	-153	0.351284
46	-153	0.00276926		46	-153	0.352482
46.5	-153	0.00875749		46.5	-153	0.346493
47	-153	0.00157162		47	-153	0.342901
47.5	-153	0.00875749		47.5	-153	0.336912
48	-153	-0.0175907		48	-153	0.339308
48.5	-153	0.0183387		48.5	-153	0.376435
49	-153	-0.00441661		49	-153	0.344098
49.5	-153	0.000373973		49.5	-153	0.324936
50	-153	-0.00321896		50	-153	0.344098
50.5	-153	0.00396691		50.5	-153	0.35847
51	-153	-0.0163931		51	-153	0.335715
51.5	-153	-0.00561425		51.5	-153	0.357272
52	-153	-0.00800954		52	-153	0.320145
52.5	-153	0.00157162		52.5	-153	0.298588
53	-153	0.00276926		53	-153	0.333319
53.5	-153	-0.0104048		53.5	-153	0.308169
54	-153	0.00157162		54	-153	0.29739
54.5	-153	0.00276926		54.5	-153	0.329726
55	-153	-0.0068119		55	-153	0.308169
55.5	-153	-0.00561425		55.5	-153	0.296192
56	-153	-0.0151954		56	-153	0.273437
56.5	-153	0.00396691		56.5	-153	0.316552
57	-153	-0.0163931		57	-153	0.332122
57.5	-153	-0.00321896		57.5	-153	0.298588
58	-153	0.00516456		58	-153	0.33811
58.5	-153	-0.0116025		58.5	-153	0.318948
59	-153	0.000373973		59	-153	0.273437
59.5	-153	0.00396691		59.5	-153	0.280623
60	-153	-0.0104048		60	-153	0.312959
60.5	-153	-0.0104048		60.5	-153	0.260263
61	-153	0.017141		61	-153	0.291402
61.5	-153	-0.00441661		61.5	-153	0.280623
62	-153	-0.00321896		62	-153	0.261461
62.5	-153	-0.00561425		62.5	-153	0.296192
63	-153	-0.00800954		63	-153	0.25667
63.5	-153	-0.00561425		63.5	-153	0.298588
64	-153	-0.0128001		64	-153	0.25188
64.5	-153	-0.00321896		64.5	-153	0.306971
65	-153	-0.0163931		65	-153	0.249484
65.5	-153	-0.0151954		65.5	-153	0.259065
66	-153	-0.0151954		66	-153	0.260263
66.5	-153	-0.000823672		66.5	-153	0.274635
67	-153	-0.00202132		67	-153	0.23152
67.5	-153	-0.00202132		67.5	-153	0.249484
68	-153	-0.0139978		68	-153	0.241101
68.5	-153	-0.019986		68.5	-153	0.239903
69	-153	-0.0104048		69	-153	0.232717
69.5	-153	-0.0116025		69.5	-153	0.25667
70	-153	-0.0128001		70	-153	0.233915
70.5	-153	-0.0163931		70.5	-153	0.250682
71	-153	-0.0068119		71	-153	0.272239
71.5	-153	-0.000823672		71.5	-153	0.23631
72	-153	-0.00800954		72	-153	0.241101
72.5	-153	-0.00920719		72.5	-153	0.207567
73	-153	-0.0116025		73	-153	0.235112
73.5	-153	-0.0175907		73.5	-153	0.221938
74	-153	-0.0163931		74	-153	0.255472
74.5	-153	-0.0163931		74.5	-153	0.237508
75	-153	-0.0116025		75	-153	0.208764
75.5	-153	-0.0187884		75.5	-153	0.227927
76	-153	-0.00321896		76	-153	0.248287
76.5	-153	-0.0235789		76.5	-153	0.233915
77	-153	-0.0068119		77	-153	0.217148
77.5	-153	-0.019986		77.5	-153	0.225531
78	-153	-0.0187884		78	-153	0.202776
78.5	-153	-0.00800954		78.5	-153	0.202776
79	-153	0.00995514		79	-153	0.225531
79.5	-153	-0.00920719		79.5	-153	0.21595
80	-153	-0.0068119		80	-153	0.214752
80.5	-153	-0.00561425		80.5	-153	0.241101
81	-153	-0.0139978		81	-153	0.219543
81.5	-153	-0.0116025		81.5	-153	0.226729
82	-153	-0.00561425		82	-153	0.206369
82.5	-153	-0.0175907		82.5	-153	0.205171
83	-153	-0.0139978		83	-153	0.209962
83.5	-153	-0.00321896		83.5	-153	0.199183
84	-153	-0.0068119		84	-153	0.225531
84.5	-153	-0.00321896		84.5	-153	0.172835
85	-153	0.00157162		85	-153	0.174033
85.5	-153	-0.0163931		85.5	-153	0.209962
86	-153	-0.0175907		86	-153	0.174033
86.5	-153	-0.0068119		86.5	-153	0.191997
87	-153	-0.0175907		87	-153	0.194393
87.5	-153	-0.0128001		87.5	-153	0.15008
88	-153	-0.0104048		88	-153	0.207567
88.5	-153	-0.00561425		88.5	-153	0.187207
89	-153	-0.0271719		89	-153	0.171637
89.5	-153	-0.0151954		89.5	-153	0.15008
90	-153	-0.00800954		90	-153	0.160858
90.5	-153	-0.00800954		90.5	-153	0.168044
91	-153	0.00157162		91	-153	0.147684
91.5	-153	-0.019986		91.5	-153	0.172835
92	-153	-0.00561425		92	-153	0.183614
92.5	-153	0.000373973		92.5	-153	0.157266
93	-153	-0.00800954		93	-153	0.169242
93.5	-153	-0.0295672		93.5	-153	0.162056
94	-153	0.00516456		94	-153	0.153673
94.5	-153	-0.0116025		94.5	-153	0.152475
95	-153	-0.00441661		95	-153	0.169242
95.5	-153	-0.0116025		95.5	-153	0.157266
96	-153	-0.0151954		96	-153	0.178823
96.5	-153	-0.0068119		96.5	-153	0.138103
97	-153	-0.0139978		97	-153	0.151277
97.5	-153	0.00157162		97.5	-153	0.160858
98	-153	-0.000823672		98	-153	0.159661
98.5	-153	-0.0068119		98.5	-153	0.147684
99	-153	-0.00202132		99	-153	0.103371
99.5	-153	-0.0068119		99.5	-153	0.140498
100	-153	-0.0104048		100	-153	0.122534
1	-151.5	-0.0068119		1	-151.5	0.760879
1.5	-151.5	-0.00202132		1.5	-151.5	0.77046
2	-151.5	0.00875749		2	-151.5	0.768065
2.5	-151.5	0.0291175		2.5	-151.5	0.754891
3	-151.5	-0.00321896		3	-151.5	0.671055
3.5	-151.5	0.00755984		3.5	-151.5	0.66387
4	-151.5	0.0111528		4	-151.5	0.715368
4.5	-151.5	0.00276926		4.5	-151.5	0.70938
5	-151.5	0.00755984		5	-151.5	0.647102
5.5	-151.5	-0.00202132		5.5	-151.5	0.716566
6	-151.5	-0.000823672		6	-151.5	0.675846
6.5	-151.5	-0.00441661		6.5	-151.5	0.647102
7	-151.5	-0.000823672		7	-151.5	0.726147
7.5	-151.5	-0.00441661		7.5	-151.5	0.669858
8	-151.5	0.0135481		8	-151.5	0.660277
8.5	-151.5	0.0219316		8.5	-151.5	0.657881
9	-151.5	0.0123504		9	-151.5	0.673451
9.5	-151.5	0.0063622		9.5	-151.5	0.661474
10	-151.5	0.0111528		10	-151.5	0.66387
10.5	-151.5	0.017141		10.5	-151.5	0.606383
11	-151.5	-0.00321896		11	-151.5	0.633928
11.5	-151.5	-0.0151954		11.5	-151.5	0.632731
12	-151.5	-0.0187884		12	-151.5	0.639917
12.5	-151.5	-0.0128001		12.5	-151.5	0.576441
13	-151.5	-0.000823672		13	-151.5	0.659079
13.5	-151.5	-0.0116025		13.5	-151.5	0.656684
14	-151.5	0.000373973		14	-151.5	0.638719
14.5	-151.5	0.00875749		14.5	-151.5	0.578837
15	-151.5	-0.00321896		15	-151.5	0.58722
15.5	-151.5	0.00516456		15.5	-151.5	0.613568
16	-151.5	0.0291175		16	-151.5	0.56207
16.5	-151.5	0.00755984		16.5	-151.5	0.56207
17	-151.5	-0.00441661		17	-151.5	0.56207
17.5	-151.5	0.0063622		17.5	-151.5	0.553686
18	-151.5	0.00755984		18	-151.5	0.609975
18.5	-151.5	-0.00800954		18.5	-151.5	0.559674
19	-151.5	-0.00202132		19	-151.5	0.558477
19.5	-151.5	-0.0139978		19.5	-151.5	0.584825
20	-151.5	-0.00920719		20	-151.5	0.54171
20.5	-151.5	-0.0116025		20.5	-151.5	0.530931
21	-151.5	0.0063622		21	-151.5	0.547698
21.5	-151.5	-0.000823672		21.5	-151.5	0.534524
22	-151.5	0.0183387		22	-151.5	0.539314
22.5	-151.5	0.0159434		22.5	-151.5	0.502187
23	-151.5	0.00396691		23	-151.5	0.523745
23.5	-151.5	-0.00800954		23.5	-151.5	0.489013
24	-151.5	0.000373973		24	-151.5	0.490211
24.5	-151.5	0.00875749		24.5	-151.5	0.550093
25	-151.5	-0.00441661		25	-151.5	0.522547
25.5	-151.5	-0.0175907		25.5	-151.5	0.471049
26	-151.5	-0.00800954		26	-151.5	0.508176
26.5	-151.5	-0.0211836		26.5	-151.5	0.486618
27	-151.5	0.00396691		27	-151.5	0.497397
27.5	-151.5	0.0111528		27.5	-151.5	0.50099
28	-151.5	-0.000823672		28	-151.5	0.535721
28.5	-151.5	-0.00920719		28.5	-151.5	0.478234
29	-151.5	0.00396691		29	-151.5	0.430329
29.5	-151.5	-0.00321896		29.5	-151.5	0.473444
30	-151.5	0.0063622		30	-151.5	0.459072
30.5	-151.5	-0.00561425		30.5	-151.5	0.436317
31	-151.5	-0.0068119		31	-151.5	0.456677
31.5	-151.5	-0.00561425		31.5	-151.5	0.48063
32	-151.5	0.00995514		32	-151.5	0.496199
32.5	-151.5	0.0135481		32.5	-151.5	0.495002
33	-151.5	-0.0068119		33	-151.5	0.454282
33.5	-151.5	-0.0068119		33.5	-151.5	0.433922
34	-151.5	0.00276926		34	-151.5	0.457875
34.5	-151.5	0.017141		34.5	-151.5	0.4447
35	-151.5	0.00755984		35	-151.5	0.400388
35.5	-151.5	-0.00202132		35.5	-151.5	0.411166
36	-151.5	0.00755984		36	-151.5	0.427933
36.5	-151.5	-0.00202132		36.5	-151.5	0.447096
37	-151.5	-0.00202132		37	-151.5	0.43991
37.5	-151.5	-0.0151954		37.5	-151.5	0.456677
38	-151.5	-0.000823672		38	-151.5	0.393202
38.5	-151.5	-0.0068119		38.5	-151.5	0.417155
39	-151.5	-0.0116025		39	-151.5	0.414759
39.5	-151.5	-0.00441661		39.5	-151.5	0.407573
40	-151.5	-0.0068119		40	-151.5	0.389609
40.5	-151.5	-0.0104048		40.5	-151.5	0.382423
41	-151.5	-0.0068119		41	-151.5	0.38362
41.5	-151.5	0.000373973		41.5	-151.5	0.41955
42	-151.5	0.000373973		42	-151.5	0.388411
42.5	-151.5	-0.00561425		42.5	-151.5	0.370446
43	-151.5	-0.00202132		43	-151.5	0.377632
43.5	-151.5	-0.0104048		43.5	-151.5	0.395597
44	-151.5	-0.0187884		44	-151.5	0.382423
44.5	-151.5	-0.00441661		44.5	-151.5	0.38362
45	-151.5	-0.00321896		45	-151.5	0.365656
45.5	-151.5	-0.0175907		45.5	-151.5	0.368051
46	-151.5	-0.0104048		46	-151.5	0.381225
46.5	-151.5	0.00396691		46.5	-151.5	0.351284
47	-151.5	0.000373973		47	-151.5	0.366853
47.5	-151.5	-0.00800954		47.5	-151.5	0.370446
48	-151.5	-0.00920719		48	-151.5	0.33811
48.5	-151.5	-0.0151954		48.5	-151.5	0.400388
49	-151.5	0.000373973		49	-151.5	0.29739
49.5	-151.5	-0.019986		49.5	-151.5	0.328529
50	-151.5	0.0159434		50	-151.5	0.305774
50.5	-151.5	0.00516456		50.5	-151.5	0.332122
51	-151.5	0.0063622		51	-151.5	0.318948
51.5	-151.5	0.00157162		51.5	-151.5	0.335715
52	-151.5	0.00157162		52	-151.5	0.341703
52.5	-151.5	-0.00202132		52.5	-151.5	0.311762
53	-151.5	0.00516456		53	-151.5	0.341703
53.5	-151.5	-0.0116025		53.5	-151.5	0.318948
54	-151.5	-0.00561425		54	-151.5	0.31775
54.5	-151.5	-0.00321896		54.5	-151.5	0.308169
55	-151.5	-0.000823672		55	-151.5	0.352482
55.5	-151.5	-0.00202132		55.5	-151.5	0.298588
56	-151.5	-0.0187884		56	-151.5	0.287809
56.5	-151.5	-0.000823672		56.5	-151.5	0.298588
57	-151.5	-0.0139978		57	-151.5	0.293797
57.5	-151.5	-0.0151954		57.5	-151.5	0.306971
58	-151.5	-0.0104048		58	-151.5	0.306971
58.5	-151.5	-0.00800954		58.5	-151.5	0.29739
59	-151.5	-0.0187884		59	-151.5	0.309366
59.5	-151.5	-0.0104048		59.5	-151.5	0.275832
60	-151.5	-0.0104048		60	-151.5	0.299785
60.5	-151.5	-0.0151954		60.5	-151.5	0.299785
61	-151.5	0.00875749		61	-151.5	0.267449
61.5	-151.5	-0.00920719		61.5	-151.5	0.284216
62	-151.5	-0.019986		62	-151.5	0.300983
62.5	-151.5	-0.0163931		62.5	-151.5	0.267449
63	-151.5	-0.0128001		63	-151.5	0.265054
63.5	-151.5	-0.0068119		63.5	-151.5	0.291402
64	-151.5	0.00157162		64	-151.5	0.243496
64.5	-151.5	0.000373973		64.5	-151.5	0.266251
65	-151.5	0.000373973		65	-151.5	0.260263
65.5	-151.5	-0.0175907		65.5	-151.5	0.243496
66	-151.5	0.00276926		66	-151.5	0.249484
66.5	-151.5	-0.0068119		66.5	-151.5	0.302181
67	-151.5	0.00276926		67	-151.5	0.243496
67.5	-151.5	-0.00561425		67.5	-151.5	0.244694
68	-151.5	-0.0235789		68	-151.5	0.25188
68.5	-151.5	-0.0116025		68.5	-151.5	0.237508
69	-151.5	-0.00800954		69	-151.5	0.262658
69.5	-151.5	-0.0068119		69.5	-151.5	0.275832
70	-151.5	0.00157162		70	-151.5	0.259065
70.5	-151.5	-0.019986		70.5	-151.5	0.229124
71	-151.5	-0.0116025		71	-151.5	0.279425
71.5	-151.5	-0.00561425		71.5	-151.5	0.247089
72	-151.5	-0.019986		72	-151.5	0.223136
72.5	-151.5	-0.00321896		72.5	-151.5	0.255472
73	-151.5	-0.00920719		73	-151.5	0.217148
73.5	-151.5	-0.0104048		73.5	-151.5	0.244694
74	-151.5	0.000373973		74	-151.5	0.25188
74.5	-151.5	-0.0116025		74.5	-151.5	0.229124
75	-151.5	-0.00561425		75	-151.5	0.224334
75.5	-151.5	-0.0068119		75.5	-151.5	0.242298
76	-151.5	0.00396691		76	-151.5	0.206369
76.5	-151.5	-0.00561425		76.5	-151.5	0.235112
77	-151.5	-0.0104048		77	-151.5	0.202776
77.5	-151.5	0.00516456		77.5	-151.5	0.23152
78	-151.5	-0.00561425		78	-151.5	0.214752
78.5	-151.5	0.000373973		78.5	-151.5	0.189602
79	-151.5	-0.00920719		79	-151.5	0.218345
79.5	-151.5	-0.00441661		79.5	-151.5	0.194393
80	-151.5	-0.0151954		80	-151.5	0.225531
80.5	-151.5	0.00276926		80.5	-151.5	0.227927
81	-151.5	-0.00202132		81	-151.5	0.247089
81.5	-151.5	-0.00920719		81.5	-151.5	0.221938
82	-151.5	-0.0139978		82	-151.5	0.177625
82.5	-151.5	-0.00920719		82.5	-151.5	0.186009
83	-151.5	-0.00441661		83	-151.5	0.220741
83.5	-151.5	-0.00561425		83.5	-151.5	0.174033
84	-151.5	-0.0247766		84	-151.5	0.200381
84.5	-151.5	0.0063622		84.5	-151.5	0.205171
85	-151.5	-0.00441661		85	-151.5	0.191997
85.5	-151.5	-0.0223813		85.5	-151.5	0.180021
86	-151.5	0.00516456		86	-151.5	0.186009
86.5	-151.5	-0.0175907		86.5	-151.5	0.206369
87	-151.5	-0.0223813		87	-151.5	0.171637
87.5	-151.5	-0.00800954		87.5	-151.5	0.169242
88	-151.5	-0.0128001		88	-151.5	0.166847
88.5	-151.5	-0.0223813		88.5	-151.5	0.196788
89	-151.5	-0.0187884		89	-151.5	0.196788
89.5	-151.5	-0.0151954		89.5	-151.5	0.164451
90	-151.5	-0.0175907		90	-151.5	0.171637
90.5	-151.5	-0.0187884		90.5	-151.5	0.197985
91	-151.5	-0.0223813		91	-151.5	0.165649
91.5	-151.5	-0.00800954		91.5	-151.5	0.177625
92	-151.5	-0.0139978		92	-151.5	0.15008
92.5	-151.5	-0.0104048		92.5	-151.5	0.168044
93	-151.5	-0.0163931		93	-151.5	0.171637
93.5	-151.5	-0.0271719		93.5	-151.5	0.17523
94	-151.5	-0.00920719		94	-151.5	0.177625
94.5	-151.5	-0.00800954		94.5	-151.5	0.151277
95	-151.5	-0.0187884		95	-151.5	0.15008
95.5	-151.5	-0.0128001		95.5	-151.5	0.141696
96	-151.5	-0.0151954		96	-151.5	0.178823
96.5	-151.5	-0.0139978		96.5	-151.5	0.162056
97	-151.5	-0.00561425		97	-151.5	0.166847
97.5	-151.5	-0.00920719		97.5	-151.5	0.141696
98	-151.5	-0.0211836		98	-151.5	0.145289
98.5	-151.5	-0.00800954		98.5	-151.5	0.130917
99	-151.5	0.0147457		99	-151.5	0.120139
99.5	-151.5	-0.0139978		99.5	-151.5	0.153673
100	-151.5	-0.0187884		100	-151.5	0.111755
1	-150	-0.0139978		1	-150	0.7501
1.5	-150	-0.00800954		1.5	-150	0.745309
2	-150	0.0195363		2	-150	0.760879
2.5	-150	0.0207339		2.5	-150	0.739321
3	-150	0.00755984		3	-150	0.695008
3.5	-150	0.0303151		3.5	-150	0.685427
4	-150	0.0243269		4	-150	0.730938
4.5	-150	0.00875749		4.5	-150	0.700997
5	-150	0.0111528		5	-150	0.654288
5.5	-150	-0.00202132		5.5	-150	0.673451
6	-150	-0.0163931		6	-150	0.705787
6.5	-150	-0.000823672		6.5	-150	0.684229
7	-150	0.00157162		7	-150	0.708182
7.5	-150	-0.000823672		7.5	-150	0.686625
8	-150	-0.00561425		8	-150	0.674648
8.5	-150	-0.00321896		8.5	-150	0.666265
9	-150	0.0315128		9	-150	0.692613
9.5	-150	-0.000823672		9.5	-150	0.633928
10	-150	0.0303151		10	-150	0.606383
10.5	-150	0.0123504		10.5	-150	0.66387
11	-150	0.0243269		11	-150	0.630335
11.5	-150	0.00276926		11.5	-150	0.644707
12	-150	0.0063622		12	-150	0.655486
12.5	-150	-0.0163931		12.5	-150	0.60279
13	-150	0.00157162		13	-150	0.589616
13.5	-150	-0.0139978		13.5	-150	0.653091
14	-150	-0.0151954		14	-150	0.644707
14.5	-150	0.00516456		14.5	-150	0.60279
15	-150	-0.0187884		15	-150	0.58243
15.5	-150	0.0458845		15.5	-150	0.595604
16	-150	0.0123504		16	-150	0.583627
16.5	-150	0.00276926		16.5	-150	0.594406
17	-150	-0.00202132		17	-150	0.568058
17.5	-150	0.00516456		17.5	-150	0.554884
18	-150	0.0111528		18	-150	0.545303
18.5	-150	-0.0104048		18.5	-150	0.593208
19	-150	-0.0139978		19	-150	0.557279
19.5	-150	-0.00441661		19.5	-150	0.559674
20	-150	-0.00441661		20	-150	0.568058
20.5	-150	-0.00800954		20.5	-150	0.565663
21	-150	-0.00321896		21	-150	0.569256
21.5	-150	-0.00202132		21.5	-150	0.510571
22	-150	0.00396691		22	-150	0.498594
22.5	-150	0.00875749		22.5	-150	0.545303
23	-150	0.0063622		23	-150	0.570453
23.5	-150	0.00276926		23.5	-150	0.516559
24	-150	-0.0175907		24	-150	0.502187
24.5	-150	0.0195363		24.5	-150	0.538117
25	-150	-0.0104048		25	-150	0.538117
25.5	-150	-0.0271719		25.5	-150	0.498594
26	-150	-0.0116025		26	-150	0.503385
26.5	-150	-0.0163931		26.5	-150	0.556081
27	-150	0.00276926		27	-150	0.52135
27.5	-150	0.00755984		27.5	-150	0.509373
28	-150	-0.0104048		28	-150	0.504583
28.5	-150	-0.00800954		28.5	-150	0.448293
29	-150	0.00396691		29	-150	0.490211
29.5	-150	0.00875749		29.5	-150	0.454282
30	-150	-0.00920719		30	-150	0.48542
30.5	-150	0.00157162		30.5	-150	0.459072
31	-150	-0.00800954		31	-150	0.483025
31.5	-150	-0.00441661		31.5	-150	0.448293
32	-150	0.000373973		32	-150	0.436317
32.5	-150	0.00157162		32.5	-150	0.449491
33	-150	-0.00202132		33	-150	0.486618
33.5	-150	-0.0128001		33.5	-150	0.453084
34	-150	0.0123504		34	-150	0.438712
34.5	-150	0.0063622		34.5	-150	0.475839
35	-150	-0.0211836		35	-150	0.430329
35.5	-150	-0.0163931		35.5	-150	0.409969
36	-150	0.0123504		36	-150	0.438712
36.5	-150	0.00157162		36.5	-150	0.418352
37	-150	0.00157162		37	-150	0.415957
37.5	-150	-0.0187884		37.5	-150	0.425538
38	-150	-0.0068119		38	-150	0.436317
38.5	-150	-0.00441661		38.5	-150	0.429131
39	-150	-0.00441661		39	-150	0.414759
39.5	-150	0.00157162		39.5	-150	0.392004
40	-150	0.00516456		40	-150	0.392004
40.5	-150	0.00516456		40.5	-150	0.402783
41	-150	0.0123504		41	-150	0.412364
41.5	-150	-0.00202132		41.5	-150	0.402783
42	-150	-0.0235789		42	-150	0.414759
42.5	-150	-0.00441661		42.5	-150	0.353679
43	-150	-0.0068119		43	-150	0.376435
43.5	-150	0.000373973		43.5	-150	0.382423
44	-150	-0.00800954		44	-150	0.366853
44.5	-150	-0.00561425		44.5	-150	0.366853
45	-150	-0.00561425		45	-150	0.348889
45.5	-150	-0.0116025		45.5	-150	0.371644
46	-150	-0.00441661		46	-150	0.370446
46.5	-150	0.00276926		46.5	-150	0.345296
47	-150	-0.0211836		47	-150	0.348889
47.5	-150	0.0159434		47.5	-150	0.344098
48	-150	-0.00321896		48	-150	0.354877
48.5	-150	0.00755984		48.5	-150	0.345296
49	-150	-0.0259742		49	-150	0.330924
49.5	-150	0.00396691		49.5	-150	0.302181
50	-150	-0.0116025		50	-150	0.353679
50.5	-150	0.00396691		50.5	-150	0.377632
51	-150	-0.000823672		51	-150	0.354877
51.5	-150	-0.0151954		51.5	-150	0.345296
52	-150	-0.00920719		52	-150	0.335715
52.5	-150	-0.0163931		52.5	-150	0.312959
53	-150	-0.0116025		53	-150	0.314157
53.5	-150	-0.0247766		53.5	-150	0.320145
54	-150	-0.00321896		54	-150	0.316552
54.5	-150	0.0123504		54.5	-150	0.303378
55	-150	-0.00202132		55	-150	0.29739
55.5	-150	0.00875749		55.5	-150	0.308169
56	-150	-0.00561425		56	-150	0.280623
56.5	-150	-0.0068119		56.5	-150	0.328529
57	-150	-0.0128001		57	-150	0.267449
57.5	-150	-0.00441661		57.5	-150	0.305774
58	-150	-0.000823672		58	-150	0.275832
58.5	-150	-0.0211836		58.5	-150	0.286611
59	-150	-0.00561425		59	-150	0.298588
59.5	-150	0.0147457		59.5	-150	0.293797
60	-150	-0.0128001		60	-150	0.339308
60.5	-150	-0.000823672		60.5	-150	0.257868
61	-150	-0.0116025		61	-150	0.312959
61.5	-150	0.0147457		61.5	-150	0.290204
62	-150	-0.00561425		62	-150	0.23631
62.5	-150	-0.00321896		62.5	-150	0.261461
63	-150	-0.0211836		63	-150	0.248287
63.5	-150	0.00516456		63.5	-150	0.273437
64	-150	-0.00561425		64	-150	0.254275
64.5	-150	-0.0163931		64.5	-150	0.310564
65	-150	-0.0116025		65	-150	0.230322
65.5	-150	-0.0139978		65.5	-150	0.265054
66	-150	-0.0068119		66	-150	0.257868
66.5	-150	-0.0068119		66.5	-150	0.273437
67	-150	-0.0068119		67	-150	0.202776
67.5	-150	-0.0139978		67.5	-150	0.265054
68	-150	-0.0068119		68	-150	0.273437
68.5	-150	-0.00321896		68.5	-150	0.271042
69	-150	-0.00202132		69	-150	0.248287
69.5	-150	-0.0116025		69.5	-150	0.255472
70	-150	0.00516456		70	-150	0.244694
70.5	-150	-0.0116025		70.5	-150	0.249484
71	-150	0.000373973		71	-150	0.239903
71.5	-150	-0.00920719		71.5	-150	0.227927
72	-150	0.00276926		72	-150	0.217148
72.5	-150	-0.00321896		72.5	-150	0.224334
73	-150	0.00276926		73	-150	0.226729
73.5	-150	0.00755984		73.5	-150	0.225531
74	-150	-0.0139978		74	-150	0.218345
74.5	-150	-0.00800954		74.5	-150	0.207567
75	-150	-0.00202132		75	-150	0.17044
75.5	-150	-0.00441661		75.5	-150	0.201578
76	-150	-0.0139978		76	-150	0.248287
76.5	-150	0.00276926		76.5	-150	0.237508
77	-150	-0.00202132		77	-150	0.23631
77.5	-150	-0.0104048		77.5	-150	0.213555
78	-150	0.00516456		78	-150	0.207567
78.5	-150	-0.0139978		78.5	-150	0.213555
79	-150	0.00396691		79	-150	0.189602
79.5	-150	0.00276926		79.5	-150	0.201578
80	-150	-0.0104048		80	-150	0.199183
80.5	-150	0.000373973		80.5	-150	0.188404
81	-150	0.00755984		81	-150	0.187207
81.5	-150	-0.0151954		81.5	-150	0.205171
82	-150	-0.0104048		82	-150	0.229124
82.5	-150	-0.0116025		82.5	-150	0.180021
83	-150	-0.0175907		83	-150	0.205171
83.5	-150	-0.0116025		83.5	-150	0.196788
84	-150	-0.00441661		84	-150	0.194393
84.5	-150	-0.0104048		84.5	-150	0.19559
85	-150	-0.0139978		85	-150	0.187207
85.5	-150	-0.00202132		85.5	-150	0.209962
86	-150	-0.0068119		86	-150	0.169242
86.5	-150	0.00396691		86.5	-150	0.17044
87	-150	-0.0175907		87	-150	0.214752
87.5	-150	-0.0116025		87.5	-150	0.194393
88	-150	-0.0187884		88	-150	0.176428
88.5	-150	-0.00561425		88.5	-150	0.19559
89	-150	-0.0104048		89	-150	0.159661
89.5	-150	-0.00561425		89.5	-150	0.21116
90	-150	-0.00202132		90	-150	0.205171
90.5	-150	-0.0116025		90.5	-150	0.157266
91	-150	-0.0104048		91	-150	0.144091
91.5	-150	-0.00321896		91.5	-150	0.1908
92	-150	-0.00321896		92	-150	0.12972
92.5	-150	-0.00561425		92.5	-150	0.177625
93	-150	-0.0128001		93	-150	0.141696
93.5	-150	-0.0128001		93.5	-150	0.160858
94	-150	-0.00202132		94	-150	0.163254
94.5	-150	-0.0104048		94.5	-150	0.169242
95	-150	-0.0211836		95	-150	0.144091
95.5	-150	-0.0128001		95.5	-150	0.147684
96	-150	-0.0163931		96	-150	0.135708
96.5	-150	-0.00800954		96.5	-150	0.128522
97	-150	-0.00441661		97	-150	0.126127
97.5	-150	-0.00202132		97.5	-150	0.148882
98	-150	-0.0116025		98	-150	0.160858
98.5	-150	-0.00321896		98.5	-150	0.122534
99	-150	-0.00202132		99	-150	0.151277
99.5	-150	0.000373973		99.5	-150	0.13451
100	-150	-0.0175907		100	-150	0.141696
1	-148.5	-0.019986		1	-148.5	0.786029
1.5	-148.5	0.00875749		1.5	-148.5	0.728542
2	-148.5	0.033908		2	-148.5	0.740519
2.5	-148.5	0.0315128		2.5	-148.5	0.720159
3	-148.5	-0.000823672		3	-148.5	0.635126
3.5	-148.5	0.0231292		3.5	-148.5	0.637521
4	-148.5	0.0327104		4	-148.5	0.711775
4.5	-148.5	0.00875749		4.5	-148.5	0.724949
5	-148.5	-0.0116025		5	-148.5	0.687822
5.5	-148.5	-0.000823672		5.5	-148.5	0.685427
6	-148.5	0.00276926		6	-148.5	0.686625
6.5	-148.5	-0.00561425		6.5	-148.5	0.696206
7	-148.5	0.00875749		7	-148.5	0.671055
7.5	-148.5	0.00157162		7.5	-148.5	0.712973
8	-148.5	0.00875749		8	-148.5	0.661474
8.5	-148.5	0.0111528		8.5	-148.5	0.661474
9	-148.5	0.0231292		9	-148.5	0.66866
9.5	-148.5	0.00276926		9.5	-148.5	0.638719
10	-148.5	0.00995514		10	-148.5	0.58722
10.5	-148.5	0.0147457		10.5	-148.5	0.659079
11	-148.5	0.00875749		11	-148.5	0.661474
11.5	-148.5	0.00276926		11.5	-148.5	0.593208
12	-148.5	-0.000823672		12	-148.5	0.629138
12.5	-148.5	-0.000823672		12.5	-148.5	0.620754
13	-148.5	0.0111528		13	-148.5	0.619557
13.5	-148.5	-0.0104048		13.5	-148.5	0.669858
14	-148.5	-0.0068119		14	-148.5	0.626743
14.5	-148.5	0.0063622		14.5	-148.5	0.575244
15	-148.5	-0.00561425		15	-148.5	0.645905
15.5	-148.5	0.0183387		15.5	-148.5	0.611173
16	-148.5	0.00995514		16	-148.5	0.574046
16.5	-148.5	-0.0104048		16.5	-148.5	0.572848
17	-148.5	0.0123504		17	-148.5	0.636324
17.5	-148.5	0.0219316		17.5	-148.5	0.550093
18	-148.5	0.0147457		18	-148.5	0.584825
18.5	-148.5	-0.000823672		18.5	-148.5	0.600394
19	-148.5	-0.0116025		19	-148.5	0.553686
19.5	-148.5	0.00157162		19.5	-148.5	0.56207
20	-148.5	-0.0068119		20	-148.5	0.564465
20.5	-148.5	0.00276926		20.5	-148.5	0.550093
21	-148.5	-0.00321896		21	-148.5	0.538117
21.5	-148.5	0.00755984		21.5	-148.5	0.553686
22	-148.5	0.0063622		22	-148.5	0.527338
22.5	-148.5	0.0063622		22.5	-148.5	0.544105
23	-148.5	0.0183387		23	-148.5	0.545303
23.5	-148.5	0.0063622		23.5	-148.5	0.532129
24	-148.5	0.00396691		24	-148.5	0.449491
24.5	-148.5	0.0123504		24.5	-148.5	0.489013
25	-148.5	-0.0068119		25	-148.5	0.48542
25.5	-148.5	0.00396691		25.5	-148.5	0.495002
26	-148.5	-0.00561425		26	-148.5	0.473444
26.5	-148.5	-0.0116025		26.5	-148.5	0.524943
27	-148.5	0.00396691		27	-148.5	0.510571
27.5	-148.5	0.00755984		27.5	-148.5	0.50099
28	-148.5	-0.000823672		28	-148.5	0.46506
28.5	-148.5	-0.00441661		28.5	-148.5	0.463863
29	-148.5	0.017141		29	-148.5	0.438712
29.5	-148.5	0.0315128		29.5	-148.5	0.475839
30	-148.5	-0.00920719		30	-148.5	0.455479
30.5	-148.5	-0.00800954		30.5	-148.5	0.448293
31	-148.5	0.0063622		31	-148.5	0.449491
31.5	-148.5	-0.0139978		31.5	-148.5	0.468653
32	-148.5	0.00276926		32	-148.5	0.46027
32.5	-148.5	-0.0104048		32.5	-148.5	0.461467
33	-148.5	-0.0068119		33	-148.5	0.449491
33.5	-148.5	-0.000823672		33.5	-148.5	0.406376
34	-148.5	-0.0175907		34	-148.5	0.423143
34.5	-148.5	0.00276926		34.5	-148.5	0.443503
35	-148.5	-0.00561425		35	-148.5	0.425538
35.5	-148.5	0.00516456		35.5	-148.5	0.402783
36	-148.5	-0.00920719		36	-148.5	0.453084
36.5	-148.5	-0.00202132		36.5	-148.5	0.43991
37	-148.5	-0.00920719		37	-148.5	0.401585
37.5	-148.5	0.000373973		37.5	-148.5	0.408771
38	-148.5	0.00396691		38	-148.5	0.426736
38.5	-148.5	-0.00920719		38.5	-148.5	0.448293
39	-148.5	-0.0223813		39	-148.5	0.431526
39.5	-148.5	-0.0104048		39.5	-148.5	0.433922
40	-148.5	-0.00441661		40	-148.5	0.421945
40.5	-148.5	0.00157162		40.5	-148.5	0.39919
41	-148.5	0.00875749		41	-148.5	0.393202
41.5	-148.5	0.000373973		41.5	-148.5	0.388411
42	-148.5	-0.00800954		42	-148.5	0.395597
42.5	-148.5	0.0147457		42.5	-148.5	0.388411
43	-148.5	0.0183387		43	-148.5	0.362063
43.5	-148.5	-0.0104048		43.5	-148.5	0.375237
44	-148.5	-0.00202132		44	-148.5	0.396795
44.5	-148.5	-0.000823672		44.5	-148.5	0.35847
45	-148.5	-0.0151954		45	-148.5	0.368051
45.5	-148.5	0.0063622		45.5	-148.5	0.380028
46	-148.5	-0.00920719		46	-148.5	0.353679
46.5	-148.5	-0.00321896		46.5	-148.5	0.332122
47	-148.5	-0.00321896		47	-148.5	0.393202
47.5	-148.5	-0.000823672		47.5	-148.5	0.382423
48	-148.5	-0.00441661		48	-148.5	0.350086
48.5	-148.5	-0.0068119		48.5	-148.5	0.375237
49	-148.5	-0.00800954		49	-148.5	0.345296
49.5	-148.5	-0.0104048		49.5	-148.5	0.339308
50	-148.5	0.00157162		50	-148.5	0.386016
50.5	-148.5	-0.0104048		50.5	-148.5	0.35847
51	-148.5	-0.00800954		51	-148.5	0.296192
51.5	-148.5	-0.00441661		51.5	-148.5	0.364458
52	-148.5	-0.0151954		52	-148.5	0.344098
52.5	-148.5	-0.00561425		52.5	-148.5	0.359668
53	-148.5	0.00516456		53	-148.5	0.316552
53.5	-148.5	0.00276926		53.5	-148.5	0.304576
54	-148.5	0.00396691		54	-148.5	0.278228
54.5	-148.5	0.00755984		54.5	-148.5	0.345296
55	-148.5	-0.0068119		55	-148.5	0.311762
55.5	-148.5	-0.00441661		55.5	-148.5	0.287809
56	-148.5	-0.0175907		56	-148.5	0.314157
56.5	-148.5	0.00755984		56.5	-148.5	0.299785
57	-148.5	-0.000823672		57	-148.5	0.278228
57.5	-148.5	0.000373973		57.5	-148.5	0.302181
58	-148.5	-0.0235789		58	-148.5	0.320145
58.5	-148.5	-0.019986		58.5	-148.5	0.294995
59	-148.5	-0.0139978		59	-148.5	0.31775
59.5	-148.5	-0.0068119		59.5	-148.5	0.316552
60	-148.5	-0.0104048		60	-148.5	0.298588
60.5	-148.5	-0.0104048		60.5	-148.5	0.268647
61	-148.5	-0.0139978		61	-148.5	0.303378
61.5	-148.5	-0.00202132		61.5	-148.5	0.285414
62	-148.5	-0.0128001		62	-148.5	0.265054
62.5	-148.5	-0.000823672		62.5	-148.5	0.310564
63	-148.5	0.000373973		63	-148.5	0.271042
63.5	-148.5	-0.00561425		63.5	-148.5	0.279425
64	-148.5	-0.0104048		64	-148.5	0.230322
64.5	-148.5	-0.019986		64.5	-148.5	0.269844
65	-148.5	-0.0139978		65	-148.5	0.272239
65.5	-148.5	-0.00800954		65.5	-148.5	0.243496
66	-148.5	-0.0151954		66	-148.5	0.286611
66.5	-148.5	-0.0151954		66.5	-148.5	0.272239
67	-148.5	-0.0151954		67	-148.5	0.274635
67.5	-148.5	-0.0175907		67.5	-148.5	0.263856
68	-148.5	0.0063622		68	-148.5	0.255472
68.5	-148.5	-0.0068119		68.5	-148.5	0.265054
69	-148.5	-0.0104048		69	-148.5	0.245891
69.5	-148.5	0.00516456		69.5	-148.5	0.249484
70	-148.5	0.00755984		70	-148.5	0.219543
70.5	-148.5	-0.00800954		70.5	-148.5	0.267449
71	-148.5	-0.00441661		71	-148.5	0.243496
71.5	-148.5	-0.0104048		71.5	-148.5	0.225531
72	-148.5	-0.000823672		72	-148.5	0.202776
72.5	-148.5	0.000373973		72.5	-148.5	0.223136
73	-148.5	-0.00920719		73	-148.5	0.243496
73.5	-148.5	-0.00800954		73.5	-148.5	0.237508
74	-148.5	-0.0235789		74	-148.5	0.239903
74.5	-148.5	-0.00321896		74.5	-148.5	0.224334
75	-148.5	-0.0116025		75	-148.5	0.226729
75.5	-148.5	0.00157162		75.5	-148.5	0.229124
76	-148.5	-0.0128001		76	-148.5	0.260263
76.5	-148.5	-0.00920719		76.5	-148.5	0.203974
77	-148.5	-0.0068119		77	-148.5	0.212357
77.5	-148.5	-0.0116025		77.5	-148.5	0.248287
78	-148.5	-0.00561425		78	-148.5	0.233915
78.5	-148.5	-0.0175907		78.5	-148.5	0.225531
79	-148.5	-0.000823672		79	-148.5	0.225531
79.5	-148.5	-0.00561425		79.5	-148.5	0.177625
80	-148.5	-0.00920719		80	-148.5	0.202776
80.5	-148.5	-0.0211836		80.5	-148.5	0.203974
81	-148.5	-0.00800954		81	-148.5	0.189602
81.5	-148.5	-0.00920719		81.5	-148.5	0.193195
82	-148.5	-0.0175907		82	-148.5	0.178823
82.5	-148.5	-0.0235789		82.5	-148.5	0.200381
83	-148.5	-0.0128001		83	-148.5	0.196788
83.5	-148.5	-0.0139978		83.5	-148.5	0.188404
84	-148.5	-0.0319625		84	-148.5	0.227927
84.5	-148.5	-0.0128001		84.5	-148.5	0.159661
85	-148.5	-0.00800954		85	-148.5	0.180021
85.5	-148.5	-0.0104048		85.5	-148.5	0.184811
86	-148.5	-0.0116025		86	-148.5	0.182416
86.5	-148.5	-0.0128001		86.5	-148.5	0.191997
87	-148.5	-0.0104048		87	-148.5	0.186009
87.5	-148.5	-0.00321896		87.5	-148.5	0.174033
88	-148.5	-0.0211836		88	-148.5	0.17044
88.5	-148.5	-0.00321896		88.5	-148.5	0.177625
89	-148.5	-0.0187884		89	-148.5	0.165649
89.5	-148.5	-0.00321896		89.5	-148.5	0.17044
90	-148.5	-0.0259742		90	-148.5	0.182416
90.5	-148.5	-0.0068119		90.5	-148.5	0.142894
91	-148.5	-0.0104048		91	-148.5	0.146487
91.5	-148.5	0.0063622		91.5	-148.5	0.182416
92	-148.5	0.00396691		92	-148.5	0.158463
92.5	-148.5	-0.0151954		92.5	-148.5	0.141696
93	-148.5	-0.0175907		93	-148.5	0.168044
93.5	-148.5	-0.0128001		93.5	-148.5	0.191997
94	-148.5	0.00995514		94	-148.5	0.180021
94.5	-148.5	-0.00441661		94.5	-148.5	0.171637
95	-148.5	-0.00920719		95	-148.5	0.145289
95.5	-148.5	-0.000823672		95.5	-148.5	0.15008
96	-148.5	-0.00920719		96	-148.5	0.164451
96.5	-148.5	-0.00920719		96.5	-148.5	0.174033
97	-148.5	-0.0211836		97	-148.5	0.141696
97.5	-148.5	-0.0163931		97.5	-148.5	0.188404
98	-148.5	-0.0139978		98	-148.5	0.132115
98.5	-148.5	-0.00800954		98.5	-148.5	0.172835
99	-148.5	-0.0116025		99	-148.5	0.162056
99.5	-148.5	-0.0151954		99.5	-148.5	0.165649
100	-148.5	-0.0175907		100	-148.5	0.158463
1	-147	0.000373973		1	-147	0.757286
1.5	-147	0.0147457		1.5	-147	0.764472
2	-147	0.00995514		2	-147	0.717764
2.5	-147	0.0219316		2.5	-147	0.714171
3	-147	0.00157162		3	-147	0.661474
3.5	-147	0.0231292		3.5	-147	0.685427
4	-147	0.0470821		4	-147	0.721356
4.5	-147	0.00516456		4.5	-147	0.715368
5	-147	-0.00202132		5	-147	0.681834
5.5	-147	0.00875749		5.5	-147	0.714171
6	-147	0.00157162		6	-147	0.716566
6.5	-147	-0.000823672		6.5	-147	0.680637
7	-147	-0.000823672		7	-147	0.699799
7.5	-147	0.0135481		7.5	-147	0.690218
8	-147	-0.0187884		8	-147	0.673451
8.5	-147	0.017141		8.5	-147	0.654288
9	-147	0.0279198		9	-147	0.678241
9.5	-147	-0.0068119		9.5	-147	0.631533
10	-147	0.0123504		10	-147	0.638719
10.5	-147	0.0291175		10.5	-147	0.621952
11	-147	0.0135481		11	-147	0.631533
11.5	-147	0.00516456		11.5	-147	0.621952
12	-147	-0.00441661		12	-147	0.583627
12.5	-147	0.00995514		12.5	-147	0.624347
13	-147	-0.00321896		13	-147	0.6483
13.5	-147	-0.00800954		13.5	-147	0.642312
14	-147	-0.0068119		14	-147	0.599197
14.5	-147	-0.0068119		14.5	-147	0.589616
15	-147	-0.0116025		15	-147	0.603987
15.5	-147	0.00995514		15.5	-147	0.592011
16	-147	0.0207339		16	-147	0.592011
16.5	-147	0.00157162		16.5	-147	0.581232
17	-147	0.0147457		17	-147	0.589616
17.5	-147	0.0123504		17.5	-147	0.522547
18	-147	-0.00202132		18	-147	0.586023
18.5	-147	-0.0139978		18.5	-147	0.581232
19	-147	-0.00321896		19	-147	0.557279
19.5	-147	-0.00920719		19.5	-147	0.578837
20	-147	-0.0128001		20	-147	0.568058
20.5	-147	0.00276926		20.5	-147	0.559674
21	-147	0.00516456		21	-147	0.581232
21.5	-147	-0.00321896		21.5	-147	0.548896
22	-147	0.00396691		22	-147	0.553686
22.5	-147	0.0195363		22.5	-147	0.512966
23	-147	0.0111528		23	-147	0.534524
23.5	-147	-0.00321896		23.5	-147	0.469851
24	-147	0.0111528		24	-147	0.469851
24.5	-147	0.00755984		24.5	-147	0.556081
25	-147	0.0063622		25	-147	0.542907
25.5	-147	-0.00321896		25.5	-147	0.499792
26	-147	0.00516456		26	-147	0.522547
26.5	-147	0.0063622		26.5	-147	0.510571
27	-147	0.00157162		27	-147	0.504583
27.5	-147	-0.00321896		27.5	-147	0.530931
28	-147	-0.000823672		28	-147	0.506978
28.5	-147	-0.00321896		28.5	-147	0.459072
29	-147	0.0063622		29	-147	0.46506
29.5	-147	0.00157162		29.5	-147	0.548896
30	-147	-0.00202132		30	-147	0.415957
30.5	-147	-0.000823672		30.5	-147	0.438712
31	-147	0.0207339		31	-147	0.471049
31.5	-147	0.0135481		31.5	-147	0.478234
32	-147	-0.0104048		32	-147	0.48063
32.5	-147	-0.00202132		32.5	-147	0.463863
33	-147	-0.00202132		33	-147	0.468653
33.5	-147	-0.00321896		33.5	-147	0.448293
34	-147	0.0123504		34	-147	0.461467
34.5	-147	0.00157162		34.5	-147	0.4447
35	-147	-0.00441661		35	-147	0.429131
35.5	-147	0.0147457		35.5	-147	0.415957
36	-147	0.00396691		36	-147	0.448293
36.5	-147	-0.000823672		36.5	-147	0.435119
37	-147	-0.000823672		37	-147	0.39919
37.5	-147	0.00396691		37.5	-147	0.412364
38	-147	-0.00202132		38	-147	0.413562
38.5	-147	-0.000823672		38.5	-147	0.432724
39	-147	-0.0116025		39	-147	0.437515
39.5	-147	-0.0223813		39.5	-147	0.386016
40	-147	-0.0235789		40	-147	0.387213
40.5	-147	-0.00202132		40.5	-147	0.362063
41	-147	-0.000823672		41	-147	0.408771
41.5	-147	-0.00800954		41.5	-147	0.396795
42	-147	-0.00561425		42	-147	0.381225
42.5	-147	-0.00441661		42.5	-147	0.377632
43	-147	-0.00800954		43	-147	0.364458
43.5	-147	-0.00800954		43.5	-147	0.386016
44	-147	0.0135481		44	-147	0.371644
44.5	-147	-0.0068119		44.5	-147	0.362063
45	-147	0.00276926		45	-147	0.372842
45.5	-147	-0.00920719		45.5	-147	0.374039
46	-147	-0.00561425		46	-147	0.380028
46.5	-147	-0.00202132		46.5	-147	0.320145
47	-147	0.0135481		47	-147	0.35847
47.5	-147	-0.00202132		47.5	-147	0.365656
48	-147	-0.00202132		48	-147	0.336912
48.5	-147	0.0159434		48.5	-147	0.326134
49	-147	-0.00202132		49	-147	0.345296
49.5	-147	0.00396691		49.5	-147	0.316552
50	-147	0.000373973		50	-147	0.350086
50.5	-147	-0.0116025		50.5	-147	0.347691
51	-147	0.000373973		51	-147	0.327331
51.5	-147	-0.00800954		51.5	-147	0.350086
52	-147	-0.0235789		52	-147	0.352482
52.5	-147	-0.0163931		52.5	-147	0.35847
53	-147	-0.0068119		53	-147	0.332122
53.5	-147	-0.000823672		53.5	-147	0.314157
54	-147	-0.0104048		54	-147	0.315355
54.5	-147	-0.000823672		54.5	-147	0.320145
55	-147	0.00276926		55	-147	0.330924
55.5	-147	-0.00441661		55.5	-147	0.289007
56	-147	0.000373973		56	-147	0.29739
56.5	-147	-0.00441661		56.5	-147	0.306971
57	-147	-0.0068119		57	-147	0.314157
57.5	-147	-0.00920719		57.5	-147	0.283018
58	-147	-0.0068119		58	-147	0.31775
58.5	-147	-0.0116025		58.5	-147	0.286611
59	-147	0.000373973		59	-147	0.303378
59.5	-147	-0.00561425		59.5	-147	0.290204
60	-147	-0.00202132		60	-147	0.322541
60.5	-147	-0.0187884		60.5	-147	0.302181
61	-147	-0.0068119		61	-147	0.248287
61.5	-147	-0.0068119		61.5	-147	0.300983
62	-147	-0.00561425		62	-147	0.275832
62.5	-147	-0.00321896		62.5	-147	0.294995
63	-147	-0.019986		63	-147	0.281821
63.5	-147	-0.0104048		63.5	-147	0.284216
64	-147	0.00396691		64	-147	0.268647
64.5	-147	-0.0116025		64.5	-147	0.271042
65	-147	-0.00202132		65	-147	0.261461
65.5	-147	-0.00202132		65.5	-147	0.255472
66	-147	0.00276926		66	-147	0.25188
66.5	-147	0.000373973		66.5	-147	0.254275
67	-147	-0.00561425		67	-147	0.272239
67.5	-147	0.000373973		67.5	-147	0.284216
68	-147	0.00157162		68	-147	0.248287
68.5	-147	0.00276926		68.5	-147	0.23152
69	-147	0.00276926		69	-147	0.266251
69.5	-147	-0.00561425		69.5	-147	0.221938
70	-147	0.00755984		70	-147	0.250682
70.5	-147	-0.00202132		70.5	-147	0.220741
71	-147	-0.0116025		71	-147	0.269844
71.5	-147	-0.00920719		71.5	-147	0.214752
72	-147	-0.0211836		72	-147	0.235112
72.5	-147	-0.0163931		72.5	-147	0.235112
73	-147	-0.0116025		73	-147	0.241101
73.5	-147	-0.0187884		73.5	-147	0.223136
74	-147	-0.019986		74	-147	0.217148
74.5	-147	-0.00202132		74.5	-147	0.21595
75	-147	0.0063622		75	-147	0.21116
75.5	-147	-0.0247766		75.5	-147	0.218345
76	-147	-0.0235789		76	-147	0.208764
76.5	-147	-0.00441661		76.5	-147	0.202776
77	-147	-0.0151954		77	-147	0.242298
77.5	-147	-0.00561425		77.5	-147	0.23152
78	-147	-0.0175907		78	-147	0.212357
78.5	-147	-0.0163931		78.5	-147	0.191997
79	-147	-0.0116025		79	-147	0.183614
79.5	-147	-0.0104048		79.5	-147	0.197985
80	-147	-0.0104048		80	-147	0.203974
80.5	-147	-0.00920719		80.5	-147	0.209962
81	-147	-0.00920719		81	-147	0.201578
81.5	-147	-0.0116025		81.5	-147	0.208764
82	-147	0.00516456		82	-147	0.197985
82.5	-147	-0.00441661		82.5	-147	0.197985
83	-147	-0.0163931		83	-147	0.189602
83.5	-147	0.00516456		83.5	-147	0.19559
84	-147	0.00396691		84	-147	0.196788
84.5	-147	0.00516456		84.5	-147	0.193195
85	-147	-0.0163931		85	-147	0.212357
85.5	-147	-0.0139978		85.5	-147	0.212357
86	-147	0.00755984		86	-147	0.169242
86.5	-147	-0.00800954		86.5	-147	0.187207
87	-147	-0.019986		87	-147	0.164451
87.5	-147	-0.0139978		87.5	-147	0.180021
88	-147	-0.0104048		88	-147	0.178823
88.5	-147	-0.0068119		88.5	-147	0.165649
89	-147	-0.0187884		89	-147	0.17523
89.5	-147	-0.0068119		89.5	-147	0.177625
90	-147	-0.0139978		90	-147	0.177625
90.5	-147	0.00276926		90.5	-147	0.166847
91	-147	-0.0151954		91	-147	0.166847
91.5	-147	-0.00321896		91.5	-147	0.164451
92	-147	-0.0163931		92	-147	0.147684
92.5	-147	-0.0211836		92.5	-147	0.146487
93	-147	-0.00800954		93	-147	0.157266
93.5	-147	-0.0104048		93.5	-147	0.153673
94	-147	-0.00800954		94	-147	0.152475
94.5	-147	-0.0175907		94.5	-147	0.156068
95	-147	-0.0211836		95	-147	0.184811
95.5	-147	-0.00202132		95.5	-147	0.15487
96	-147	-0.0116025		96	-147	0.15008
96.5	-147	0.00396691		96.5	-147	0.156068
97	-147	-0.0223813		97	-147	0.160858
97.5	-147	0.000373973		97.5	-147	0.158463
98	-147	-0.0128001		98	-147	0.147684
98.5	-147	-0.0187884		98.5	-147	0.151277
99	-147	-0.0175907		99	-147	0.153673
99.5	-147	0.00276926		99.5	-147	0.158463
100	-147	-0.0128001		100	-147	0.145289
1	-145.5	-0.0116025		1	-145.5	0.747705
1.5	-145.5	-0.000823672		1.5	-145.5	0.752495
2	-145.5	0.00276926		2	-145.5	0.768065
2.5	-145.5	0.0195363		2.5	-145.5	0.733333
3	-145.5	0.0063622		3	-145.5	0.679439
3.5	-145.5	0.0183387		3.5	-145.5	0.685427
4	-145.5	0.0590586		4	-145.5	0.736926
4.5	-145.5	0.00396691		4.5	-145.5	0.747705
5	-145.5	0.00276926		5	-145.5	0.674648
5.5	-145.5	-0.0128001		5.5	-145.5	0.712973
6	-145.5	0.0159434		6	-145.5	0.715368
6.5	-145.5	0.000373973		6.5	-145.5	0.702194
7	-145.5	-0.00321896		7	-145.5	0.724949
7.5	-145.5	-0.00321896		7.5	-145.5	0.683032
8	-145.5	0.00755984		8	-145.5	0.673451
8.5	-145.5	0.0219316		8.5	-145.5	0.661474
9	-145.5	0.00276926		9	-145.5	0.662672
9.5	-145.5	0.00276926		9.5	-145.5	0.6483
10	-145.5	0.0123504		10	-145.5	0.597999
10.5	-145.5	0.0255245		10.5	-145.5	0.641114
11	-145.5	0.0231292		11	-145.5	0.639917
11.5	-145.5	0.0111528		11.5	-145.5	0.678241
12	-145.5	0.00995514		12	-145.5	0.673451
12.5	-145.5	-0.00202132		12.5	-145.5	0.641114
13	-145.5	0.00755984		13	-145.5	0.642312
13.5	-145.5	-0.00321896		13.5	-145.5	0.661474
14	-145.5	-0.0104048		14	-145.5	0.626743
14.5	-145.5	-0.0175907		14.5	-145.5	0.637521
15	-145.5	0.0147457		15	-145.5	0.621952
15.5	-145.5	0.00875749		15.5	-145.5	0.620754
16	-145.5	0.0231292		16	-145.5	0.592011
16.5	-145.5	-0.0175907		16.5	-145.5	0.56207
17	-145.5	0.0231292		17	-145.5	0.547698
17.5	-145.5	0.00396691		17.5	-145.5	0.548896
18	-145.5	0.0219316		18	-145.5	0.580034
18.5	-145.5	-0.0128001		18.5	-145.5	0.581232
19	-145.5	-0.0068119		19	-145.5	0.556081
19.5	-145.5	-0.0151954		19.5	-145.5	0.589616
20	-145.5	-0.0068119		20	-145.5	0.603987
20.5	-145.5	0.0147457		20.5	-145.5	0.497397
21	-145.5	-0.00800954		21	-145.5	0.547698
21.5	-145.5	-0.0116025		21.5	-145.5	0.539314
22	-145.5	0.000373973		22	-145.5	0.570453
22.5	-145.5	0.0147457		22.5	-145.5	0.518954
23	-145.5	0.00995514		23	-145.5	0.532129
23.5	-145.5	0.00755984		23.5	-145.5	0.502187
24	-145.5	0.00157162		24	-145.5	0.511769
24.5	-145.5	0.0159434		24.5	-145.5	0.497397
25	-145.5	-0.00202132		25	-145.5	0.524943
25.5	-145.5	-0.00920719		25.5	-145.5	0.535721
26	-145.5	-0.000823672		26	-145.5	0.478234
26.5	-145.5	-0.019986		26.5	-145.5	0.523745
27	-145.5	-0.0139978		27	-145.5	0.493804
27.5	-145.5	0.0111528		27.5	-145.5	0.509373
28	-145.5	-0.0116025		28	-145.5	0.447096
28.5	-145.5	0.00995514		28.5	-145.5	0.456677
29	-145.5	0.0111528		29	-145.5	0.461467
29.5	-145.5	0.0159434		29.5	-145.5	0.478234
30	-145.5	0.00396691		30	-145.5	0.466258
30.5	-145.5	0.0147457		30.5	-145.5	0.423143
31	-145.5	-0.00321896		31	-145.5	0.466258
31.5	-145.5	-0.0187884		31.5	-145.5	0.481827
32	-145.5	-0.0128001		32	-145.5	0.41955
32.5	-145.5	-0.0116025		32.5	-145.5	0.474642
33	-145.5	0.00755984		33	-145.5	0.435119
33.5	-145.5	-0.0163931		33.5	-145.5	0.407573
34	-145.5	-0.00561425		34	-145.5	0.459072
34.5	-145.5	0.00396691		34.5	-145.5	0.474642
35	-145.5	0.00276926		35	-145.5	0.43991
35.5	-145.5	-0.00561425		35.5	-145.5	0.451886
36	-145.5	0.0195363		36	-145.5	0.433922
36.5	-145.5	0.0111528		36.5	-145.5	0.445898
37	-145.5	-0.0247766		37	-145.5	0.389609
37.5	-145.5	0.0135481		37.5	-145.5	0.390806
38	-145.5	-0.0068119		38	-145.5	0.406376
38.5	-145.5	-0.00321896		38.5	-145.5	0.423143
39	-145.5	-0.0116025		39	-145.5	0.415957
39.5	-145.5	-0.00321896		39.5	-145.5	0.390806
40	-145.5	-0.00920719		40	-145.5	0.412364
40.5	-145.5	-0.00321896		40.5	-145.5	0.420748
41	-145.5	-0.00321896		41	-145.5	0.425538
41.5	-145.5	-0.000823672		41.5	-145.5	0.386016
42	-145.5	-0.00561425		42	-145.5	0.408771
42.5	-145.5	0.00396691		42.5	-145.5	0.396795
43	-145.5	0.0135481		43	-145.5	0.392004
43.5	-145.5	-0.00441661		43.5	-145.5	0.363261
44	-145.5	-0.00800954		44	-145.5	0.351284
44.5	-145.5	0.0123504		44.5	-145.5	0.351284
45	-145.5	-0.00321896		45	-145.5	0.350086
45.5	-145.5	-0.0104048		45.5	-145.5	0.374039
46	-145.5	-0.00441661		46	-145.5	0.374039
46.5	-145.5	-0.0068119		46.5	-145.5	0.371644
47	-145.5	0.00157162		47	-145.5	0.359668
47.5	-145.5	-0.0116025		47.5	-145.5	0.341703
48	-145.5	0.00276926		48	-145.5	0.348889
48.5	-145.5	-0.00561425		48.5	-145.5	0.334517
49	-145.5	-0.0151954		49	-145.5	0.335715
49.5	-145.5	0.0111528		49.5	-145.5	0.326134
50	-145.5	0.00276926		50	-145.5	0.356075
50.5	-145.5	0.000373973		50.5	-145.5	0.298588
51	-145.5	-0.00441661		51	-145.5	0.336912
51.5	-145.5	-0.00920719		51.5	-145.5	0.380028
52	-145.5	-0.019986		52	-145.5	0.305774
52.5	-145.5	-0.0128001		52.5	-145.5	0.306971
53	-145.5	0.00755984		53	-145.5	0.293797
53.5	-145.5	-0.0128001		53.5	-145.5	0.306971
54	-145.5	0.000373973		54	-145.5	0.323738
54.5	-145.5	-0.0128001		54.5	-145.5	0.312959
55	-145.5	-0.0175907		55	-145.5	0.328529
55.5	-145.5	0.0111528		55.5	-145.5	0.303378
56	-145.5	0.00755984		56	-145.5	0.315355
56.5	-145.5	0.000373973		56.5	-145.5	0.327331
57	-145.5	-0.0175907		57	-145.5	0.298588
57.5	-145.5	-0.0163931		57.5	-145.5	0.286611
58	-145.5	-0.0116025		58	-145.5	0.327331
58.5	-145.5	0.00276926		58.5	-145.5	0.289007
59	-145.5	-0.00800954		59	-145.5	0.311762
59.5	-145.5	0.00875749		59.5	-145.5	0.290204
60	-145.5	-0.019986		60	-145.5	0.257868
60.5	-145.5	0.00875749		60.5	-145.5	0.278228
61	-145.5	-0.00202132		61	-145.5	0.298588
61.5	-145.5	-0.000823672		61.5	-145.5	0.300983
62	-145.5	0.000373973		62	-145.5	0.293797
62.5	-145.5	-0.00202132		62.5	-145.5	0.260263
63	-145.5	0.0135481		63	-145.5	0.269844
63.5	-145.5	0.00276926		63.5	-145.5	0.262658
64	-145.5	-0.0175907		64	-145.5	0.303378
64.5	-145.5	-0.0151954		64.5	-145.5	0.281821
65	-145.5	0.000373973		65	-145.5	0.257868
65.5	-145.5	-0.00321896		65.5	-145.5	0.266251
66	-145.5	-0.0068119		66	-145.5	0.298588
66.5	-145.5	-0.019986		66.5	-145.5	0.273437
67	-145.5	-0.0187884		67	-145.5	0.302181
67.5	-145.5	-0.00441661		67.5	-145.5	0.262658
68	-145.5	-0.0068119		68	-145.5	0.255472
68.5	-145.5	-0.0211836		68.5	-145.5	0.253077
69	-145.5	-0.0116025		69	-145.5	0.241101
69.5	-145.5	-0.0116025		69.5	-145.5	0.25667
70	-145.5	-0.000823672		70	-145.5	0.221938
70.5	-145.5	-0.00920719		70.5	-145.5	0.219543
71	-145.5	0.00276926		71	-145.5	0.265054
71.5	-145.5	-0.0163931		71.5	-145.5	0.230322
72	-145.5	-0.0151954		72	-145.5	0.218345
72.5	-145.5	-0.019986		72.5	-145.5	0.259065
73	-145.5	-0.00321896		73	-145.5	0.217148
73.5	-145.5	-0.00920719		73.5	-145.5	0.233915
74	-145.5	-0.0104048		74	-145.5	0.257868
74.5	-145.5	-0.0104048		74.5	-145.5	0.232717
75	-145.5	0.00396691		75	-145.5	0.225531
75.5	-145.5	0.000373973		75.5	-145.5	0.207567
76	-145.5	-0.00800954		76	-145.5	0.212357
76.5	-145.5	-0.0068119		76.5	-145.5	0.23152
77	-145.5	-0.0068119		77	-145.5	0.232717
77.5	-145.5	0.000373973		77.5	-145.5	0.212357
78	-145.5	-0.00920719		78	-145.5	0.214752
78.5	-145.5	-0.00920719		78.5	-145.5	0.201578
79	-145.5	-0.00441661		79	-145.5	0.223136
79.5	-145.5	-0.0116025		79.5	-145.5	0.226729
80	-145.5	-0.00321896		80	-145.5	0.202776
80.5	-145.5	-0.00800954		80.5	-145.5	0.207567
81	-145.5	-0.0271719		81	-145.5	0.200381
81.5	-145.5	0.0063622		81.5	-145.5	0.205171
82	-145.5	-0.0128001		82	-145.5	0.225531
82.5	-145.5	-0.0104048		82.5	-145.5	0.184811
83	-145.5	-0.000823672		83	-145.5	0.188404
83.5	-145.5	-0.0151954		83.5	-145.5	0.208764
84	-145.5	-0.0068119		84	-145.5	0.186009
84.5	-145.5	-0.0211836		84.5	-145.5	0.142894
85	-145.5	-0.00321896		85	-145.5	0.212357
85.5	-145.5	-0.0068119		85.5	-145.5	0.1908
86	-145.5	0.0063622		86	-145.5	0.166847
86.5	-145.5	-0.0151954		86.5	-145.5	0.194393
87	-145.5	-0.00920719		87	-145.5	0.202776
87.5	-145.5	-0.0116025		87.5	-145.5	0.17044
88	-145.5	-0.0068119		88	-145.5	0.184811
88.5	-145.5	-0.00441661		88.5	-145.5	0.193195
89	-145.5	-0.0128001		89	-145.5	0.165649
89.5	-145.5	-0.00920719		89.5	-145.5	0.178823
90	-145.5	0.0063622		90	-145.5	0.172835
90.5	-145.5	-0.0068119		90.5	-145.5	0.17523
91	-145.5	-0.0151954		91	-145.5	0.174033
91.5	-145.5	-0.00441661		91.5	-145.5	0.144091
92	-145.5	-0.0175907		92	-145.5	0.17044
92.5	-145.5	-0.0104048		92.5	-145.5	0.171637
93	-145.5	-0.0116025		93	-145.5	0.144091
93.5	-145.5	-0.00800954		93.5	-145.5	0.180021
94	-145.5	-0.0211836		94	-145.5	0.166847
94.5	-145.5	-0.0151954		94.5	-145.5	0.148882
95	-145.5	-0.0104048		95	-145.5	0.174033
95.5	-145.5	-0.00441661		95.5	-145.5	0.140498
96	-145.5	-0.0128001		96	-145.5	0.148882
96.5	-145.5	-0.0187884		96.5	-145.5	0.160858
97	-145.5	0.00276926		97	-145.5	0.153673
97.5	-145.5	-0.00202132		97.5	-145.5	0.142894
98	-145.5	-0.0116025		98	-145.5	0.164451
98.5	-145.5	-0.00561425		98.5	-145.5	0.130917
99	-145.5	-0.00441661		99	-145.5	0.153673
99.5	-145.5	-0.0175907		99.5	-145.5	0.15008
100	-145.5	-0.00561425		100	-145.5	0.147684
1	-144	-0.00202132		1	-144	0.741716
1.5	-144	0.00276926		1.5	-144	0.734531
2	-144	0.0219316		2	-144	0.762076
2.5	-144	-0.00321896		2.5	-144	0.70938
3	-144	-0.00321896		3	-144	0.659079
3.5	-144	0.0255245		3.5	-144	0.66387
4	-144	0.0398963		4	-144	0.700997
4.5	-144	-0.00321896		4.5	-144	0.728542
5	-144	-0.0151954		5	-144	0.677044
5.5	-144	-0.000823672		5.5	-144	0.699799
6	-144	0.00995514		6	-144	0.702194
6.5	-144	-0.00441661		6.5	-144	0.695008
7	-144	0.00276926		7	-144	0.727345
7.5	-144	-0.0175907		7.5	-144	0.703392
8	-144	-0.0104048		8	-144	0.639917
8.5	-144	0.0063622		8.5	-144	0.680637
9	-144	0.0207339		9	-144	0.642312
9.5	-144	0.00276926		9.5	-144	0.6483
10	-144	-0.00561425		10	-144	0.609975
10.5	-144	0.0243269		10.5	-144	0.647102
11	-144	0.0159434		11	-144	0.62315
11.5	-144	0.000373973		11.5	-144	0.594406
12	-144	-0.000823672		12	-144	0.66866
12.5	-144	0.017141		12.5	-144	0.600394
13	-144	0.00755984		13	-144	0.642312
13.5	-144	-0.0128001		13.5	-144	0.64351
14	-144	-0.00202132		14	-144	0.588418
14.5	-144	-0.0151954		14.5	-144	0.574046
15	-144	-0.00321896		15	-144	0.586023
15.5	-144	0.0195363		15.5	-144	0.605185
16	-144	-0.0068119		16	-144	0.576441
16.5	-144	0.00755984		16.5	-144	0.535721
17	-144	0.000373973		17	-144	0.588418
17.5	-144	0.0267222		17.5	-144	0.589616
18	-144	0.0207339		18	-144	0.545303
18.5	-144	-0.00321896		18.5	-144	0.571651
19	-144	-0.00202132		19	-144	0.551291
19.5	-144	0.00157162		19.5	-144	0.559674
20	-144	-0.0116025		20	-144	0.594406
20.5	-144	-0.00800954		20.5	-144	0.576441
21	-144	0.00276926		21	-144	0.540512
21.5	-144	-0.00920719		21.5	-144	0.551291
22	-144	-0.0068119		22	-144	0.538117
22.5	-144	0.0135481		22.5	-144	0.532129
23	-144	0.00276926		23	-144	0.52614
23.5	-144	-0.0068119		23.5	-144	0.514164
24	-144	0.0159434		24	-144	0.467456
24.5	-144	0.0243269		24.5	-144	0.508176
25	-144	0.0063622		25	-144	0.533326
25.5	-144	-0.0187884		25.5	-144	0.46027
26	-144	0.00276926		26	-144	0.52614
26.5	-144	-0.00561425		26.5	-144	0.522547
27	-144	-0.00321896		27	-144	0.511769
27.5	-144	-0.00441661		27.5	-144	0.486618
28	-144	-0.00321896		28	-144	0.491409
28.5	-144	-0.00321896		28.5	-144	0.472246
29	-144	0.017141		29	-144	0.46506
29.5	-144	0.00396691		29.5	-144	0.512966
30	-144	0.0291175		30	-144	0.46027
30.5	-144	0.00995514		30.5	-144	0.40398
31	-144	0.0111528		31	-144	0.48542
31.5	-144	0.00995514		31.5	-144	0.491409
32	-144	-0.00561425		32	-144	0.453084
32.5	-144	-0.00202132		32.5	-144	0.487816
33	-144	-0.00441661		33	-144	0.43991
33.5	-144	-0.0128001		33.5	-144	0.459072
34	-144	-0.00202132		34	-144	0.451886
34.5	-144	-0.00441661		34.5	-144	0.474642
35	-144	0.00396691		35	-144	0.40398
35.5	-144	0.000373973		35.5	-144	0.429131
36	-144	0.017141		36	-144	0.436317
36.5	-144	0.00516456		36.5	-144	0.41955
37	-144	0.00396691		37	-144	0.384818
37.5	-144	-0.0068119		37.5	-144	0.381225
38	-144	0.00755984		38	-144	0.430329
38.5	-144	-0.0163931		38.5	-144	0.38362
39	-144	-0.0128001		39	-144	0.449491
39.5	-144	-0.0116025		39.5	-144	0.386016
40	-144	-0.0128001		40	-144	0.39919
40.5	-144	0.00755984		40.5	-144	0.40398
41	-144	-0.00202132		41	-144	0.432724
41.5	-144	-0.000823672		41.5	-144	0.37883
42	-144	-0.0128001		42	-144	0.392004
42.5	-144	0.0219316		42.5	-144	0.397992
43	-144	0.0135481		43	-144	0.390806
43.5	-144	-0.0128001		43.5	-144	0.369249
44	-144	-0.00800954		44	-144	0.375237
44.5	-144	0.00276926		44.5	-144	0.33811
45	-144	-0.00800954		45	-144	0.381225
45.5	-144	0.00276926		45.5	-144	0.387213
46	-144	-0.00800954		46	-144	0.371644
46.5	-144	-0.0151954		46.5	-144	0.37883
47	-144	-0.0151954		47	-144	0.375237
47.5	-144	0.00396691		47.5	-144	0.310564
48	-144	0.00516456		48	-144	0.336912
48.5	-144	-0.00441661		48.5	-144	0.339308
49	-144	-0.0068119		49	-144	0.339308
49.5	-144	0.00516456		49.5	-144	0.365656
50	-144	-0.00561425		50	-144	0.353679
50.5	-144	-0.00561425		50.5	-144	0.335715
51	-144	-0.00321896		51	-144	0.309366
51.5	-144	-0.000823672		51.5	-144	0.353679
52	-144	0.00516456		52	-144	0.387213
52.5	-144	0.00157162		52.5	-144	0.339308
53	-144	0.0063622		53	-144	0.322541
53.5	-144	-0.0116025		53.5	-144	0.330924
54	-144	-0.0128001		54	-144	0.362063
54.5	-144	-0.000823672		54.5	-144	0.323738
55	-144	-0.0068119		55	-144	0.300983
55.5	-144	-0.00920719		55.5	-144	0.290204
56	-144	-0.00441661		56	-144	0.283018
56.5	-144	0.00755984		56.5	-144	0.334517
57	-144	-0.00321896		57	-144	0.300983
57.5	-144	-0.0163931		57.5	-144	0.285414
58	-144	0.00157162		58	-144	0.316552
58.5	-144	0.00157162		58.5	-144	0.318948
59	-144	-0.0128001		59	-144	0.303378
59.5	-144	0.0123504		59.5	-144	0.300983
60	-144	-0.0068119		60	-144	0.305774
60.5	-144	-0.0068119		60.5	-144	0.265054
61	-144	-0.00561425		61	-144	0.290204
61.5	-144	-0.0295672		61.5	-144	0.27703
62	-144	-0.000823672		62	-144	0.254275
62.5	-144	-0.0187884		62.5	-144	0.253077
63	-144	0.000373973		63	-144	0.279425
63.5	-144	-0.0104048		63.5	-144	0.259065
64	-144	-0.00561425		64	-144	0.271042
64.5	-144	-0.00920719		64.5	-144	0.263856
65	-144	-0.0211836		65	-144	0.27703
65.5	-144	-0.0139978		65.5	-144	0.267449
66	-144	-0.019986		66	-144	0.247089
66.5	-144	0.00276926		66.5	-144	0.239903
67	-144	-0.0247766		67	-144	0.25188
67.5	-144	-0.0128001		67.5	-144	0.242298
68	-144	-0.000823672		68	-144	0.266251
68.5	-144	-0.0187884		68.5	-144	0.242298
69	-144	-0.00561425		69	-144	0.221938
69.5	-144	-0.0068119		69.5	-144	0.263856
70	-144	0.00755984		70	-144	0.220741
70.5	-144	-0.00800954		70.5	-144	0.242298
71	-144	-0.000823672		71	-144	0.239903
71.5	-144	-0.00800954		71.5	-144	0.21116
72	-144	0.000373973		72	-144	0.245891
72.5	-144	-0.00321896		72.5	-144	0.245891
73	-144	-0.00800954		73	-144	0.25667
73.5	-144	-0.0104048		73.5	-144	0.212357
74	-144	-0.0187884		74	-144	0.221938
74.5	-144	0.000373973		74.5	-144	0.237508
75	-144	-0.000823672		75	-144	0.238705
75.5	-144	-0.00561425		75.5	-144	0.21595
76	-144	0.00516456		76	-144	0.223136
76.5	-144	0.00516456		76.5	-144	0.208764
77	-144	0.000373973		77	-144	0.220741
77.5	-144	-0.0128001		77.5	-144	0.219543
78	-144	-0.0151954		78	-144	0.221938
78.5	-144	0.000373973		78.5	-144	0.193195
79	-144	-0.000823672		79	-144	0.232717
79.5	-144	-0.0187884		79.5	-144	0.19559
80	-144	-0.00441661		80	-144	0.209962
80.5	-144	-0.019986		80.5	-144	0.224334
81	-144	-0.0128001		81	-144	0.205171
81.5	-144	-0.00920719		81.5	-144	0.203974
82	-144	-0.0211836		82	-144	0.225531
82.5	-144	0.000373973		82.5	-144	0.1908
83	-144	-0.0247766		83	-144	0.178823
83.5	-144	-0.0128001		83.5	-144	0.181218
84	-144	-0.0247766		84	-144	0.181218
84.5	-144	-0.0259742		84.5	-144	0.174033
85	-144	0.00875749		85	-144	0.153673
85.5	-144	-0.0104048		85.5	-144	0.202776
86	-144	-0.000823672		86	-144	0.176428
86.5	-144	-0.0104048		86.5	-144	0.226729
87	-144	-0.00800954		87	-144	0.205171
87.5	-144	-0.0235789		87.5	-144	0.165649
88	-144	-0.0151954		88	-144	0.174033
88.5	-144	-0.0068119		88.5	-144	0.17523
89	-144	-0.0139978		89	-144	0.174033
89.5	-144	-0.0068119		89.5	-144	0.171637
90	-144	0.00755984		90	-144	0.165649
90.5	-144	-0.0068119		90.5	-144	0.146487
91	-144	-0.00800954		91	-144	0.182416
91.5	-144	-0.0151954		91.5	-144	0.164451
92	-144	-0.0211836		92	-144	0.159661
92.5	-144	-0.0116025		92.5	-144	0.152475
93	-144	-0.0211836		93	-144	0.19559
93.5	-144	-0.0116025		93.5	-144	0.180021
94	-144	-0.0068119		94	-144	0.156068
94.5	-144	-0.0139978		94.5	-144	0.181218
95	-144	-0.00202132		95	-144	0.17523
95.5	-144	-0.0211836		95.5	-144	0.163254
96	-144	-0.00202132		96	-144	0.145289
96.5	-144	0.00396691		96.5	-144	0.163254
97	-144	0.000373973		97	-144	0.152475
97.5	-144	0.00276926		97.5	-144	0.152475
98	-144	-0.0175907		98	-144	0.159661
98.5	-144	-0.000823672		98.5	-144	0.136906
99	-144	-0.00920719		99	-144	0.130917
99.5	-144	-0.0139978		99.5	-144	0.133313
100	-144	-0.00441661		100	-144	0.139301
1	-142.5	-0.0104048		1	-142.5	0.765669
1.5	-142.5	-0.00800954		1.5	-142.5	0.726147
2	-142.5	0.00995514		2	-142.5	0.753693
2.5	-142.5	0.0123504		2.5	-142.5	0.771658
3	-142.5	-0.0068119		3	-142.5	0.661474
3.5	-142.5	0.0255245		3.5	-142.5	0.655486
4	-142.5	0.0327104		4	-142.5	0.780041
4.5	-142.5	0.00755984		4.5	-142.5	0.708182
5	-142.5	0.00755984		5	-142.5	0.686625
5.5	-142.5	0.0183387		5.5	-142.5	0.708182
6	-142.5	0.00157162		6	-142.5	0.706985
6.5	-142.5	-0.0151954		6.5	-142.5	0.698601
7	-142.5	-0.0104048		7	-142.5	0.715368
7.5	-142.5	0.00396691		7.5	-142.5	0.66866
8	-142.5	0.000373973		8	-142.5	0.64351
8.5	-142.5	0.0147457		8.5	-142.5	0.66387
9	-142.5	0.00396691		9	-142.5	0.686625
9.5	-142.5	0.0111528		9.5	-142.5	0.631533
10	-142.5	0.0255245		10	-142.5	0.632731
10.5	-142.5	0.017141		10.5	-142.5	0.631533
11	-142.5	0.017141		11	-142.5	0.653091
11.5	-142.5	0.00157162		11.5	-142.5	0.632731
12	-142.5	0.00276926		12	-142.5	0.639917
12.5	-142.5	0.0195363		12.5	-142.5	0.624347
13	-142.5	-0.0104048		13	-142.5	0.635126
13.5	-142.5	-0.00920719		13.5	-142.5	0.62315
14	-142.5	0.00396691		14	-142.5	0.637521
14.5	-142.5	-0.00561425		14.5	-142.5	0.597999
15	-142.5	0.00157162		15	-142.5	0.586023
15.5	-142.5	0.00276926		15.5	-142.5	0.603987
16	-142.5	0.0111528		16	-142.5	0.603987
16.5	-142.5	-0.00321896		16.5	-142.5	0.609975
17	-142.5	0.0207339		17	-142.5	0.58722
17.5	-142.5	0.00755984		17.5	-142.5	0.572848
18	-142.5	0.00157162		18	-142.5	0.564465
18.5	-142.5	0.00875749		18.5	-142.5	0.56207
19	-142.5	0.00516456		19	-142.5	0.548896
19.5	-142.5	0.0111528		19.5	-142.5	0.538117
20	-142.5	-0.00561425		20	-142.5	0.559674
20.5	-142.5	0.000373973		20.5	-142.5	0.544105
21	-142.5	-0.00441661		21	-142.5	0.565663
21.5	-142.5	-0.0068119		21.5	-142.5	0.524943
22	-142.5	0.0147457		22	-142.5	0.544105
22.5	-142.5	0.0219316		22.5	-142.5	0.524943
23	-142.5	0.00995514		23	-142.5	0.5465
23.5	-142.5	0.0231292		23.5	-142.5	0.483025
24	-142.5	0.00755984		24	-142.5	0.524943
24.5	-142.5	0.00755984		24.5	-142.5	0.527338
25	-142.5	0.00516456		25	-142.5	0.528536
25.5	-142.5	-0.0163931		25.5	-142.5	0.492606
26	-142.5	-0.0068119		26	-142.5	0.508176
26.5	-142.5	-0.00920719		26.5	-142.5	0.530931
27	-142.5	-0.0139978		27	-142.5	0.512966
27.5	-142.5	-0.000823672		27.5	-142.5	0.483025
28	-142.5	-0.00920719		28	-142.5	0.515361
28.5	-142.5	0.0063622		28.5	-142.5	0.456677
29	-142.5	-0.00202132		29	-142.5	0.442305
29.5	-142.5	-0.0175907		29.5	-142.5	0.532129
30	-142.5	0.00276926		30	-142.5	0.466258
30.5	-142.5	0.0063622		30.5	-142.5	0.462665
31	-142.5	0.0195363		31	-142.5	0.481827
31.5	-142.5	0.0111528		31.5	-142.5	0.499792
32	-142.5	0.00157162		32	-142.5	0.453084
32.5	-142.5	0.00516456		32.5	-142.5	0.438712
33	-142.5	0.00516456		33	-142.5	0.463863
33.5	-142.5	-0.0104048		33.5	-142.5	0.443503
34	-142.5	-0.0104048		34	-142.5	0.454282
34.5	-142.5	-0.00561425		34.5	-142.5	0.42434
35	-142.5	-0.0223813		35	-142.5	0.429131
35.5	-142.5	-0.00920719		35.5	-142.5	0.461467
36	-142.5	0.0111528		36	-142.5	0.4447
36.5	-142.5	-0.00441661		36.5	-142.5	0.393202
37	-142.5	-0.0139978		37	-142.5	0.384818
37.5	-142.5	0.0063622		37.5	-142.5	0.415957
38	-142.5	-0.00202132		38	-142.5	0.415957
38.5	-142.5	-0.00920719		38.5	-142.5	0.412364
39	-142.5	-0.00561425		39	-142.5	0.42434
39.5	-142.5	0.00516456		39.5	-142.5	0.406376
40	-142.5	0.00516456		40	-142.5	0.386016
40.5	-142.5	0.00276926		40.5	-142.5	0.426736
41	-142.5	0.000373973		41	-142.5	0.386016
41.5	-142.5	-0.0163931		41.5	-142.5	0.371644
42	-142.5	-0.000823672		42	-142.5	0.405178
42.5	-142.5	-0.000823672		42.5	-142.5	0.376435
43	-142.5	0.00396691		43	-142.5	0.376435
43.5	-142.5	-0.019986		43.5	-142.5	0.345296
44	-142.5	0.0159434		44	-142.5	0.350086
44.5	-142.5	-0.00321896		44.5	-142.5	0.374039
45	-142.5	-0.00920719		45	-142.5	0.380028
45.5	-142.5	-0.00800954		45.5	-142.5	0.372842
46	-142.5	0.000373973		46	-142.5	0.371644
46.5	-142.5	-0.00321896		46.5	-142.5	0.347691
47	-142.5	0.0111528		47	-142.5	0.386016
47.5	-142.5	-0.00441661		47.5	-142.5	0.345296
48	-142.5	-0.000823672		48	-142.5	0.382423
48.5	-142.5	-0.00321896		48.5	-142.5	0.357272
49	-142.5	-0.0116025		49	-142.5	0.365656
49.5	-142.5	-0.0104048		49.5	-142.5	0.350086
50	-142.5	-0.0139978		50	-142.5	0.327331
50.5	-142.5	0.00276926		50.5	-142.5	0.340505
51	-142.5	-0.00800954		51	-142.5	0.302181
51.5	-142.5	-0.00321896		51.5	-142.5	0.351284
52	-142.5	-0.00800954		52	-142.5	0.335715
52.5	-142.5	-0.00202132		52.5	-142.5	0.364458
53	-142.5	-0.00920719		53	-142.5	0.320145
53.5	-142.5	0.000373973		53.5	-142.5	0.326134
54	-142.5	-0.00321896		54	-142.5	0.348889
54.5	-142.5	-0.0128001		54.5	-142.5	0.315355
55	-142.5	-0.0104048		55	-142.5	0.299785
55.5	-142.5	0.000373973		55.5	-142.5	0.316552
56	-142.5	-0.00321896		56	-142.5	0.324936
56.5	-142.5	0.000373973		56.5	-142.5	0.316552
57	-142.5	-0.0128001		57	-142.5	0.286611
57.5	-142.5	-0.000823672		57.5	-142.5	0.263856
58	-142.5	-0.00800954		58	-142.5	0.327331
58.5	-142.5	-0.00920719		58.5	-142.5	0.272239
59	-142.5	-0.0128001		59	-142.5	0.287809
59.5	-142.5	-0.0175907		59.5	-142.5	0.269844
60	-142.5	-0.0128001		60	-142.5	0.268647
60.5	-142.5	-0.00441661		60.5	-142.5	0.254275
61	-142.5	-0.0068119		61	-142.5	0.286611
61.5	-142.5	-0.00920719		61.5	-142.5	0.299785
62	-142.5	0.000373973		62	-142.5	0.285414
62.5	-142.5	-0.000823672		62.5	-142.5	0.263856
63	-142.5	-0.0068119		63	-142.5	0.278228
63.5	-142.5	0.00276926		63.5	-142.5	0.244694
64	-142.5	-0.0187884		64	-142.5	0.265054
64.5	-142.5	-0.0068119		64.5	-142.5	0.255472
65	-142.5	-0.00321896		65	-142.5	0.299785
65.5	-142.5	-0.00920719		65.5	-142.5	0.238705
66	-142.5	-0.0104048		66	-142.5	0.255472
66.5	-142.5	-0.0163931		66.5	-142.5	0.257868
67	-142.5	-0.0175907		67	-142.5	0.248287
67.5	-142.5	0.00755984		67.5	-142.5	0.289007
68	-142.5	-0.00920719		68	-142.5	0.255472
68.5	-142.5	-0.00920719		68.5	-142.5	0.245891
69	-142.5	-0.0175907		69	-142.5	0.23631
69.5	-142.5	-0.00800954		69.5	-142.5	0.23152
70	-142.5	-0.00441661		70	-142.5	0.224334
70.5	-142.5	-0.00441661		70.5	-142.5	0.232717
71	-142.5	-0.0211836		71	-142.5	0.223136
71.5	-142.5	-0.0175907		71.5	-142.5	0.223136
72	-142.5	0.0159434		72	-142.5	0.247089
72.5	-142.5	-0.0271719		72.5	-142.5	0.23631
73	-142.5	-0.00561425		73	-142.5	0.23152
73.5	-142.5	-0.019986		73.5	-142.5	0.23152
74	-142.5	-0.00321896		74	-142.5	0.25667
74.5	-142.5	-0.0139978		74.5	-142.5	0.200381
75	-142.5	-0.0068119		75	-142.5	0.23631
75.5	-142.5	-0.00800954		75.5	-142.5	0.23152
76	-142.5	-0.00202132		76	-142.5	0.217148
76.5	-142.5	0.00755984		76.5	-142.5	0.168044
77	-142.5	-0.0175907		77	-142.5	0.209962
77.5	-142.5	-0.0175907		77.5	-142.5	0.197985
78	-142.5	-0.0104048		78	-142.5	0.205171
78.5	-142.5	0.00995514		78.5	-142.5	0.200381
79	-142.5	-0.0068119		79	-142.5	0.21116
79.5	-142.5	-0.0128001		79.5	-142.5	0.186009
80	-142.5	-0.00202132		80	-142.5	0.208764
80.5	-142.5	-0.00561425		80.5	-142.5	0.223136
81	-142.5	-0.0139978		81	-142.5	0.226729
81.5	-142.5	-0.0175907		81.5	-142.5	0.178823
82	-142.5	-0.0104048		82	-142.5	0.206369
82.5	-142.5	-0.0211836		82.5	-142.5	0.178823
83	-142.5	-0.00321896		83	-142.5	0.187207
83.5	-142.5	-0.00920719		83.5	-142.5	0.19559
84	-142.5	-0.0151954		84	-142.5	0.183614
84.5	-142.5	-0.0175907		84.5	-142.5	0.187207
85	-142.5	0.00875749		85	-142.5	0.202776
85.5	-142.5	-0.00800954		85.5	-142.5	0.203974
86	-142.5	0.00516456		86	-142.5	0.166847
86.5	-142.5	-0.00441661		86.5	-142.5	0.146487
87	-142.5	-0.00202132		87	-142.5	0.172835
87.5	-142.5	-0.0151954		87.5	-142.5	0.194393
88	-142.5	-0.0139978		88	-142.5	0.205171
88.5	-142.5	-0.00920719		88.5	-142.5	0.177625
89	-142.5	0.000373973		89	-142.5	0.163254
89.5	-142.5	-0.0068119		89.5	-142.5	0.181218
90	-142.5	-0.00920719		90	-142.5	0.181218
90.5	-142.5	0.00157162		90.5	-142.5	0.1908
91	-142.5	-0.0116025		91	-142.5	0.165649
91.5	-142.5	0.000373973		91.5	-142.5	0.180021
92	-142.5	-0.0295672		92	-142.5	0.141696
92.5	-142.5	-0.0139978		92.5	-142.5	0.165649
93	-142.5	-0.00441661		93	-142.5	0.157266
93.5	-142.5	-0.0128001		93.5	-142.5	0.171637
94	-142.5	-0.00321896		94	-142.5	0.162056
94.5	-142.5	-0.00441661		94.5	-142.5	0.130917
95	-142.5	-0.0187884		95	-142.5	0.156068
95.5	-142.5	0.00396691		95.5	-142.5	0.162056
96	-142.5	-0.019986		96	-142.5	0.152475
96.5	-142.5	0.00157162		96.5	-142.5	0.171637
97	-142.5	-0.0068119		97	-142.5	0.157266
97.5	-142.5	-0.0068119		97.5	-142.5	0.136906
98	-142.5	-0.00321896		98	-142.5	0.147684
98.5	-142.5	-0.00920719		98.5	-142.5	0.133313
99	-142.5	-0.0139978		99	-142.5	0.156068
99.5	-142.5	-0.00321896		99.5	-142.5	0.135708
100	-142.5	-0.0104048		100	-142.5	0.117743
1	-141	-0.00800954		1	-141	0.784832
1.5	-141	-0.00441661		1.5	-141	0.762076
2	-141	0.0123504		2	-141	0.738124
2.5	-141	0.0446869		2.5	-141	0.726147
3	-141	0.00157162		3	-141	0.687822
3.5	-141	0.0327104		3.5	-141	0.681834
4	-141	0.0219316		4	-141	0.717764
4.5	-141	0.0123504		4.5	-141	0.699799
5	-141	-0.00202132		5	-141	0.673451
5.5	-141	0.0111528		5.5	-141	0.684229
6	-141	-0.000823672		6	-141	0.683032
6.5	-141	0.00755984		6.5	-141	0.730938
7	-141	0.0123504		7	-141	0.674648
7.5	-141	0.0147457		7.5	-141	0.690218
8	-141	0.0063622		8	-141	0.680637
8.5	-141	0.0147457		8.5	-141	0.655486
9	-141	0.0135481		9	-141	0.669858
9.5	-141	0.000373973		9.5	-141	0.619557
10	-141	0.00276926		10	-141	0.631533
10.5	-141	0.0279198		10.5	-141	0.619557
11	-141	0.0159434		11	-141	0.66866
11.5	-141	-0.0151954		11.5	-141	0.597999
12	-141	0.0135481		12	-141	0.62315
12.5	-141	0.000373973		12.5	-141	0.629138
13	-141	0.00157162		13	-141	0.618359
13.5	-141	-0.0116025		13.5	-141	0.657881
14	-141	-0.0104048		14	-141	0.651893
14.5	-141	-0.00561425		14.5	-141	0.570453
15	-141	-0.000823672		15	-141	0.590813
15.5	-141	0.0255245		15.5	-141	0.638719
16	-141	0.00276926		16	-141	0.56686
16.5	-141	-0.00561425		16.5	-141	0.527338
17	-141	0.00516456		17	-141	0.534524
17.5	-141	0.017141		17.5	-141	0.559674
18	-141	0.000373973		18	-141	0.581232
18.5	-141	-0.0163931		18.5	-141	0.589616
19	-141	0.00995514		19	-141	0.547698
19.5	-141	0.00875749		19.5	-141	0.593208
20	-141	-0.00321896		20	-141	0.584825
20.5	-141	0.0123504		20.5	-141	0.571651
21	-141	-0.0104048		21	-141	0.527338
21.5	-141	-0.0223813		21.5	-141	0.544105
22	-141	0.0063622		22	-141	0.5465
22.5	-141	0.0111528		22.5	-141	0.548896
23	-141	-0.00561425		23	-141	0.528536
23.5	-141	-0.019986		23.5	-141	0.498594
24	-141	0.00755984		24	-141	0.467456
24.5	-141	-0.00202132		24.5	-141	0.491409
25	-141	0.000373973		25	-141	0.510571
25.5	-141	-0.000823672		25.5	-141	0.463863
26	-141	-0.00920719		26	-141	0.493804
26.5	-141	-0.00920719		26.5	-141	0.491409
27	-141	-0.0151954		27	-141	0.490211
27.5	-141	-0.00441661		27.5	-141	0.481827
28	-141	-0.00561425		28	-141	0.471049
28.5	-141	0.0063622		28.5	-141	0.487816
29	-141	0.00516456		29	-141	0.478234
29.5	-141	-0.00441661		29.5	-141	0.518954
30	-141	-0.00800954		30	-141	0.445898
30.5	-141	0.0267222		30.5	-141	0.438712
31	-141	0.0231292		31	-141	0.469851
31.5	-141	0.00995514		31.5	-141	0.48542
32	-141	-0.0139978		32	-141	0.42434
32.5	-141	-0.00800954		32.5	-141	0.448293
33	-141	0.00157162		33	-141	0.432724
33.5	-141	-0.00800954		33.5	-141	0.471049
34	-141	-0.0187884		34	-141	0.4447
34.5	-141	0.00875749		34.5	-141	0.451886
35	-141	-0.00202132		35	-141	0.387213
35.5	-141	-0.00561425		35.5	-141	0.433922
36	-141	0.00396691		36	-141	0.450689
36.5	-141	-0.00321896		36.5	-141	0.382423
37	-141	-0.00202132		37	-141	0.377632
37.5	-141	0.0195363		37.5	-141	0.423143
38	-141	-0.00441661		38	-141	0.402783
38.5	-141	0.00396691		38.5	-141	0.397992
39	-141	0.0063622		39	-141	0.371644
39.5	-141	-0.019986		39.5	-141	0.387213
40	-141	-0.00321896		40	-141	0.413562
40.5	-141	-0.0128001		40.5	-141	0.413562
41	-141	-0.0139978		41	-141	0.409969
41.5	-141	0.00755984		41.5	-141	0.37883
42	-141	0.000373973		42	-141	0.401585
42.5	-141	-0.00441661		42.5	-141	0.395597
43	-141	0.00755984		43	-141	0.369249
43.5	-141	-0.00561425		43.5	-141	0.371644
44	-141	0.0063622		44	-141	0.414759
44.5	-141	-0.00321896		44.5	-141	0.377632
45	-141	0.00157162		45	-141	0.377632
45.5	-141	0.0123504		45.5	-141	0.386016
46	-141	-0.0187884		46	-141	0.347691
46.5	-141	0.00516456		46.5	-141	0.359668
47	-141	-0.00441661		47	-141	0.405178
47.5	-141	-0.0104048		47.5	-141	0.347691
48	-141	-0.0128001		48	-141	0.365656
48.5	-141	0.00875749		48.5	-141	0.364458
49	-141	-0.00561425		49	-141	0.346493
49.5	-141	0.00755984		49.5	-141	0.344098
50	-141	0.000373973		50	-141	0.369249
50.5	-141	-0.0295672		50.5	-141	0.345296
51	-141	-0.00920719		51	-141	0.316552
51.5	-141	0.00995514		51.5	-141	0.380028
52	-141	-0.00321896		52	-141	0.318948
52.5	-141	-0.00202132		52.5	-141	0.315355
53	-141	-0.0139978		53	-141	0.351284
53.5	-141	0.00396691		53.5	-141	0.350086
54	-141	-0.00561425		54	-141	0.316552
54.5	-141	0.00157162		54.5	-141	0.345296
55	-141	-0.00561425		55	-141	0.304576
55.5	-141	-0.00561425		55.5	-141	0.315355
56	-141	-0.00920719		56	-141	0.322541
56.5	-141	0.0063622		56.5	-141	0.312959
57	-141	0.0063622		57	-141	0.268647
57.5	-141	0.00157162		57.5	-141	0.272239
58	-141	0.0111528		58	-141	0.309366
58.5	-141	-0.0068119		58.5	-141	0.298588
59	-141	-0.0104048		59	-141	0.273437
59.5	-141	-0.0128001		59.5	-141	0.287809
60	-141	-0.000823672		60	-141	0.308169
60.5	-141	-0.000823672		60.5	-141	0.298588
61	-141	-0.00800954		61	-141	0.305774
61.5	-141	-0.00321896		61.5	-141	0.294995
62	-141	-0.0151954		62	-141	0.254275
62.5	-141	-0.00202132		62.5	-141	0.257868
63	-141	0.000373973		63	-141	0.296192
63.5	-141	-0.0151954		63.5	-141	0.260263
64	-141	-0.000823672		64	-141	0.253077
64.5	-141	-0.00441661		64.5	-141	0.261461
65	-141	0.00516456		65	-141	0.272239
65.5	-141	-0.00800954		65.5	-141	0.245891
66	-141	-0.00800954		66	-141	0.259065
66.5	-141	0.00276926		66.5	-141	0.255472
67	-141	0.00157162		67	-141	0.279425
67.5	-141	-0.0331601		67.5	-141	0.23631
68	-141	-0.00561425		68	-141	0.249484
68.5	-141	-0.0139978		68.5	-141	0.253077
69	-141	-0.00441661		69	-141	0.254275
69.5	-141	-0.0116025		69.5	-141	0.237508
70	-141	-0.0116025		70	-141	0.23631
70.5	-141	-0.0104048		70.5	-141	0.209962
71	-141	-0.00441661		71	-141	0.241101
71.5	-141	-0.00202132		71.5	-141	0.247089
72	-141	-0.0104048		72	-141	0.223136
72.5	-141	-0.00441661		72.5	-141	0.232717
73	-141	-0.00800954		73	-141	0.244694
73.5	-141	-0.0163931		73.5	-141	0.232717
74	-141	-0.0163931		74	-141	0.223136
74.5	-141	0.00396691		74.5	-141	0.237508
75	-141	-0.0211836		75	-141	0.212357
75.5	-141	-0.0104048		75.5	-141	0.194393
76	-141	0.00995514		76	-141	0.201578
76.5	-141	0.00157162		76.5	-141	0.223136
77	-141	0.00276926		77	-141	0.224334
77.5	-141	-0.00321896		77.5	-141	0.199183
78	-141	0.00276926		78	-141	0.21116
78.5	-141	-0.0187884		78.5	-141	0.225531
79	-141	-0.019986		79	-141	0.262658
79.5	-141	-0.0235789		79.5	-141	0.21595
80	-141	-0.0116025		80	-141	0.229124
80.5	-141	-0.0104048		80.5	-141	0.219543
81	-141	-0.0104048		81	-141	0.213555
81.5	-141	-0.0128001		81.5	-141	0.1908
82	-141	-0.0068119		82	-141	0.199183
82.5	-141	-0.0104048		82.5	-141	0.233915
83	-141	-0.00441661		83	-141	0.17523
83.5	-141	0.00516456		83.5	-141	0.205171
84	-141	-0.0271719		84	-141	0.172835
84.5	-141	-0.00800954		84.5	-141	0.191997
85	-141	-0.0068119		85	-141	0.159661
85.5	-141	-0.0068119		85.5	-141	0.174033
86	-141	-0.0163931		86	-141	0.187207
86.5	-141	-0.0104048		86.5	-141	0.191997
87	-141	-0.0104048		87	-141	0.202776
87.5	-141	-0.00441661		87.5	-141	0.169242
88	-141	-0.00321896		88	-141	0.17044
88.5	-141	-0.00202132		88.5	-141	0.206369
89	-141	-0.0128001		89	-141	0.172835
89.5	-141	-0.0211836		89.5	-141	0.162056
90	-141	-0.00441661		90	-141	0.17523
90.5	-141	-0.00441661		90.5	-141	0.166847
91	-141	-0.00561425		91	-141	0.159661
91.5	-141	-0.00920719		91.5	-141	0.177625
92	-141	-0.00202132		92	-141	0.168044
92.5	-141	-0.0151954		92.5	-141	0.165649
93	-141	-0.0116025		93	-141	0.146487
93.5	-141	-0.0104048		93.5	-141	0.183614
94	-141	-0.0163931		94	-141	0.145289
94.5	-141	-0.00920719		94.5	-141	0.17044
95	-141	-0.0151954		95	-141	0.172835
95.5	-141	-0.0139978		95.5	-141	0.171637
96	-141	-0.0163931		96	-141	0.164451
96.5	-141	-0.0151954		96.5	-141	0.157266
97	-141	0.00875749		97	-141	0.160858
97.5	-141	-0.00920719		97.5	-141	0.160858
98	-141	-0.0175907		98	-141	0.166847
98.5	-141	-0.0139978		98.5	-141	0.142894
99	-141	-0.00441661		99	-141	0.156068
99.5	-141	-0.0116025		99.5	-141	0.157266
100	-141	-0.0068119		100	-141	0.140498
1	-139.5	-0.0128001		1	-139.5	0.758484
1.5	-139.5	0.00755984		1.5	-139.5	0.748902
2	-139.5	0.0183387		2	-139.5	0.744112
2.5	-139.5	0.00875749		2.5	-139.5	0.753693
3	-139.5	-0.0116025		3	-139.5	0.675846
3.5	-139.5	0.0111528		3.5	-139.5	0.683032
4	-139.5	0.0123504		4	-139.5	0.735728
4.5	-139.5	-0.0068119		4.5	-139.5	0.722554
[truncated: 38,001 more rows]

## Sheet: Figure 2d
# time phonon c (us)	data phonon c	fit phonon c	time phonon b (us)	data phonon b	fit phonon b
1	0.814773	0.787504	1	0.00396691	0.00647528
1.5	0.763274	0.768908	1.5	0.0111528	0.0122742
2	0.759681	0.74721	2	0.017141	0.0207663
2.5	0.690218	0.722649	2.5	0.00755985	0.0317513
3	0.711775	0.695486	3	0.0398963	0.0450109
3.5	0.691415	0.666	3.5	0.0470821	0.0603113
4	0.606383	0.634487	4	0.0386986	0.077406
4.5	0.595604	0.601251	4.5	0.122534	0.0960385
5	0.584825	0.566608	5	0.124929	0.115945
5.5	0.535721	0.530878	5.5	0.11415	0.136857
6	0.461467	0.494383	6	0.162056	0.158505
6.5	0.467456	0.457444	6.5	0.218345	0.18062
7	0.433922	0.420379	7	0.168044	0.202937
7.5	0.344098	0.383498	7.5	0.21116	0.225195
8	0.310564	0.347101	8	0.260263	0.247143
8.5	0.312959	0.311477	8.5	0.293797	0.268542
9	0.268647	0.276899	9	0.274635	0.289162
9.5	0.23152	0.243624	9.5	0.305774	0.30879
10	0.241101	0.211889	10	0.340505	0.327229
10.5	0.178823	0.181912	10.5	0.345296	0.344299
11	0.17044	0.153886	11	0.322541	0.359839
11.5	0.135708	0.127984	11.5	0.408771	0.373707
12	0.124929	0.104352	12	0.370446	0.385783
12.5	0.0710351	0.0831129	12.5	0.374039	0.395968
13	0.0566633	0.0643622	13	0.411166	0.404184
13.5	0.0770233	0.0481707	13.5	0.413562	0.410374
14	0.0518727	0.0345828	14	0.421945	0.414506
14.5	0.0255245	0.023618	14.5	0.435119	0.416566
15	0.0255245	0.0152703	15	0.454282	0.416562
15.5	0.0159434	0.00950973	15.5	0.402783	0.414523
16	-0.00920719	0.00628308	16	0.384818	0.410497
16.5	0.0207339	0.00551488	16.5	0.432724	0.40455
17	-0.000823672	0.0071089	17	0.374039	0.396765
17.5	0.0159434	0.0109496	17.5	0.384818	0.387243
18	0.0195363	0.0169037	18	0.409969	0.376096
18.5	0.00875749	0.0248221	18.5	0.342901	0.363453
19	0.037501	0.0345414	19	0.339308	0.349451
19.5	0.0386986	0.0458864	19.5	0.312959	0.334239
20	0.0494774	0.0586713	20	0.300983	0.317972
20.5	0.0662445	0.0727027	20.5	0.275832	0.300814
21	0.0566633	0.0877807	21	0.286611	0.28293
21.5	0.121336	0.103702	21.5	0.259065	0.264491
22	0.103371	0.12026	22	0.212357	0.245668
22.5	0.116546	0.137251	22.5	0.261461	0.22663
23	0.153673	0.154469	23	0.227927	0.207544
23.5	0.183614	0.171717	23.5	0.148882	0.188575
24	0.180021	0.188799	24	0.1908	0.169881
24.5	0.197985	0.20553	24.5	0.15487	0.151614
25	0.221938	0.221731	25	0.135708	0.133917
25.5	0.261461	0.237236	25.5	0.091395	0.116923
26	0.213555	0.251888	26	0.135708	0.100759
26.5	0.279425	0.265546	26.5	0.111755	0.0855346
27	0.310564	0.278079	27	0.0363033	0.0713523
27.5	0.291402	0.289374	27.5	0.0770233	0.0582998
28	0.278228	0.299332	28	0.057861	0.046452
28.5	0.324936	0.30787	28.5	0.0159434	0.0358702
29	0.320145	0.314919	29	0.0303151	0.0266021
29.5	0.284216	0.320431	29.5	0.0315128	0.0186814
30	0.324936	0.324371	30	0.0135481	0.0121283
30.5	0.316552	0.326721	30.5	0.00276926	0.00694898
31	0.354877	0.327478	31	0.0063622	0.00313671
31.5	0.328529	0.326657	31.5	0.0063622	0.000671741
32	0.322541	0.324286	32	-0.000823672	-0.000477931
32.5	0.330924	0.320408	32.5	-0.0104048	-0.00035597
33	0.31775	0.315079	33	-0.00321896	0.000983062
33.5	0.298588	0.308368	33.5	0.0111528	0.00347454
34	0.329726	0.300356	34	0.00875749	0.00704466
34.5	0.291402	0.291133	34.5	0.0243269	0.0116115
35	0.287809	0.280799	35	0.00875749	0.0170858
35.5	0.268647	0.269464	35.5	0.0410939	0.0233724
36	0.261461	0.257241	36	0.0638492	0.030371
36.5	0.25188	0.244252	36.5	0.0422916	0.0379774
37	0.200381	0.230621	37	0.0590586	0.0460848
37.5	0.214752	0.216477	37.5	0.0878021	0.0545846
38	0.207567	0.201948	38	0.0566633	0.0633675
38.5	0.183614	0.187165	38.5	0.0590586	0.0723249
39	0.174033	0.172256	39	0.094988	0.0813499
39.5	0.165649	0.157347	39.5	0.0866044	0.0903377
40	0.126127	0.142563	40	0.108162	0.0991874
40.5	0.136906	0.128023	40.5	0.123731	0.107802
41	0.121336	0.113839	41	0.133313	0.116091
41.5	0.0758256	0.10012	41.5	0.112953	0.123968
42	0.0842092	0.0869665	42	0.130917	0.131354
42.5	0.0818139	0.0744697	42.5	0.160858	0.138177
43	0.0638492	0.0627138	43	0.116546	0.144374
43.5	0.0518727	0.0517735	43.5	0.151277	0.149889
44	0.0494774	0.0417138	44	0.171637	0.154673
44.5	0.0255245	0.0325896	44.5	0.17044	0.158687
45	0.00157162	0.0244459	45	0.148882	0.161903
45.5	0.0207339	0.0173172	45.5	0.156068	0.164297
46	0.0219316	0.0112275	46	0.199183	0.165857
46.5	0.00995514	0.00619062	46.5	0.17044	0.16658
47	0.00755985	0.00221008	47	0.172835	0.16647
47.5	-0.000823672	-0.000720491	47.5	0.163254	0.165539
48	-0.0116025	-0.00261708	48	0.158463	0.163808
48.5	-0.00441661	-0.00350487	48.5	0.164451	0.161304
49	-0.00202132	-0.00341774	49	0.148882	0.158063
49.5	-0.0104048	-0.00239772	49.5	0.160858	0.154124
50	0.0123504	-0.000494346	50	0.15487	0.149535
50.5	0.0123504	0.002236	50.5	0.124929	0.144348
51	-0.00561425	0.00573084	51	0.140498	0.13862
51.5	0.0159434	0.00992231	51.5	0.132115	0.13241
52	0.0279198	0.014738	52	0.13451	0.125783
52.5	0.037501	0.0201018	52.5	0.136906	0.118804
53	0.0315128	0.0259346	53	0.0901974	0.111541
53.5	0.0386986	0.0321553	53.5	0.142894	0.104062
54	0.0231292	0.0386814	54	0.102174	0.0964364
54.5	0.037501	0.04543	54.5	0.0614539	0.0887332
55	0.0554657	0.0523187	55	0.122534	0.0810197
55.5	0.0506751	0.0592661	55.5	0.0961856	0.0733619
56	0.0734303	0.0661926	56	0.0889997	0.0658235
56.5	0.0722327	0.0730213	56.5	0.0638492	0.0584652
57	0.0806162	0.0796785	57	0.0590586	0.0513448
57.5	0.0842092	0.0860943	57.5	0.0554657	0.0445159
58	0.108162	0.0922033	58	0.0219316	0.038028
58.5	0.102174	0.0979448	58.5	0.0386986	0.0319263
59	0.0925927	0.103264	59	0.054268	0.0262506
59.5	0.105767	0.10811	59.5	0.0267222	0.0210359
60	0.12972	0.112441	60	0.0231292	0.0163118
60.5	0.0973832	0.116219	60.5	0.0195363	0.0121024
61	0.133313	0.119413	61	0.0111528	0.00842624
61.5	0.130917	0.121999	61.5	-0.00441661	0.00529619
62	0.0997785	0.123959	62	0.00396691	0.00271964
62.5	0.133313	0.125282	62.5	0.00516455	0.000698465
63	0.145289	0.125964	63	-0.00202132	-0.000770798
63.5	0.12972	0.126007	63.5	0.000373973	-0.00169679
64	0.128522	0.125418	64	-0.00321896	-0.00209308
64.5	0.120139	0.124211	64.5	-0.00441661	-0.00197791
65	0.124929	0.122406	65	-0.0068119	-0.00137391
65.5	0.121336	0.120028	65.5	-0.00561425	-0.000307696
66	0.12972	0.117106	66	0.00276926	0.00119043
66.5	0.110557	0.113675	66.5	0.0063622	0.00308693
67	0.091395	0.109772	67	0.0255245	0.0053454
67.5	0.105767	0.10544	67.5	0.00995514	0.00792705
68	0.100976	0.100723	68	0.0147457	0.0107911
68.5	0.091395	0.0956692	68.5	0.0446869	0.0138953
69	0.0842092	0.0903268	69	0.017141	0.0171963
69.5	0.0937903	0.0847471	69.5	0.0111528	0.0206501
70	0.0602562	0.078982	70	0.0279198	0.0242127
70.5	0.0842092	0.0730836	70.5	0.0231292	0.0278401
71	0.074628	0.0671041	71	0.0386986	0.0314891
71.5	0.0518727	0.0610951	71.5	0.0291175	0.0351177
72	0.0662445	0.0551071	72	0.0386986	0.0386852
72.5	0.0554657	0.049189	72.5	0.0386986	0.0421529
73	0.037501	0.0433882	73	0.0434892	0.0454839
73.5	0.0398963	0.0377493	73.5	0.0446869	0.0486442
74	0.0291175	0.0323144	74	0.0351057	0.051602
74.5	0.0410939	0.0271226	74.5	0.0410939	0.0543288
75	0.0135481	0.0222097	75	0.0530704	0.0567992
75.5	-0.00202132	0.017608	75.5	0.0470821	0.0589908
76	0.0159434	0.0133459	76	0.0458845	0.060885
76.5	0.00875749	0.00944796	76.5	0.0506751	0.0624663
77	0.00995514	0.00593466	77	0.057861	0.0637231
77.5	0.017141	0.00282236	77.5	0.0722327	0.0646471
78	0.00157162	0.000123217	78	0.0602562	0.0652336
78.5	-0.00202132	-0.00215479	78.5	0.0518727	0.0654816
79	-0.00561425	-0.00400781	79	0.0614539	0.0653932
79.5	-0.00920719	-0.00543608	79.5	0.054268	0.0649739
80	0.00276926	-0.00644378	80	0.0506751	0.0642323
80.5	0.00516455	-0.00703889	80.5	0.0566633	0.0631801
81	-0.00920719	-0.00723302	81	0.0734303	0.0618316
81.5	0.00157162	-0.00704119	81.5	0.0530704	0.0602037
82	-0.0343577	-0.00648158	82	0.0494774	0.0583156
82.5	0.00755985	-0.00557533	82.5	0.0279198	0.0561886
83	-0.00800954	-0.00434617	83	0.0518727	0.0538458
83.5	-0.0223813	-0.0028202	83.5	0.0638492	0.0513117
84	-0.000823672	-0.00102551	84	0.0470821	0.0486122
84.5	0.00396691	0.00100806	84.5	0.0470821	0.045774
85	0.00396691	0.00324935	85	0.0482798	0.0428245
85.5	0.00995514	0.00566611	85.5	0.0291175	0.0397916
86	0.0063622	0.00822543	86	0.0207339	0.0367031
86.5	0.017141	0.010894	86.5	0.0267222	0.0335868
87	0.0147457	0.0136385	87	0.0219316	0.0304698
87.5	0.00995514	0.0164258	87.5	0.0351057	0.0273787
88	0.0207339	0.0192235	88	0.0147457	0.0243392
88.5	0.0398963	0.0219998	88.5	0.0255245	0.0213757
89	0.0422916	0.0247245	89	0.0063622	0.0185113
89.5	0.0243269	0.0273683	89.5	0.00875749	0.0157674
90	0.0470821	0.0299038	90	0.0135481	0.013164
90.5	0.017141	0.0323055	90.5	0.0135481	0.0107188
91	0.0327104	0.0345498	91	0.00516455	0.00844791
91.5	0.0386986	0.0366154	91.5	0.0195363	0.00636508
92	0.0255245	0.0384834	92	-0.0151954	0.00448198
92.5	0.0398963	0.0401372	92.5	-0.00561425	0.00280808
93	0.0231292	0.041563	93	0.0111528	0.00135056
93.5	0.0554657	0.0427493	93.5	0.00276926	0.000114343
94	0.0291175	0.0436876	94	-0.00202132	-0.000897874
94.5	0.037501	0.0443717	94.5	-0.0163931	-0.00168562
95	0.0267222	0.0447984	95	-0.00321896	-0.00225058
95.5	0.0410939	0.0449669	95.5	-0.0068119	-0.00259651
96	0.0590586	0.0448789	96	-0.0151954	-0.00272916
96.5	0.0602562	0.0445386	96.5	0.00516455	-0.00265613
97	0.0327104	0.0439525	97	0.000373973	-0.0023868
97.5	0.0398963	0.0431295	97.5	-0.0151954	-0.00193213
98	0.033908	0.0420804	98	0.00755985	-0.00130454
98.5	0.0327104	0.0408178	98.5	-0.0116025	-0.000517773
99	0.0291175	0.0393562	99	-0.0163931	0.000413333
99.5	0.0351057	0.0377116	99.5	-0.000823672	0.00147298
100	0.0434892	0.0359013	100	-0.019986	0.00264459

## Sheet: Figure 2f
	# 00	# 01	# 10	# 11
# 00	(0.2669659794924494+0.0j)	(-0.025345314181896356+0.031049072871681068j)	(-0.0026922862917324775+0.015619317953914089j)	(-0.004486733248092162-0.03952430032142412j)
# 01	(-0.025345314181896356-0.031049072871681068j)	(0.40893296570295+0.0j)	(0.3454994092495444+0.05893595757963789j)	(-0.06424919537006342+0.055680798630348055j)
# 10	(-0.0026922862917324775-0.015619317953914089j)	(0.3454994092495444-0.05893595757963789j)	(0.3026300123693536+0.0j)	(-0.04580712908946378+0.05343671475152344j)
# 11	(-0.004486733248092162+0.03952430032142412j)	(-0.06424919537006342-0.055680798630348055j)	(-0.04580712908946378-0.05343671475152344j)	(0.0214710424352471+0.0j)
