# Supplementary material for: Engineering multimode interactions in circuit quantum acoustodynamics
Source: Nat Phys. 2024 Jan 25;20(4):564–70. doi: 10.1038/s41567-023-02377-w (PMC11021184; doi:10.1038/s41567-023-02377-w)
Supplement: Supplementary file 4 — Source data for Fig. 3. [file 41567_2023_2377_MOESM4_ESM.xlsx]

## Sheet: Figure 3b
# time (us) phonon b	detuning (kHz) phonon b	Data phonon b
1	-210	0.724203
1.5	-210	0.621171
2	-210	0.617618
2.5	-210	0.54064
3	-210	0.625908
3.5	-210	0.583274
4	-210	0.614065
4.5	-210	0.584458
5	-210	0.585642
5.5	-210	0.602222
6	-210	0.566694
6.5	-210	0.537087
7	-210	0.508664
7.5	-210	0.50748
8	-210	0.543008
8.5	-210	0.50748
9	-210	0.534718
9.5	-210	0.516954
10	-210	0.505111
10.5	-210	0.49919
11	-210	0.467214
11.5	-210	0.508664
12	-210	0.469583
12.5	-210	0.44116
13	-210	0.493269
13.5	-210	0.469583
14	-210	0.451819
14.5	-210	0.492084
15	-210	0.423396
15.5	-210	0.438792
16	-210	0.419843
16.5	-210	0.423396
17	-210	0.435239
17.5	-210	0.412738
18	-210	0.423396
18.5	-210	0.456556
19	-210	0.42458
19.5	-210	0.406816
20	-210	0.390236
20.5	-210	0.381946
21	-210	0.366551
21.5	-210	0.354708
22	-210	0.378394
22.5	-210	0.393789
23	-210	0.354708
23.5	-210	0.381946
24	-210	0.396158
24.5	-210	0.303784
25	-210	0.355892
25.5	-210	0.320364
26	-210	0.323917
26.5	-210	0.344049
27	-210	0.325101
27.5	-210	0.321548
28	-210	0.309705
28.5	-210	0.336944
29	-210	0.317995
29.5	-210	0.316811
30	-210	0.284836
30.5	-210	0.295494
31	-210	0.248123
31.5	-210	0.284836
32	-210	0.271808
32.5	-210	0.263519
33	-210	0.249307
33.5	-210	0.250491
34	-210	0.275361
34.5	-210	0.267071
35	-210	0.255229
35.5	-210	0.26944
36	-210	0.237464
36.5	-210	0.27773
37	-210	0.272993
37.5	-210	0.23628
38	-210	0.248123
38.5	-210	0.231543
39	-210	0.255229
39.5	-210	0.205489
40	-210	0.249307
40.5	-210	0.207857
41	-210	0.232727
41.5	-210	0.217332
42	-210	0.230359
42.5	-210	0.21141
43	-210	0.187725
43.5	-210	0.220885
44	-210	0.184172
44.5	-210	0.192462
45	-210	0.201936
45.5	-210	0.180619
46	-210	0.204305
46.5	-210	0.198383
47	-210	0.187725
47.5	-210	0.205489
48	-210	0.196015
48.5	-210	0.173513
49	-210	0.177066
49.5	-210	0.212595
50	-210	0.181803
50.5	-210	0.160486
51	-210	0.19483
51.5	-210	0.218516
52	-210	0.184172
52.5	-210	0.134432
53	-210	0.197199
53.5	-210	0.147459
54	-210	0.145091
54.5	-210	0.143906
55	-210	0.143906
55.5	-210	0.165223
56	-210	0.141538
56.5	-210	0.137985
57	-210	0.154565
57.5	-210	0.141538
58	-210	0.151012
58.5	-210	0.153381
59	-210	0.132064
59.5	-210	0.142722
60	-210	0.126142
60.5	-210	0.127327
61	-210	0.143906
61.5	-210	0.154565
62	-210	0.136801
62.5	-210	0.120221
63	-210	0.115484
63.5	-210	0.123774
64	-210	0.121405
64.5	-210	0.122589
65	-210	0.119037
65.5	-210	0.115484
66	-210	0.0929825
66.5	-210	0.111931
67	-210	0.102457
67.5	-210	0.108378
68	-210	0.117852
68.5	-210	0.113115
69	-210	0.0858768
69.5	-210	0.107194
70	-210	0.108378
70.5	-210	0.121405
71	-210	0.100088
71.5	-210	0.116668
72	-210	0.115484
72.5	-210	0.0965353
73	-210	0.0917982
73.5	-210	0.0787711
74	-210	0.0858768
74.5	-210	0.0764026
75	-210	0.0929825
75.5	-210	0.114299
76	-210	0.0894296
76.5	-210	0.0846925
77	-210	0.0906139
77.5	-210	0.0870611
78	-210	0.0811397
78.5	-210	0.0669283
79	-210	0.0917982
79.5	-210	0.0716655
80	-210	0.0941667
80.5	-210	0.074034
81	-210	0.0704812
81.5	-210	0.0775869
82	-210	0.0846925
82.5	-210	0.0645598
83	-210	0.0669283
83.5	-210	0.0858768
84	-210	0.0835082
84.5	-210	0.0870611
85	-210	0.0752183
85.5	-210	0.0574541
86	-210	0.0704812
86.5	-210	0.061007
87	-210	0.0396899
87.5	-210	0.0799554
88	-210	0.0645598
88.5	-210	0.0657441
89	-210	0.0811397
89.5	-210	0.052717
90	-210	0.0645598
90.5	-210	0.0562698
91	-210	0.061007
91.5	-210	0.0645598
92	-210	0.0467956
92.5	-210	0.0621912
93	-210	0.052717
93.5	-210	0.0562698
94	-210	0.0704812
94.5	-210	0.0432428
95	-210	0.0432428
95.5	-210	0.0550856
96	-210	0.0799554
96.5	-210	0.0254786
97	-210	0.0503485
97.5	-210	0.0408742
98	-210	0.0503485
98.5	-210	0.0337686
99	-210	0.0491642
99.5	-210	0.0539013
100	-210	0.0325843
1	-208	0.718281
1.5	-208	0.592748
2	-208	0.640119
2.5	-208	0.544193
3	-208	0.609328
3.5	-208	0.588011
4	-208	0.591564
4.5	-208	0.585642
5	-208	0.584458
5.5	-208	0.605775
6	-208	0.608144
6.5	-208	0.554851
7	-208	0.488531
7.5	-208	0.53235
8	-208	0.496821
8.5	-208	0.486163
9	-208	0.526428
9.5	-208	0.503927
10	-208	0.531165
10.5	-208	0.520507
11	-208	0.505111
11.5	-208	0.487347
12	-208	0.429318
12.5	-208	0.44116
13	-208	0.443529
13.5	-208	0.463662
14	-208	0.461293
14.5	-208	0.471952
15	-208	0.430502
15.5	-208	0.471952
16	-208	0.408
16.5	-208	0.383131
17	-208	0.403263
17.5	-208	0.400895
18	-208	0.430502
18.5	-208	0.400895
19	-208	0.403263
19.5	-208	0.413922
20	-208	0.41629
20.5	-208	0.399711
21	-208	0.365366
21.5	-208	0.332207
22	-208	0.379578
22.5	-208	0.346418
23	-208	0.359445
23.5	-208	0.400895
24	-208	0.361814
24.5	-208	0.334575
25	-208	0.367735
25.5	-208	0.322732
26	-208	0.307337
26.5	-208	0.303784
27	-208	0.326285
27.5	-208	0.282467
28	-208	0.290757
28.5	-208	0.312074
29	-208	0.348787
29.5	-208	0.281283
30	-208	0.289573
30.5	-208	0.262334
31	-208	0.303784
31.5	-208	0.289573
32	-208	0.263519
32.5	-208	0.242202
33	-208	0.307337
33.5	-208	0.280098
34	-208	0.275361
34.5	-208	0.262334
35	-208	0.245754
35.5	-208	0.276546
36	-208	0.246939
36.5	-208	0.239833
37	-208	0.270624
37.5	-208	0.210226
38	-208	0.26944
38.5	-208	0.24457
39	-208	0.235096
39.5	-208	0.224437
40	-208	0.2197
40.5	-208	0.233912
41	-208	0.238649
41.5	-208	0.226806
42	-208	0.210226
42.5	-208	0.243386
43	-208	0.2197
43.5	-208	0.193646
44	-208	0.20312
44.5	-208	0.207857
45	-208	0.217332
45.5	-208	0.178251
46	-208	0.210226
46.5	-208	0.187725
47	-208	0.188909
47.5	-208	0.209042
48	-208	0.218516
48.5	-208	0.210226
49	-208	0.206673
49.5	-208	0.180619
50	-208	0.143906
50.5	-208	0.181803
51	-208	0.149828
51.5	-208	0.188909
52	-208	0.179435
52.5	-208	0.180619
53	-208	0.154565
53.5	-208	0.152196
54	-208	0.167592
54.5	-208	0.165223
55	-208	0.143906
55.5	-208	0.147459
56	-208	0.139169
56.5	-208	0.146275
57	-208	0.171145
57.5	-208	0.152196
58	-208	0.128511
58.5	-208	0.123774
59	-208	0.147459
59.5	-208	0.126142
60	-208	0.120221
60.5	-208	0.135616
61	-208	0.128511
61.5	-208	0.137985
62	-208	0.143906
62.5	-208	0.156933
63	-208	0.127327
63.5	-208	0.143906
64	-208	0.0941667
64.5	-208	0.0989039
65	-208	0.143906
65.5	-208	0.0929825
66	-208	0.0977196
66.5	-208	0.117852
67	-208	0.133248
67.5	-208	0.151012
68	-208	0.0917982
68.5	-208	0.095351
69	-208	0.0894296
69.5	-208	0.0929825
70	-208	0.0989039
70.5	-208	0.121405
71	-208	0.0977196
71.5	-208	0.117852
72	-208	0.0764026
72.5	-208	0.0965353
73	-208	0.10601
73.5	-208	0.0846925
74	-208	0.0728497
74.5	-208	0.082324
75	-208	0.0917982
75.5	-208	0.061007
76	-208	0.0965353
76.5	-208	0.0787711
77	-208	0.0894296
77.5	-208	0.0870611
78	-208	0.0764026
78.5	-208	0.0633755
79	-208	0.0692969
79.5	-208	0.104825
80	-208	0.0835082
80.5	-208	0.0681126
81	-208	0.0894296
81.5	-208	0.0728497
82	-208	0.074034
82.5	-208	0.0906139
83	-208	0.0917982
83.5	-208	0.082324
84	-208	0.0574541
84.5	-208	0.0633755
85	-208	0.0906139
85.5	-208	0.0977196
86	-208	0.0764026
86.5	-208	0.0444271
87	-208	0.0633755
87.5	-208	0.0787711
88	-208	0.0835082
88.5	-208	0.0408742
89	-208	0.0716655
89.5	-208	0.0515327
90	-208	0.0373214
90.5	-208	0.0491642
91	-208	0.0396899
91.5	-208	0.0491642
92	-208	0.0420585
92.5	-208	0.052717
93	-208	0.061007
93.5	-208	0.0467956
94	-208	0.0586384
94.5	-208	0.0444271
95	-208	0.0621912
95.5	-208	0.0539013
96	-208	0.0550856
96.5	-208	0.0396899
97	-208	0.0491642
97.5	-208	0.052717
98	-208	0.0562698
98.5	-208	0.0444271
99	-208	0.0373214
99.5	-208	0.0456113
100	-208	0.0408742
1	-206	0.689859
1.5	-206	0.627092
2	-206	0.640119
2.5	-206	0.571431
3	-206	0.612881
3.5	-206	0.582089
4	-206	0.604591
4.5	-206	0.578537
5	-206	0.638935
5.5	-206	0.56551
6	-206	0.529981
6.5	-206	0.570247
7	-206	0.456556
7.5	-206	0.55722
8	-206	0.525244
8.5	-206	0.525244
9	-206	0.544193
9.5	-206	0.534718
10	-206	0.520507
10.5	-206	0.533534
11	-206	0.476689
11.5	-206	0.480241
12	-206	0.47432
12.5	-206	0.468399
13	-206	0.44116
13.5	-206	0.435239
14	-206	0.444713
14.5	-206	0.473136
15	-206	0.412738
15.5	-206	0.468399
16	-206	0.450635
16.5	-206	0.379578
17	-206	0.435239
17.5	-206	0.400895
18	-206	0.403263
18.5	-206	0.44116
19	-206	0.411553
19.5	-206	0.410369
20	-206	0.403263
20.5	-206	0.398526
21	-206	0.368919
21.5	-206	0.371288
22	-206	0.338128
22.5	-206	0.379578
23	-206	0.381946
23.5	-206	0.339312
24	-206	0.361814
24.5	-206	0.322732
25	-206	0.352339
25.5	-206	0.341681
26	-206	0.33576
26.5	-206	0.341681
27	-206	0.301415
27.5	-206	0.340497
28	-206	0.313258
28.5	-206	0.323917
29	-206	0.339312
29.5	-206	0.304968
30	-206	0.31089
30.5	-206	0.308521
31	-206	0.284836
31.5	-206	0.321548
32	-206	0.306153
32.5	-206	0.275361
33	-206	0.314443
33.5	-206	0.258781
34	-206	0.283651
34.5	-206	0.250491
35	-206	0.272993
35.5	-206	0.262334
36	-206	0.250491
36.5	-206	0.248123
37	-206	0.272993
37.5	-206	0.232727
38	-206	0.241017
38.5	-206	0.226806
39	-206	0.239833
39.5	-206	0.232727
40	-206	0.224437
40.5	-206	0.209042
41	-206	0.239833
41.5	-206	0.210226
42	-206	0.24457
42.5	-206	0.243386
43	-206	0.2197
43.5	-206	0.23628
44	-206	0.193646
44.5	-206	0.213779
45	-206	0.190093
45.5	-206	0.174698
46	-206	0.2197
46.5	-206	0.18654
47	-206	0.210226
47.5	-206	0.184172
48	-206	0.187725
48.5	-206	0.165223
49	-206	0.19483
49.5	-206	0.177066
50	-206	0.162855
50.5	-206	0.153381
51	-206	0.168776
51.5	-206	0.198383
52	-206	0.171145
52.5	-206	0.19483
53	-206	0.18654
53.5	-206	0.164039
54	-206	0.173513
54.5	-206	0.140354
55	-206	0.149828
55.5	-206	0.145091
56	-206	0.180619
56.5	-206	0.122589
57	-206	0.153381
57.5	-206	0.151012
58	-206	0.159302
58.5	-206	0.160486
59	-206	0.130879
59.5	-206	0.143906
60	-206	0.136801
60.5	-206	0.135616
61	-206	0.136801
61.5	-206	0.153381
62	-206	0.120221
62.5	-206	0.126142
63	-206	0.108378
63.5	-206	0.147459
64	-206	0.103641
64.5	-206	0.135616
65	-206	0.0917982
65.5	-206	0.0752183
66	-206	0.117852
66.5	-206	0.137985
67	-206	0.109562
67.5	-206	0.137985
68	-206	0.133248
68.5	-206	0.117852
69	-206	0.100088
69.5	-206	0.0929825
70	-206	0.103641
70.5	-206	0.0917982
71	-206	0.0965353
71.5	-206	0.0965353
72	-206	0.0787711
72.5	-206	0.103641
73	-206	0.116668
73.5	-206	0.0811397
74	-206	0.0929825
74.5	-206	0.104825
75	-206	0.0858768
75.5	-206	0.0894296
76	-206	0.0870611
76.5	-206	0.102457
77	-206	0.116668
77.5	-206	0.0870611
78	-206	0.0811397
78.5	-206	0.0787711
79	-206	0.0882454
79.5	-206	0.0681126
80	-206	0.0764026
80.5	-206	0.0704812
81	-206	0.0775869
81.5	-206	0.0799554
82	-206	0.0669283
82.5	-206	0.0704812
83	-206	0.0598227
83.5	-206	0.0692969
84	-206	0.0550856
84.5	-206	0.0929825
85	-206	0.061007
85.5	-206	0.052717
86	-206	0.101272
86.5	-206	0.074034
87	-206	0.052717
87.5	-206	0.0657441
88	-206	0.0716655
88.5	-206	0.0669283
89	-206	0.0787711
89.5	-206	0.074034
90	-206	0.0704812
90.5	-206	0.0491642
91	-206	0.0621912
91.5	-206	0.0574541
92	-206	0.052717
92.5	-206	0.0728497
93	-206	0.0633755
93.5	-206	0.0586384
94	-206	0.0586384
94.5	-206	0.0444271
95	-206	0.0574541
95.5	-206	0.061007
96	-206	0.0385057
96.5	-206	0.0456113
97	-206	0.0574541
97.5	-206	0.0396899
98	-206	0.0373214
98.5	-206	0.0657441
99	-206	0.0325843
99.5	-206	0.0183729
100	-206	0.0337686
1	-204	0.705254
1.5	-204	0.617618
2	-204	0.640119
2.5	-204	0.558404
3	-204	0.624723
3.5	-204	0.604591
4	-204	0.622355
4.5	-204	0.591564
5	-204	0.609328
5.5	-204	0.592748
6	-204	0.582089
6.5	-204	0.556035
7	-204	0.50748
7.5	-204	0.531165
8	-204	0.518138
8.5	-204	0.505111
9	-204	0.533534
9.5	-204	0.551298
10	-204	0.551298
10.5	-204	0.514586
11	-204	0.444713
11.5	-204	0.468399
12	-204	0.447082
12.5	-204	0.442345
13	-204	0.456556
13.5	-204	0.444713
14	-204	0.473136
14.5	-204	0.480241
15	-204	0.392605
15.5	-204	0.458924
16	-204	0.418659
16.5	-204	0.437607
17	-204	0.437607
17.5	-204	0.419843
18	-204	0.429318
18.5	-204	0.394973
19	-204	0.451819
19.5	-204	0.387868
20	-204	0.399711
20.5	-204	0.444713
21	-204	0.361814
21.5	-204	0.360629
22	-204	0.336944
22.5	-204	0.317995
23	-204	0.334575
23.5	-204	0.399711
24	-204	0.377209
24.5	-204	0.316811
25	-204	0.354708
25.5	-204	0.346418
26	-204	0.307337
26.5	-204	0.340497
27	-204	0.334575
27.5	-204	0.304968
28	-204	0.314443
28.5	-204	0.320364
29	-204	0.345234
29.5	-204	0.306153
30	-204	0.268256
30.5	-204	0.3026
31	-204	0.265887
31.5	-204	0.299047
32	-204	0.278914
32.5	-204	0.303784
33	-204	0.295494
33.5	-204	0.307337
34	-204	0.281283
34.5	-204	0.271808
35	-204	0.271808
35.5	-204	0.255229
36	-204	0.259966
36.5	-204	0.27773
37	-204	0.255229
37.5	-204	0.24457
38	-204	0.229174
38.5	-204	0.264703
39	-204	0.250491
39.5	-204	0.23628
40	-204	0.212595
40.5	-204	0.207857
41	-204	0.224437
41.5	-204	0.233912
42	-204	0.214963
42.5	-204	0.235096
43	-204	0.20312
43.5	-204	0.207857
44	-204	0.198383
44.5	-204	0.206673
45	-204	0.192462
45.5	-204	0.199568
46	-204	0.182988
46.5	-204	0.177066
47	-204	0.199568
47.5	-204	0.185356
48	-204	0.185356
48.5	-204	0.184172
49	-204	0.177066
49.5	-204	0.160486
50	-204	0.185356
50.5	-204	0.199568
51	-204	0.124958
51.5	-204	0.191278
52	-204	0.173513
52.5	-204	0.180619
53	-204	0.190093
53.5	-204	0.168776
54	-204	0.190093
54.5	-204	0.162855
55	-204	0.159302
55.5	-204	0.161671
56	-204	0.124958
56.5	-204	0.152196
57	-204	0.164039
57.5	-204	0.145091
58	-204	0.161671
58.5	-204	0.167592
59	-204	0.122589
59.5	-204	0.123774
60	-204	0.135616
60.5	-204	0.136801
61	-204	0.108378
61.5	-204	0.147459
62	-204	0.122589
62.5	-204	0.151012
63	-204	0.126142
63.5	-204	0.121405
64	-204	0.126142
64.5	-204	0.133248
65	-204	0.159302
65.5	-204	0.111931
66	-204	0.10601
66.5	-204	0.130879
67	-204	0.115484
67.5	-204	0.141538
68	-204	0.100088
68.5	-204	0.107194
69	-204	0.111931
69.5	-204	0.100088
70	-204	0.0989039
70.5	-204	0.102457
71	-204	0.113115
71.5	-204	0.0965353
72	-204	0.121405
72.5	-204	0.116668
73	-204	0.116668
73.5	-204	0.0835082
74	-204	0.103641
74.5	-204	0.102457
75	-204	0.082324
75.5	-204	0.082324
76	-204	0.0835082
76.5	-204	0.0835082
77	-204	0.0669283
77.5	-204	0.0894296
78	-204	0.0787711
78.5	-204	0.0716655
79	-204	0.0799554
79.5	-204	0.074034
80	-204	0.0692969
80.5	-204	0.0811397
81	-204	0.0858768
81.5	-204	0.0716655
82	-204	0.0882454
82.5	-204	0.0799554
83	-204	0.0657441
83.5	-204	0.0716655
84	-204	0.0586384
84.5	-204	0.0633755
85	-204	0.0728497
85.5	-204	0.0562698
86	-204	0.0645598
86.5	-204	0.0764026
87	-204	0.0657441
87.5	-204	0.0432428
88	-204	0.0574541
88.5	-204	0.0467956
89	-204	0.0621912
89.5	-204	0.0539013
90	-204	0.0467956
90.5	-204	0.0491642
91	-204	0.0479799
91.5	-204	0.0787711
92	-204	0.0539013
92.5	-204	0.061007
93	-204	0.0633755
93.5	-204	0.0586384
94	-204	0.0432428
94.5	-204	0.0633755
95	-204	0.0621912
95.5	-204	0.0621912
96	-204	0.0491642
96.5	-204	0.0598227
97	-204	0.0657441
97.5	-204	0.0657441
98	-204	0.0373214
98.5	-204	0.0432428
99	-204	0.0361371
99.5	-204	0.0396899
100	-204	0.0396899
1	-202	0.706439
1.5	-202	0.593932
2	-202	0.628276
2.5	-202	0.566694
3	-202	0.612881
3.5	-202	0.578537
4	-202	0.593932
4.5	-202	0.609328
5	-202	0.635382
5.5	-202	0.593932
6	-202	0.546561
6.5	-202	0.553667
7	-202	0.503927
7.5	-202	0.541824
8	-202	0.509848
8.5	-202	0.529981
9	-202	0.528797
9.5	-202	0.534718
10	-202	0.505111
10.5	-202	0.519323
11	-202	0.469583
11.5	-202	0.522875
12	-202	0.458924
12.5	-202	0.444713
13	-202	0.444713
13.5	-202	0.43287
14	-202	0.471952
14.5	-202	0.476689
15	-202	0.444713
15.5	-202	0.464846
16	-202	0.389052
16.5	-202	0.399711
17	-202	0.403263
17.5	-202	0.392605
18	-202	0.409185
18.5	-202	0.415106
19	-202	0.425765
19.5	-202	0.368919
20	-202	0.364182
20.5	-202	0.349971
21	-202	0.374841
21.5	-202	0.370104
22	-202	0.358261
22.5	-202	0.377209
23	-202	0.340497
23.5	-202	0.381946
24	-202	0.354708
24.5	-202	0.367735
25	-202	0.362998
25.5	-202	0.339312
26	-202	0.32747
26.5	-202	0.313258
27	-202	0.306153
27.5	-202	0.317995
28	-202	0.353524
28.5	-202	0.326285
29	-202	0.349971
29.5	-202	0.300231
30	-202	0.312074
30.5	-202	0.289573
31	-202	0.254044
31.5	-202	0.306153
32	-202	0.26944
32.5	-202	0.264703
33	-202	0.289573
33.5	-202	0.291941
34	-202	0.243386
34.5	-202	0.306153
35	-202	0.268256
35.5	-202	0.264703
36	-202	0.222069
36.5	-202	0.238649
37	-202	0.205489
37.5	-202	0.23628
38	-202	0.235096
38.5	-202	0.26115
39	-202	0.238649
39.5	-202	0.241017
40	-202	0.204305
40.5	-202	0.230359
41	-202	0.222069
41.5	-202	0.207857
42	-202	0.212595
42.5	-202	0.235096
43	-202	0.205489
43.5	-202	0.204305
44	-202	0.188909
44.5	-202	0.201936
45	-202	0.226806
45.5	-202	0.181803
46	-202	0.218516
46.5	-202	0.178251
47	-202	0.154565
47.5	-202	0.165223
48	-202	0.19483
48.5	-202	0.197199
49	-202	0.20312
49.5	-202	0.185356
50	-202	0.2197
50.5	-202	0.158118
51	-202	0.162855
51.5	-202	0.181803
52	-202	0.137985
52.5	-202	0.140354
53	-202	0.159302
53.5	-202	0.169961
54	-202	0.160486
54.5	-202	0.151012
55	-202	0.145091
55.5	-202	0.162855
56	-202	0.152196
56.5	-202	0.159302
57	-202	0.147459
57.5	-202	0.153381
58	-202	0.143906
58.5	-202	0.164039
59	-202	0.152196
59.5	-202	0.145091
60	-202	0.148644
60.5	-202	0.141538
61	-202	0.111931
61.5	-202	0.114299
62	-202	0.147459
62.5	-202	0.151012
63	-202	0.141538
63.5	-202	0.127327
64	-202	0.119037
64.5	-202	0.120221
65	-202	0.135616
65.5	-202	0.109562
66	-202	0.0882454
66.5	-202	0.0989039
67	-202	0.0941667
67.5	-202	0.111931
68	-202	0.115484
68.5	-202	0.123774
69	-202	0.111931
69.5	-202	0.0846925
70	-202	0.108378
70.5	-202	0.109562
71	-202	0.0894296
71.5	-202	0.109562
72	-202	0.101272
72.5	-202	0.10601
73	-202	0.0846925
73.5	-202	0.0929825
74	-202	0.0989039
74.5	-202	0.111931
75	-202	0.0977196
75.5	-202	0.0929825
76	-202	0.0716655
76.5	-202	0.0894296
77	-202	0.0906139
77.5	-202	0.0894296
78	-202	0.082324
78.5	-202	0.0917982
79	-202	0.074034
79.5	-202	0.0775869
80	-202	0.0764026
80.5	-202	0.0764026
81	-202	0.0692969
81.5	-202	0.0752183
82	-202	0.0704812
82.5	-202	0.0692969
83	-202	0.0633755
83.5	-202	0.095351
84	-202	0.0467956
84.5	-202	0.0787711
85	-202	0.0752183
85.5	-202	0.0645598
86	-202	0.0633755
86.5	-202	0.0479799
87	-202	0.0775869
87.5	-202	0.0870611
88	-202	0.0657441
88.5	-202	0.0539013
89	-202	0.0704812
89.5	-202	0.0479799
90	-202	0.0835082
90.5	-202	0.0467956
91	-202	0.0385057
91.5	-202	0.0456113
92	-202	0.0503485
92.5	-202	0.0645598
93	-202	0.0681126
93.5	-202	0.0420585
94	-202	0.0669283
94.5	-202	0.0396899
95	-202	0.0479799
95.5	-202	0.0491642
96	-202	0.0408742
96.5	-202	0.0408742
97	-202	0.0467956
97.5	-202	0.0408742
98	-202	0.0539013
98.5	-202	0.052717
99	-202	0.0467956
99.5	-202	0.0373214
100	-202	0.0467956
1	-200	0.717097
1.5	-200	0.582089
2	-200	0.605775
2.5	-200	0.560772
3	-200	0.591564
3.5	-200	0.599854
4	-200	0.604591
4.5	-200	0.579721
5	-200	0.648409
5.5	-200	0.596301
6	-200	0.55722
6.5	-200	0.512217
7	-200	0.538271
7.5	-200	0.531165
8	-200	0.521691
8.5	-200	0.493269
9	-200	0.518138
9.5	-200	0.550114
10	-200	0.520507
10.5	-200	0.506296
11	-200	0.496821
11.5	-200	0.486163
12	-200	0.47432
12.5	-200	0.461293
13	-200	0.460109
13.5	-200	0.442345
14	-200	0.456556
14.5	-200	0.477873
15	-200	0.445897
15.5	-200	0.436423
16	-200	0.399711
16.5	-200	0.413922
17	-200	0.434055
17.5	-200	0.386683
18	-200	0.385499
18.5	-200	0.402079
19	-200	0.439976
19.5	-200	0.403263
20	-200	0.438792
20.5	-200	0.397342
21	-200	0.429318
21.5	-200	0.361814
22	-200	0.346418
22.5	-200	0.339312
23	-200	0.360629
23.5	-200	0.389052
24	-200	0.336944
24.5	-200	0.373656
25	-200	0.355892
25.5	-200	0.358261
26	-200	0.313258
26.5	-200	0.31918
27	-200	0.333391
27.5	-200	0.288388
28	-200	0.336944
28.5	-200	0.28602
29	-200	0.359445
29.5	-200	0.275361
30	-200	0.321548
30.5	-200	0.301415
31	-200	0.258781
31.5	-200	0.313258
32	-200	0.291941
32.5	-200	0.28602
33	-200	0.272993
33.5	-200	0.255229
34	-200	0.289573
34.5	-200	0.281283
35	-200	0.245754
35.5	-200	0.246939
36	-200	0.249307
36.5	-200	0.235096
37	-200	0.239833
37.5	-200	0.229174
38	-200	0.262334
38.5	-200	0.212595
39	-200	0.238649
39.5	-200	0.280098
40	-200	0.220885
40.5	-200	0.214963
41	-200	0.218516
41.5	-200	0.237464
42	-200	0.196015
42.5	-200	0.25286
43	-200	0.207857
43.5	-200	0.226806
44	-200	0.249307
44.5	-200	0.21141
45	-200	0.22799
45.5	-200	0.187725
46	-200	0.190093
46.5	-200	0.204305
47	-200	0.184172
47.5	-200	0.188909
48	-200	0.162855
48.5	-200	0.200752
49	-200	0.190093
49.5	-200	0.156933
50	-200	0.168776
50.5	-200	0.160486
51	-200	0.178251
51.5	-200	0.178251
52	-200	0.142722
52.5	-200	0.166408
53	-200	0.192462
53.5	-200	0.164039
54	-200	0.151012
54.5	-200	0.156933
55	-200	0.146275
55.5	-200	0.177066
56	-200	0.148644
56.5	-200	0.133248
57	-200	0.141538
57.5	-200	0.156933
58	-200	0.148644
58.5	-200	0.126142
59	-200	0.158118
59.5	-200	0.135616
60	-200	0.164039
60.5	-200	0.145091
61	-200	0.121405
61.5	-200	0.140354
62	-200	0.139169
62.5	-200	0.149828
63	-200	0.133248
63.5	-200	0.0858768
64	-200	0.123774
64.5	-200	0.103641
65	-200	0.137985
65.5	-200	0.110747
66	-200	0.107194
66.5	-200	0.111931
67	-200	0.140354
67.5	-200	0.111931
68	-200	0.0775869
68.5	-200	0.10601
69	-200	0.120221
69.5	-200	0.120221
70	-200	0.127327
70.5	-200	0.117852
71	-200	0.0799554
71.5	-200	0.0977196
72	-200	0.0692969
72.5	-200	0.0894296
73	-200	0.0917982
73.5	-200	0.110747
74	-200	0.0870611
74.5	-200	0.0657441
75	-200	0.101272
75.5	-200	0.0965353
76	-200	0.113115
76.5	-200	0.100088
77	-200	0.0917982
77.5	-200	0.0846925
78	-200	0.0669283
78.5	-200	0.0657441
79	-200	0.0704812
79.5	-200	0.0799554
80	-200	0.103641
80.5	-200	0.0846925
81	-200	0.0645598
81.5	-200	0.104825
82	-200	0.0692969
82.5	-200	0.0716655
83	-200	0.0870611
83.5	-200	0.0704812
84	-200	0.0550856
84.5	-200	0.100088
85	-200	0.0633755
85.5	-200	0.0728497
86	-200	0.0645598
86.5	-200	0.0621912
87	-200	0.0692969
87.5	-200	0.0645598
88	-200	0.0669283
88.5	-200	0.0657441
89	-200	0.061007
89.5	-200	0.0811397
90	-200	0.0657441
90.5	-200	0.0728497
91	-200	0.0692969
91.5	-200	0.0432428
92	-200	0.0361371
92.5	-200	0.0645598
93	-200	0.0539013
93.5	-200	0.0550856
94	-200	0.0645598
94.5	-200	0.0562698
95	-200	0.0456113
95.5	-200	0.0633755
96	-200	0.0491642
96.5	-200	0.0420585
97	-200	0.0456113
97.5	-200	0.0491642
98	-200	0.0562698
98.5	-200	0.0586384
99	-200	0.0479799
99.5	-200	0.0456113
100	-200	0.0491642
1	-198	0.740783
1.5	-198	0.606959
2	-198	0.636566
2.5	-198	0.574984
3	-198	0.570247
3.5	-198	0.566694
4	-198	0.627092
4.5	-198	0.572615
5	-198	0.621171
5.5	-198	0.579721
6	-198	0.580905
6.5	-198	0.54064
7	-198	0.514586
7.5	-198	0.522875
8	-198	0.543008
8.5	-198	0.487347
9	-198	0.527613
9.5	-198	0.522875
10	-198	0.519323
10.5	-198	0.538271
11	-198	0.4909
11.5	-198	0.500374
12	-198	0.464846
12.5	-198	0.447082
13	-198	0.447082
13.5	-198	0.442345
14	-198	0.481426
14.5	-198	0.487347
15	-198	0.419843
15.5	-198	0.480241
16	-198	0.462477
16.5	-198	0.415106
17	-198	0.404448
17.5	-198	0.397342
18	-198	0.398526
18.5	-198	0.390236
19	-198	0.418659
19.5	-198	0.404448
20	-198	0.397342
20.5	-198	0.374841
21	-198	0.376025
21.5	-198	0.340497
22	-198	0.373656
22.5	-198	0.354708
23	-198	0.348787
23.5	-198	0.400895
24	-198	0.33576
24.5	-198	0.342865
25	-198	0.357077
25.5	-198	0.339312
26	-198	0.351155
26.5	-198	0.297863
27	-198	0.271808
27.5	-198	0.341681
28	-198	0.315627
28.5	-198	0.346418
29	-198	0.322732
29.5	-198	0.315627
30	-198	0.341681
30.5	-198	0.297863
31	-198	0.251676
31.5	-198	0.264703
32	-198	0.242202
32.5	-198	0.27773
33	-198	0.288388
33.5	-198	0.275361
34	-198	0.291941
34.5	-198	0.289573
35	-198	0.245754
35.5	-198	0.26944
36	-198	0.26115
36.5	-198	0.242202
37	-198	0.225622
37.5	-198	0.256413
38	-198	0.259966
38.5	-198	0.258781
39	-198	0.237464
39.5	-198	0.26115
40	-198	0.224437
40.5	-198	0.222069
41	-198	0.224437
41.5	-198	0.220885
42	-198	0.213779
42.5	-198	0.185356
43	-198	0.177066
43.5	-198	0.209042
44	-198	0.2197
44.5	-198	0.193646
45	-198	0.232727
45.5	-198	0.187725
46	-198	0.192462
46.5	-198	0.19483
47	-198	0.164039
47.5	-198	0.204305
48	-198	0.180619
48.5	-198	0.184172
49	-198	0.171145
49.5	-198	0.19483
50	-198	0.172329
50.5	-198	0.181803
51	-198	0.141538
51.5	-198	0.174698
52	-198	0.175882
52.5	-198	0.147459
53	-198	0.182988
53.5	-198	0.167592
54	-198	0.167592
54.5	-198	0.185356
55	-198	0.154565
55.5	-198	0.143906
56	-198	0.152196
56.5	-198	0.143906
57	-198	0.130879
57.5	-198	0.145091
58	-198	0.126142
58.5	-198	0.142722
59	-198	0.130879
59.5	-198	0.140354
60	-198	0.124958
60.5	-198	0.133248
61	-198	0.128511
61.5	-198	0.145091
62	-198	0.0870611
62.5	-198	0.120221
63	-198	0.102457
63.5	-198	0.113115
64	-198	0.121405
64.5	-198	0.0917982
65	-198	0.128511
65.5	-198	0.10601
66	-198	0.123774
66.5	-198	0.124958
67	-198	0.109562
67.5	-198	0.122589
68	-198	0.111931
68.5	-198	0.113115
69	-198	0.142722
69.5	-198	0.095351
70	-198	0.126142
70.5	-198	0.095351
71	-198	0.101272
71.5	-198	0.0941667
72	-198	0.101272
72.5	-198	0.0835082
73	-198	0.0977196
73.5	-198	0.0929825
74	-198	0.0906139
74.5	-198	0.102457
75	-198	0.0882454
75.5	-198	0.0977196
76	-198	0.0917982
76.5	-198	0.0692969
77	-198	0.082324
77.5	-198	0.103641
78	-198	0.0811397
78.5	-198	0.0929825
79	-198	0.074034
79.5	-198	0.082324
80	-198	0.104825
80.5	-198	0.0929825
81	-198	0.0633755
81.5	-198	0.0846925
82	-198	0.0681126
82.5	-198	0.103641
83	-198	0.0764026
83.5	-198	0.0633755
84	-198	0.0704812
84.5	-198	0.0811397
85	-198	0.0799554
85.5	-198	0.0669283
86	-198	0.0621912
86.5	-198	0.0633755
87	-198	0.0669283
87.5	-198	0.0775869
88	-198	0.0657441
88.5	-198	0.0396899
89	-198	0.0775869
89.5	-198	0.0479799
90	-198	0.0562698
90.5	-198	0.0467956
91	-198	0.0420585
91.5	-198	0.0870611
92	-198	0.0408742
92.5	-198	0.0775869
93	-198	0.0633755
93.5	-198	0.0574541
94	-198	0.0562698
94.5	-198	0.0621912
95	-198	0.0467956
95.5	-198	0.061007
96	-198	0.0669283
96.5	-198	0.0539013
97	-198	0.0456113
97.5	-198	0.0290314
98	-198	0.0598227
98.5	-198	0.0574541
99	-198	0.052717
99.5	-198	0.0456113
100	-198	0.0515327
1	-196	0.702886
1.5	-196	0.615249
2	-196	0.618802
2.5	-196	0.533534
3	-196	0.609328
3.5	-196	0.603406
4	-196	0.617618
4.5	-196	0.574984
5	-196	0.584458
5.5	-196	0.579721
6	-196	0.547745
6.5	-196	0.545377
7	-196	0.503927
7.5	-196	0.537087
8	-196	0.512217
8.5	-196	0.475504
9	-196	0.543008
9.5	-196	0.53235
10	-196	0.506296
10.5	-196	0.543008
11	-196	0.468399
11.5	-196	0.500374
12	-196	0.470767
12.5	-196	0.479057
13	-196	0.471952
13.5	-196	0.442345
14	-196	0.48261
14.5	-196	0.462477
15	-196	0.486163
15.5	-196	0.458924
16	-196	0.431686
16.5	-196	0.399711
17	-196	0.383131
17.5	-196	0.390236
18	-196	0.425765
18.5	-196	0.409185
19	-196	0.400895
19.5	-196	0.403263
20	-196	0.411553
20.5	-196	0.396158
21	-196	0.376025
21.5	-196	0.357077
22	-196	0.381946
22.5	-196	0.352339
23	-196	0.355892
23.5	-196	0.366551
24	-196	0.342865
24.5	-196	0.365366
25	-196	0.353524
25.5	-196	0.300231
26	-196	0.314443
26.5	-196	0.354708
27	-196	0.326285
27.5	-196	0.332207
28	-196	0.325101
28.5	-196	0.287204
29	-196	0.332207
29.5	-196	0.28602
30	-196	0.306153
30.5	-196	0.293126
31	-196	0.287204
31.5	-196	0.281283
32	-196	0.287204
32.5	-196	0.275361
33	-196	0.275361
33.5	-196	0.270624
34	-196	0.246939
34.5	-196	0.287204
35	-196	0.267071
35.5	-196	0.274177
36	-196	0.263519
36.5	-196	0.233912
37	-196	0.25286
37.5	-196	0.25286
38	-196	0.23628
38.5	-196	0.249307
39	-196	0.270624
39.5	-196	0.245754
40	-196	0.238649
40.5	-196	0.259966
41	-196	0.23628
41.5	-196	0.218516
42	-196	0.196015
42.5	-196	0.210226
43	-196	0.192462
43.5	-196	0.179435
44	-196	0.226806
44.5	-196	0.179435
45	-196	0.197199
45.5	-196	0.233912
46	-196	0.210226
46.5	-196	0.190093
47	-196	0.184172
47.5	-196	0.192462
48	-196	0.152196
48.5	-196	0.193646
49	-196	0.193646
49.5	-196	0.184172
50	-196	0.169961
50.5	-196	0.171145
51	-196	0.173513
51.5	-196	0.156933
52	-196	0.148644
52.5	-196	0.165223
53	-196	0.146275
53.5	-196	0.174698
54	-196	0.169961
54.5	-196	0.169961
55	-196	0.158118
55.5	-196	0.166408
56	-196	0.167592
56.5	-196	0.136801
57	-196	0.140354
57.5	-196	0.10601
58	-196	0.145091
58.5	-196	0.141538
59	-196	0.139169
59.5	-196	0.135616
60	-196	0.160486
60.5	-196	0.160486
61	-196	0.152196
61.5	-196	0.145091
62	-196	0.111931
62.5	-196	0.141538
63	-196	0.124958
63.5	-196	0.101272
64	-196	0.121405
64.5	-196	0.143906
65	-196	0.145091
65.5	-196	0.115484
66	-196	0.128511
66.5	-196	0.139169
67	-196	0.095351
67.5	-196	0.111931
68	-196	0.0989039
68.5	-196	0.119037
69	-196	0.121405
69.5	-196	0.113115
70	-196	0.142722
70.5	-196	0.104825
71	-196	0.100088
71.5	-196	0.103641
72	-196	0.0882454
72.5	-196	0.0799554
73	-196	0.0657441
73.5	-196	0.0787711
74	-196	0.0989039
74.5	-196	0.0775869
75	-196	0.120221
75.5	-196	0.0716655
76	-196	0.074034
76.5	-196	0.104825
77	-196	0.0894296
77.5	-196	0.113115
78	-196	0.0858768
78.5	-196	0.100088
79	-196	0.0799554
79.5	-196	0.0941667
80	-196	0.0752183
80.5	-196	0.0811397
81	-196	0.0870611
81.5	-196	0.0669283
82	-196	0.0787711
82.5	-196	0.0775869
83	-196	0.0752183
83.5	-196	0.0657441
84	-196	0.0846925
84.5	-196	0.0681126
85	-196	0.082324
85.5	-196	0.0539013
86	-196	0.0420585
86.5	-196	0.0716655
87	-196	0.0787711
87.5	-196	0.0941667
88	-196	0.0633755
88.5	-196	0.0574541
89	-196	0.0633755
89.5	-196	0.0586384
90	-196	0.0467956
90.5	-196	0.0633755
91	-196	0.0515327
91.5	-196	0.0574541
92	-196	0.0479799
92.5	-196	0.0349528
93	-196	0.0491642
93.5	-196	0.0491642
94	-196	0.0586384
94.5	-196	0.0491642
95	-196	0.0633755
95.5	-196	0.0728497
96	-196	0.0456113
96.5	-196	0.0479799
97	-196	0.0408742
97.5	-196	0.0432428
98	-196	0.0586384
98.5	-196	0.0550856
99	-196	0.0325843
99.5	-196	0.0586384
100	-196	0.0456113
1	-194	0.689859
1.5	-194	0.627092
2	-194	0.615249
2.5	-194	0.546561
3	-194	0.604591
3.5	-194	0.591564
4	-194	0.601038
4.5	-194	0.573799
5	-194	0.592748
5.5	-194	0.598669
6	-194	0.576168
6.5	-194	0.595116
7	-194	0.501558
7.5	-194	0.541824
8	-194	0.551298
8.5	-194	0.493269
9	-194	0.538271
9.5	-194	0.552482
10	-194	0.521691
10.5	-194	0.543008
11	-194	0.511033
11.5	-194	0.527613
12	-194	0.496821
12.5	-194	0.439976
13	-194	0.464846
13.5	-194	0.434055
14	-194	0.471952
14.5	-194	0.463662
15	-194	0.435239
15.5	-194	0.464846
16	-194	0.412738
16.5	-194	0.391421
17	-194	0.436423
17.5	-194	0.406816
18	-194	0.380762
18.5	-194	0.41629
19	-194	0.393789
19.5	-194	0.405632
20	-194	0.384315
20.5	-194	0.377209
21	-194	0.404448
21.5	-194	0.333391
22	-194	0.353524
22.5	-194	0.329838
23	-194	0.336944
23.5	-194	0.348787
24	-194	0.349971
24.5	-194	0.31089
25	-194	0.367735
25.5	-194	0.353524
26	-194	0.334575
26.5	-194	0.33576
27	-194	0.248123
27.5	-194	0.329838
28	-194	0.276546
28.5	-194	0.300231
29	-194	0.313258
29.5	-194	0.290757
30	-194	0.322732
30.5	-194	0.274177
31	-194	0.282467
31.5	-194	0.308521
32	-194	0.287204
32.5	-194	0.280098
33	-194	0.262334
33.5	-194	0.257597
34	-194	0.262334
34.5	-194	0.28602
35	-194	0.241017
35.5	-194	0.272993
36	-194	0.23628
36.5	-194	0.25286
37	-194	0.232727
37.5	-194	0.231543
38	-194	0.248123
38.5	-194	0.233912
39	-194	0.222069
39.5	-194	0.226806
40	-194	0.220885
40.5	-194	0.2197
41	-194	0.229174
41.5	-194	0.212595
42	-194	0.224437
42.5	-194	0.191278
43	-194	0.191278
43.5	-194	0.193646
44	-194	0.200752
44.5	-194	0.204305
45	-194	0.191278
45.5	-194	0.217332
46	-194	0.188909
46.5	-194	0.205489
47	-194	0.192462
47.5	-194	0.204305
48	-194	0.179435
48.5	-194	0.169961
49	-194	0.184172
49.5	-194	0.192462
50	-194	0.205489
50.5	-194	0.166408
51	-194	0.174698
51.5	-194	0.177066
52	-194	0.160486
52.5	-194	0.154565
53	-194	0.153381
53.5	-194	0.158118
54	-194	0.164039
54.5	-194	0.177066
55	-194	0.169961
55.5	-194	0.155749
56	-194	0.154565
56.5	-194	0.153381
57	-194	0.160486
57.5	-194	0.155749
58	-194	0.152196
58.5	-194	0.135616
59	-194	0.128511
59.5	-194	0.123774
60	-194	0.135616
60.5	-194	0.111931
61	-194	0.146275
61.5	-194	0.127327
62	-194	0.153381
62.5	-194	0.146275
63	-194	0.139169
63.5	-194	0.124958
64	-194	0.120221
64.5	-194	0.133248
65	-194	0.111931
65.5	-194	0.132064
66	-194	0.128511
66.5	-194	0.151012
67	-194	0.101272
67.5	-194	0.132064
68	-194	0.108378
68.5	-194	0.0894296
69	-194	0.102457
69.5	-194	0.0929825
70	-194	0.0870611
70.5	-194	0.121405
71	-194	0.124958
71.5	-194	0.0941667
72	-194	0.0929825
72.5	-194	0.114299
73	-194	0.113115
73.5	-194	0.0965353
74	-194	0.107194
74.5	-194	0.0704812
75	-194	0.0704812
75.5	-194	0.0775869
76	-194	0.107194
76.5	-194	0.104825
77	-194	0.0917982
77.5	-194	0.0906139
78	-194	0.0929825
78.5	-194	0.0692969
79	-194	0.101272
79.5	-194	0.100088
80	-194	0.0598227
80.5	-194	0.0764026
81	-194	0.0835082
81.5	-194	0.0858768
82	-194	0.0775869
82.5	-194	0.100088
83	-194	0.0728497
83.5	-194	0.061007
84	-194	0.061007
84.5	-194	0.0621912
85	-194	0.0562698
85.5	-194	0.0728497
86	-194	0.0764026
86.5	-194	0.0692969
87	-194	0.0787711
87.5	-194	0.0716655
88	-194	0.0621912
88.5	-194	0.0467956
89	-194	0.0361371
89.5	-194	0.0515327
90	-194	0.0550856
90.5	-194	0.0657441
91	-194	0.0479799
91.5	-194	0.061007
92	-194	0.0657441
92.5	-194	0.052717
93	-194	0.0539013
93.5	-194	0.0408742
94	-194	0.0456113
94.5	-194	0.0432428
95	-194	0.0811397
95.5	-194	0.0479799
96	-194	0.0586384
96.5	-194	0.0420585
97	-194	0.0491642
97.5	-194	0.0361371
98	-194	0.0704812
98.5	-194	0.0479799
99	-194	0.0550856
99.5	-194	0.0408742
100	-194	0.0290314
1	-192	0.736046
1.5	-192	0.583274
2	-192	0.630645
2.5	-192	0.572615
3	-192	0.583274
3.5	-192	0.561957
4	-192	0.617618
4.5	-192	0.570247
5	-192	0.605775
5.5	-192	0.595116
6	-192	0.588011
6.5	-192	0.566694
7	-192	0.494453
7.5	-192	0.533534
8	-192	0.509848
8.5	-192	0.444713
9	-192	0.518138
9.5	-192	0.547745
10	-192	0.486163
10.5	-192	0.495637
11	-192	0.522875
11.5	-192	0.519323
12	-192	0.481426
12.5	-192	0.469583
13	-192	0.460109
13.5	-192	0.437607
14	-192	0.464846
14.5	-192	0.498006
15	-192	0.436423
15.5	-192	0.418659
16	-192	0.429318
16.5	-192	0.422212
17	-192	0.44945
17.5	-192	0.415106
18	-192	0.378394
18.5	-192	0.385499
19	-192	0.386683
19.5	-192	0.384315
20	-192	0.398526
20.5	-192	0.392605
21	-192	0.403263
21.5	-192	0.348787
22	-192	0.352339
22.5	-192	0.359445
23	-192	0.346418
23.5	-192	0.361814
24	-192	0.32747
24.5	-192	0.341681
25	-192	0.373656
25.5	-192	0.354708
26	-192	0.357077
26.5	-192	0.357077
27	-192	0.301415
27.5	-192	0.348787
28	-192	0.312074
28.5	-192	0.290757
29	-192	0.314443
29.5	-192	0.321548
30	-192	0.3026
30.5	-192	0.339312
31	-192	0.274177
31.5	-192	0.309705
32	-192	0.268256
32.5	-192	0.255229
33	-192	0.259966
33.5	-192	0.26944
34	-192	0.262334
34.5	-192	0.25286
35	-192	0.242202
35.5	-192	0.262334
36	-192	0.268256
36.5	-192	0.239833
37	-192	0.267071
37.5	-192	0.212595
38	-192	0.259966
38.5	-192	0.224437
39	-192	0.268256
39.5	-192	0.241017
40	-192	0.223253
40.5	-192	0.241017
41	-192	0.239833
41.5	-192	0.246939
42	-192	0.246939
42.5	-192	0.207857
43	-192	0.207857
43.5	-192	0.178251
44	-192	0.185356
44.5	-192	0.169961
45	-192	0.210226
45.5	-192	0.184172
46	-192	0.188909
46.5	-192	0.21141
47	-192	0.177066
47.5	-192	0.175882
48	-192	0.180619
48.5	-192	0.192462
49	-192	0.177066
49.5	-192	0.171145
50	-192	0.199568
50.5	-192	0.18654
51	-192	0.165223
51.5	-192	0.193646
52	-192	0.174698
52.5	-192	0.140354
53	-192	0.187725
53.5	-192	0.142722
54	-192	0.149828
54.5	-192	0.147459
55	-192	0.148644
55.5	-192	0.165223
56	-192	0.135616
56.5	-192	0.140354
57	-192	0.169961
57.5	-192	0.172329
58	-192	0.148644
58.5	-192	0.126142
59	-192	0.103641
59.5	-192	0.136801
60	-192	0.134432
60.5	-192	0.134432
61	-192	0.132064
61.5	-192	0.129695
62	-192	0.122589
62.5	-192	0.120221
63	-192	0.120221
63.5	-192	0.123774
64	-192	0.114299
64.5	-192	0.155749
65	-192	0.120221
65.5	-192	0.117852
66	-192	0.124958
66.5	-192	0.123774
67	-192	0.10601
67.5	-192	0.0965353
68	-192	0.115484
68.5	-192	0.0977196
69	-192	0.119037
69.5	-192	0.0917982
70	-192	0.110747
70.5	-192	0.101272
71	-192	0.120221
71.5	-192	0.130879
72	-192	0.0941667
72.5	-192	0.104825
73	-192	0.0917982
73.5	-192	0.0929825
74	-192	0.0669283
74.5	-192	0.0882454
75	-192	0.0882454
75.5	-192	0.0965353
76	-192	0.0858768
76.5	-192	0.0775869
77	-192	0.0894296
77.5	-192	0.0716655
78	-192	0.109562
78.5	-192	0.0681126
79	-192	0.0728497
79.5	-192	0.0752183
80	-192	0.0716655
80.5	-192	0.061007
81	-192	0.102457
81.5	-192	0.0598227
82	-192	0.0503485
82.5	-192	0.0965353
83	-192	0.0752183
83.5	-192	0.0799554
84	-192	0.074034
84.5	-192	0.0764026
85	-192	0.0503485
85.5	-192	0.0799554
86	-192	0.0657441
86.5	-192	0.0539013
87	-192	0.0728497
87.5	-192	0.0752183
88	-192	0.0692969
88.5	-192	0.061007
89	-192	0.0574541
89.5	-192	0.0349528
90	-192	0.0728497
90.5	-192	0.0598227
91	-192	0.0503485
91.5	-192	0.0515327
92	-192	0.0456113
92.5	-192	0.0467956
93	-192	0.0764026
93.5	-192	0.0503485
94	-192	0.0361371
94.5	-192	0.0586384
95	-192	0.0621912
95.5	-192	0.0479799
96	-192	0.0550856
96.5	-192	0.0479799
97	-192	0.0420585
97.5	-192	0.0479799
98	-192	0.0539013
98.5	-192	0.0467956
99	-192	0.0385057
99.5	-192	0.0669283
100	-192	0.0231101
1	-190	0.693412
1.5	-190	0.601038
2	-190	0.624723
2.5	-190	0.554851
3	-190	0.595116
3.5	-190	0.56551
4	-190	0.592748
4.5	-190	0.551298
5	-190	0.591564
[truncated: 38,000 more rows]

## Sheet: Figure 3c
phonon a			phonon c
# time (us) phonon a	detuning (kHz) phonon a	Data phonon a	# time (us) phonon c	detuning (kHz) phonon c	Data phonon c
1	-210	0.00534588	1	-210	0.00534588
1.5	-210	0.0124515	1.5	-210	0.0124515
2	-210	0.0112673	2	-210	0.0112673
2.5	-210	0.00179304	2.5	-210	0.00179304
3	-210	0.0148201	3	-210	0.0148201
3.5	-210	0.0396899	3.5	-210	0.0396899
4	-210	0.0124515	4	-210	0.0124515
4.5	-210	0.010083	4.5	-210	0.010083
5	-210	0.0124515	5	-210	0.0124515
5.5	-210	0.0041616	5.5	-210	0.0041616
6	-210	0.0041616	6	-210	0.0041616
6.5	-210	0.00889871	6.5	-210	0.00889871
7	-210	0.00653016	7	-210	0.00653016
7.5	-210	0.0171887	7.5	-210	0.0171887
8	-210	0.0124515	8	-210	0.0124515
8.5	-210	0.00771443	8.5	-210	0.00771443
9	-210	0.0183729	9	-210	0.0183729
9.5	-210	0.0112673	9.5	-210	0.0112673
10	-210	0.00653016	10	-210	0.00653016
10.5	-210	0.00771443	10.5	-210	0.00771443
11	-210	0.000608764	11	-210	0.000608764
11.5	-210	0.00179304	11.5	-210	0.00179304
12	-210	0.0254786	12	-210	0.0254786
12.5	-210	0.00179304	12.5	-210	0.00179304
13	-210	0.0290314	13	-210	0.0290314
13.5	-210	0.0195572	13.5	-210	0.0195572
14	-210	-0.000575514	14	-210	-0.000575514
14.5	-210	0.000608764	14.5	-210	0.000608764
15	-210	0.0136358	15	-210	0.0136358
15.5	-210	-0.00649691	15.5	-210	-0.00649691
16	-210	-0.00531263	16	-210	-0.00531263
16.5	-210	0.00297732	16.5	-210	0.00297732
17	-210	0.00179304	17	-210	0.00179304
17.5	-210	0.010083	17.5	-210	0.010083
18	-210	0.0160044	18	-210	0.0160044
18.5	-210	0.0148201	18.5	-210	0.0148201
19	-210	0.000608764	19	-210	0.000608764
19.5	-210	0.00534588	19.5	-210	0.00534588
20	-210	0.0183729	20	-210	0.0183729
20.5	-210	-0.00649691	20.5	-210	-0.00649691
21	-210	-0.0171554	21	-210	-0.0171554
21.5	-210	0.00889871	21.5	-210	0.00889871
22	-210	0.0041616	22	-210	0.0041616
22.5	-210	0.00179304	22.5	-210	0.00179304
23	-210	0.00771443	23	-210	0.00771443
23.5	-210	-0.00412835	23.5	-210	-0.00412835
24	-210	0.0112673	24	-210	0.0112673
24.5	-210	0.0112673	24.5	-210	0.0112673
25	-210	0.00179304	25	-210	0.00179304
25.5	-210	0.00889871	25.5	-210	0.00889871
26	-210	0.00297732	26	-210	0.00297732
26.5	-210	-0.000575514	26.5	-210	-0.000575514
27	-210	0.0112673	27	-210	0.0112673
27.5	-210	0.00889871	27.5	-210	0.00889871
28	-210	0.00771443	28	-210	0.00771443
28.5	-210	0.00771443	28.5	-210	0.00771443
29	-210	0.0302157	29	-210	0.0302157
29.5	-210	0.010083	29.5	-210	0.010083
30	-210	0.0112673	30	-210	0.0112673
30.5	-210	-0.00412835	30.5	-210	-0.00412835
31	-210	-0.00531263	31	-210	-0.00531263
31.5	-210	0.0302157	31.5	-210	0.0302157
32	-210	-0.00175979	32	-210	-0.00175979
32.5	-210	0.00889871	32.5	-210	0.00889871
33	-210	0.00179304	33	-210	0.00179304
33.5	-210	0.0041616	33.5	-210	0.0041616
34	-210	0.00179304	34	-210	0.00179304
34.5	-210	-0.00294407	34.5	-210	-0.00294407
35	-210	0.000608764	35	-210	0.000608764
35.5	-210	0.00179304	35.5	-210	0.00179304
36	-210	0.0041616	36	-210	0.0041616
36.5	-210	-0.00886546	36.5	-210	-0.00886546
37	-210	-0.000575514	37	-210	-0.000575514
37.5	-210	-0.00294407	37.5	-210	-0.00294407
38	-210	0.0112673	38	-210	0.0112673
38.5	-210	0.00179304	38.5	-210	0.00179304
39	-210	0.0148201	39	-210	0.0148201
39.5	-210	0.0242943	39.5	-210	0.0242943
40	-210	-0.0100497	40	-210	-0.0100497
40.5	-210	-0.00768118	40.5	-210	-0.00768118
41	-210	-0.00768118	41	-210	-0.00768118
41.5	-210	0.00179304	41.5	-210	0.00179304
42	-210	-0.00175979	42	-210	-0.00175979
42.5	-210	0.00889871	42.5	-210	0.00889871
43	-210	0.00179304	43	-210	0.00179304
43.5	-210	-0.00175979	43.5	-210	-0.00175979
44	-210	0.00889871	44	-210	0.00889871
44.5	-210	0.000608764	44.5	-210	0.000608764
45	-210	0.000608764	45	-210	0.000608764
45.5	-210	-0.00768118	45.5	-210	-0.00768118
46	-210	-0.00412835	46	-210	-0.00412835
46.5	-210	-0.00768118	46.5	-210	-0.00768118
47	-210	-0.00531263	47	-210	-0.00531263
47.5	-210	0.00179304	47.5	-210	0.00179304
48	-210	0.0183729	48	-210	0.0183729
48.5	-210	0.0041616	48.5	-210	0.0041616
49	-210	0.00653016	49	-210	0.00653016
49.5	-210	0.0041616	49.5	-210	0.0041616
50	-210	0.0041616	50	-210	0.0041616
50.5	-210	-0.0100497	50.5	-210	-0.0100497
51	-210	0.00297732	51	-210	0.00297732
51.5	-210	0.000608764	51.5	-210	0.000608764
52	-210	0.00297732	52	-210	0.00297732
52.5	-210	-0.00768118	52.5	-210	-0.00768118
53	-210	0.0231101	53	-210	0.0231101
53.5	-210	0.00771443	53.5	-210	0.00771443
54	-210	0.00179304	54	-210	0.00179304
54.5	-210	0.00534588	54.5	-210	0.00534588
55	-210	0.010083	55	-210	0.010083
55.5	-210	-0.0230768	55.5	-210	-0.0230768
56	-210	0.0041616	56	-210	0.0041616
56.5	-210	-0.00768118	56.5	-210	-0.00768118
57	-210	0.000608764	57	-210	0.000608764
57.5	-210	-0.0124183	57.5	-210	-0.0124183
58	-210	0.010083	58	-210	0.010083
58.5	-210	0.00179304	58.5	-210	0.00179304
59	-210	-0.00531263	59	-210	-0.00531263
59.5	-210	-0.00886546	59.5	-210	-0.00886546
60	-210	-0.00531263	60	-210	-0.00531263
60.5	-210	-0.0159711	60.5	-210	-0.0159711
61	-210	-0.00531263	61	-210	-0.00531263
61.5	-210	-0.00412835	61.5	-210	-0.00412835
62	-210	0.0041616	62	-210	0.0041616
62.5	-210	-0.00531263	62.5	-210	-0.00531263
63	-210	-0.000575514	63	-210	-0.000575514
63.5	-210	0.000608764	63.5	-210	0.000608764
64	-210	0.00179304	64	-210	0.00179304
64.5	-210	-0.00768118	64.5	-210	-0.00768118
65	-210	0.010083	65	-210	0.010083
65.5	-210	-0.00768118	65.5	-210	-0.00768118
66	-210	-0.0147869	66	-210	-0.0147869
66.5	-210	-0.0136026	66.5	-210	-0.0136026
67	-210	-0.00531263	67	-210	-0.00531263
67.5	-210	-0.0136026	67.5	-210	-0.0136026
68	-210	0.00179304	68	-210	0.00179304
68.5	-210	0.00889871	68.5	-210	0.00889871
69	-210	0.000608764	69	-210	0.000608764
69.5	-210	-0.000575514	69.5	-210	-0.000575514
70	-210	-0.00531263	70	-210	-0.00531263
70.5	-210	0.00297732	70.5	-210	0.00297732
71	-210	-0.00649691	71	-210	-0.00649691
71.5	-210	-0.0136026	71.5	-210	-0.0136026
72	-210	-0.00294407	72	-210	-0.00294407
72.5	-210	0.00179304	72.5	-210	0.00179304
73	-210	-0.011234	73	-210	-0.011234
73.5	-210	0.010083	73.5	-210	0.010083
74	-210	0.00889871	74	-210	0.00889871
74.5	-210	-0.000575514	74.5	-210	-0.000575514
75	-210	-0.00175979	75	-210	-0.00175979
75.5	-210	-0.0183397	75.5	-210	-0.0183397
76	-210	0.000608764	76	-210	0.000608764
76.5	-210	0.00297732	76.5	-210	0.00297732
77	-210	-0.0218925	77	-210	-0.0218925
77.5	-210	-0.0100497	77.5	-210	-0.0100497
78	-210	-0.00294407	78	-210	-0.00294407
78.5	-210	-0.0100497	78.5	-210	-0.0100497
79	-210	-0.00175979	79	-210	-0.00175979
79.5	-210	-0.00294407	79.5	-210	-0.00294407
80	-210	-0.011234	80	-210	-0.011234
80.5	-210	-0.00886546	80.5	-210	-0.00886546
81	-210	-0.0124183	81	-210	-0.0124183
81.5	-210	-0.00886546	81.5	-210	-0.00886546
82	-210	-0.0159711	82	-210	-0.0159711
82.5	-210	-0.00294407	82.5	-210	-0.00294407
83	-210	-0.00294407	83	-210	-0.00294407
83.5	-210	-0.011234	83.5	-210	-0.011234
84	-210	-0.00649691	84	-210	-0.00649691
84.5	-210	-0.00531263	84.5	-210	-0.00531263
85	-210	-0.0230768	85	-210	-0.0230768
85.5	-210	-0.00531263	85.5	-210	-0.00531263
86	-210	-0.00412835	86	-210	-0.00412835
86.5	-210	0.00297732	86.5	-210	0.00297732
87	-210	-0.00649691	87	-210	-0.00649691
87.5	-210	-0.00649691	87.5	-210	-0.00649691
88	-210	-0.0100497	88	-210	-0.0100497
88.5	-210	0.0041616	88.5	-210	0.0041616
89	-210	-0.000575514	89	-210	-0.000575514
89.5	-210	-0.00531263	89.5	-210	-0.00531263
90	-210	-0.00768118	90	-210	-0.00768118
90.5	-210	-0.00531263	90.5	-210	-0.00531263
91	-210	-0.00175979	91	-210	-0.00175979
91.5	-210	-0.0124183	91.5	-210	-0.0124183
92	-210	-0.00768118	92	-210	-0.00768118
92.5	-210	0.000608764	92.5	-210	0.000608764
93	-210	-0.00768118	93	-210	-0.00768118
93.5	-210	-0.0100497	93.5	-210	-0.0100497
94	-210	-0.011234	94	-210	-0.011234
94.5	-210	0.00534588	94.5	-210	0.00534588
95	-210	-0.0147869	95	-210	-0.0147869
95.5	-210	-0.0183397	95.5	-210	-0.0183397
96	-210	-0.00175979	96	-210	-0.00175979
96.5	-210	-0.00768118	96.5	-210	-0.00768118
97	-210	-0.0230768	97	-210	-0.0230768
97.5	-210	-0.0254454	97.5	-210	-0.0254454
98	-210	-0.00412835	98	-210	-0.00412835
98.5	-210	-0.0124183	98.5	-210	-0.0124183
99	-210	-0.0136026	99	-210	-0.0136026
99.5	-210	-0.00768118	99.5	-210	-0.00768118
100	-210	-0.0124183	100	-210	-0.0124183
1	-208	0.00653016	1	-208	0.00653016
1.5	-208	0.0195572	1.5	-208	0.0195572
2	-208	0.010083	2	-208	0.010083
2.5	-208	0.0242943	2.5	-208	0.0242943
3	-208	0.0195572	3	-208	0.0195572
3.5	-208	0.0337686	3.5	-208	0.0337686
4	-208	0.0242943	4	-208	0.0242943
4.5	-208	-0.000575514	4.5	-208	-0.000575514
5	-208	0.0124515	5	-208	0.0124515
5.5	-208	0.0195572	5.5	-208	0.0195572
6	-208	0.010083	6	-208	0.010083
6.5	-208	0.00297732	6.5	-208	0.00297732
7	-208	0.0171887	7	-208	0.0171887
7.5	-208	0.0183729	7.5	-208	0.0183729
8	-208	0.0112673	8	-208	0.0112673
8.5	-208	0.0136358	8.5	-208	0.0136358
9	-208	0.0124515	9	-208	0.0124515
9.5	-208	0.00771443	9.5	-208	0.00771443
10	-208	0.010083	10	-208	0.010083
10.5	-208	-0.00294407	10.5	-208	-0.00294407
11	-208	0.0148201	11	-208	0.0148201
11.5	-208	0.00653016	11.5	-208	0.00653016
12	-208	-0.00886546	12	-208	-0.00886546
12.5	-208	0.010083	12.5	-208	0.010083
13	-208	0.00771443	13	-208	0.00771443
13.5	-208	0.00889871	13.5	-208	0.00889871
14	-208	0.00297732	14	-208	0.00297732
14.5	-208	0.00179304	14.5	-208	0.00179304
15	-208	0.0171887	15	-208	0.0171887
15.5	-208	-0.00768118	15.5	-208	-0.00768118
16	-208	-0.00412835	16	-208	-0.00412835
16.5	-208	0.010083	16.5	-208	0.010083
17	-208	0.00534588	17	-208	0.00534588
17.5	-208	0.00297732	17.5	-208	0.00297732
18	-208	0.0266629	18	-208	0.0266629
18.5	-208	0.00653016	18.5	-208	0.00653016
19	-208	-0.00412835	19	-208	-0.00412835
19.5	-208	0.0171887	19.5	-208	0.0171887
20	-208	-0.00175979	20	-208	-0.00175979
20.5	-208	0.00179304	20.5	-208	0.00179304
21	-208	0.010083	21	-208	0.010083
21.5	-208	0.00297732	21.5	-208	0.00297732
22	-208	0.000608764	22	-208	0.000608764
22.5	-208	-0.00412835	22.5	-208	-0.00412835
23	-208	0.00653016	23	-208	0.00653016
23.5	-208	0.0148201	23.5	-208	0.0148201
24	-208	0.0041616	24	-208	0.0041616
24.5	-208	0.0195572	24.5	-208	0.0195572
25	-208	0.0136358	25	-208	0.0136358
25.5	-208	-0.00886546	25.5	-208	-0.00886546
26	-208	-0.00886546	26	-208	-0.00886546
26.5	-208	-0.00412835	26.5	-208	-0.00412835
27	-208	0.0124515	27	-208	0.0124515
27.5	-208	-0.000575514	27.5	-208	-0.000575514
28	-208	0.0183729	28	-208	0.0183729
28.5	-208	0.0148201	28.5	-208	0.0148201
29	-208	-0.00886546	29	-208	-0.00886546
29.5	-208	0.000608764	29.5	-208	0.000608764
30	-208	0.00771443	30	-208	0.00771443
30.5	-208	-0.0124183	30.5	-208	-0.0124183
31	-208	-0.00531263	31	-208	-0.00531263
31.5	-208	0.000608764	31.5	-208	0.000608764
32	-208	0.0136358	32	-208	0.0136358
32.5	-208	0.0207415	32.5	-208	0.0207415
33	-208	0.0195572	33	-208	0.0195572
33.5	-208	0.000608764	33.5	-208	0.000608764
34	-208	0.00534588	34	-208	0.00534588
34.5	-208	0.0171887	34.5	-208	0.0171887
35	-208	-0.00175979	35	-208	-0.00175979
35.5	-208	0.00771443	35.5	-208	0.00771443
36	-208	0.0041616	36	-208	0.0041616
36.5	-208	-0.00294407	36.5	-208	-0.00294407
37	-208	0.00179304	37	-208	0.00179304
37.5	-208	-0.011234	37.5	-208	-0.011234
38	-208	-0.00412835	38	-208	-0.00412835
38.5	-208	-0.00531263	38.5	-208	-0.00531263
39	-208	0.0195572	39	-208	0.0195572
39.5	-208	0.00179304	39.5	-208	0.00179304
40	-208	-0.00294407	40	-208	-0.00294407
40.5	-208	0.00179304	40.5	-208	0.00179304
41	-208	-0.0159711	41	-208	-0.0159711
41.5	-208	0.00653016	41.5	-208	0.00653016
42	-208	-0.0159711	42	-208	-0.0159711
42.5	-208	-0.0136026	42.5	-208	-0.0136026
43	-208	0.00297732	43	-208	0.00297732
43.5	-208	-0.00649691	43.5	-208	-0.00649691
44	-208	-0.00294407	44	-208	-0.00294407
44.5	-208	0.010083	44.5	-208	0.010083
45	-208	-0.00294407	45	-208	-0.00294407
45.5	-208	0.000608764	45.5	-208	0.000608764
46	-208	-0.00294407	46	-208	-0.00294407
46.5	-208	0.0041616	46.5	-208	0.0041616
47	-208	-0.000575514	47	-208	-0.000575514
47.5	-208	-0.0171554	47.5	-208	-0.0171554
48	-208	-0.0147869	48	-208	-0.0147869
48.5	-208	0.0041616	48.5	-208	0.0041616
49	-208	0.00297732	49	-208	0.00297732
49.5	-208	0.0207415	49.5	-208	0.0207415
50	-208	0.00889871	50	-208	0.00889871
50.5	-208	-0.0159711	50.5	-208	-0.0159711
51	-208	0.00653016	51	-208	0.00653016
51.5	-208	-0.0136026	51.5	-208	-0.0136026
52	-208	0.00179304	52	-208	0.00179304
52.5	-208	-0.0159711	52.5	-208	-0.0159711
53	-208	-0.019524	53	-208	-0.019524
53.5	-208	-0.000575514	53.5	-208	-0.000575514
54	-208	-0.00886546	54	-208	-0.00886546
54.5	-208	0.00653016	54.5	-208	0.00653016
55	-208	-0.00649691	55	-208	-0.00649691
55.5	-208	-0.00412835	55.5	-208	-0.00412835
56	-208	-0.00412835	56	-208	-0.00412835
56.5	-208	0.000608764	56.5	-208	0.000608764
57	-208	0.00179304	57	-208	0.00179304
57.5	-208	0.0041616	57.5	-208	0.0041616
58	-208	-0.00886546	58	-208	-0.00886546
58.5	-208	-0.0124183	58.5	-208	-0.0124183
59	-208	-0.00175979	59	-208	-0.00175979
59.5	-208	-0.00768118	59.5	-208	-0.00768118
60	-208	0.00534588	60	-208	0.00534588
60.5	-208	0.0124515	60.5	-208	0.0124515
61	-208	-0.0100497	61	-208	-0.0100497
61.5	-208	0.000608764	61.5	-208	0.000608764
62	-208	-0.00294407	62	-208	-0.00294407
62.5	-208	-0.0183397	62.5	-208	-0.0183397
63	-208	-0.011234	63	-208	-0.011234
63.5	-208	-0.00531263	63.5	-208	-0.00531263
64	-208	0.00179304	64	-208	0.00179304
64.5	-208	-0.00768118	64.5	-208	-0.00768118
65	-208	-0.00412835	65	-208	-0.00412835
65.5	-208	-0.00768118	65.5	-208	-0.00768118
66	-208	0.00179304	66	-208	0.00179304
66.5	-208	-0.0147869	66.5	-208	-0.0147869
67	-208	-0.0100497	67	-208	-0.0100497
67.5	-208	0.0148201	67.5	-208	0.0148201
68	-208	0.0148201	68	-208	0.0148201
68.5	-208	-0.00175979	68.5	-208	-0.00175979
69	-208	-0.00294407	69	-208	-0.00294407
69.5	-208	-0.0207082	69.5	-208	-0.0207082
70	-208	-0.00294407	70	-208	-0.00294407
70.5	-208	0.00297732	70.5	-208	0.00297732
71	-208	-0.0183397	71	-208	-0.0183397
71.5	-208	0.00771443	71.5	-208	0.00771443
72	-208	-0.0124183	72	-208	-0.0124183
72.5	-208	-0.0171554	72.5	-208	-0.0171554
73	-208	-0.0147869	73	-208	-0.0147869
73.5	-208	-0.00531263	73.5	-208	-0.00531263
74	-208	0.000608764	74	-208	0.000608764
74.5	-208	0.010083	74.5	-208	0.010083
75	-208	0.00534588	75	-208	0.00534588
75.5	-208	0.00179304	75.5	-208	0.00179304
76	-208	0.0041616	76	-208	0.0041616
76.5	-208	-0.0147869	76.5	-208	-0.0147869
77	-208	-0.00768118	77	-208	-0.00768118
77.5	-208	-0.0242611	77.5	-208	-0.0242611
78	-208	0.000608764	78	-208	0.000608764
78.5	-208	0.00889871	78.5	-208	0.00889871
79	-208	-0.00175979	79	-208	-0.00175979
79.5	-208	0.0041616	79.5	-208	0.0041616
80	-208	-0.00531263	80	-208	-0.00531263
80.5	-208	-0.00649691	80.5	-208	-0.00649691
81	-208	-0.00175979	81	-208	-0.00175979
81.5	-208	-0.00886546	81.5	-208	-0.00886546
82	-208	-0.0171554	82	-208	-0.0171554
82.5	-208	-0.00768118	82.5	-208	-0.00768118
83	-208	-0.00886546	83	-208	-0.00886546
83.5	-208	-0.000575514	83.5	-208	-0.000575514
84	-208	-0.00886546	84	-208	-0.00886546
84.5	-208	-0.000575514	84.5	-208	-0.000575514
85	-208	-0.00294407	85	-208	-0.00294407
85.5	-208	-0.011234	85.5	-208	-0.011234
86	-208	0.00297732	86	-208	0.00297732
86.5	-208	-0.0147869	86.5	-208	-0.0147869
87	-208	-0.00649691	87	-208	-0.00649691
87.5	-208	-0.0136026	87.5	-208	-0.0136026
88	-208	-0.0136026	88	-208	-0.0136026
88.5	-208	-0.00175979	88.5	-208	-0.00175979
89	-208	-0.00531263	89	-208	-0.00531263
89.5	-208	-0.00531263	89.5	-208	-0.00531263
90	-208	0.00297732	90	-208	0.00297732
90.5	-208	-0.011234	90.5	-208	-0.011234
91	-208	-0.00294407	91	-208	-0.00294407
91.5	-208	-0.00768118	91.5	-208	-0.00768118
92	-208	0.0041616	92	-208	0.0041616
92.5	-208	0.00771443	92.5	-208	0.00771443
93	-208	-0.00768118	93	-208	-0.00768118
93.5	-208	-0.00886546	93.5	-208	-0.00886546
94	-208	0.00889871	94	-208	0.00889871
94.5	-208	-0.00768118	94.5	-208	-0.00768118
95	-208	0.000608764	95	-208	0.000608764
95.5	-208	-0.00768118	95.5	-208	-0.00768118
96	-208	-0.0136026	96	-208	-0.0136026
96.5	-208	-0.0136026	96.5	-208	-0.0136026
97	-208	-0.00649691	97	-208	-0.00649691
97.5	-208	-0.00294407	97.5	-208	-0.00294407
98	-208	0.0041616	98	-208	0.0041616
98.5	-208	-0.0124183	98.5	-208	-0.0124183
99	-208	-0.00768118	99	-208	-0.00768118
99.5	-208	-0.0124183	99.5	-208	-0.0124183
100	-208	-0.00649691	100	-208	-0.00649691
1	-206	0.0183729	1	-206	0.0183729
1.5	-206	0.0219258	1.5	-206	0.0219258
2	-206	0.00179304	2	-206	0.00179304
2.5	-206	0.0183729	2.5	-206	0.0183729
3	-206	-0.00294407	3	-206	-0.00294407
3.5	-206	0.0278472	3.5	-206	0.0278472
4	-206	0.0219258	4	-206	0.0219258
4.5	-206	0.0219258	4.5	-206	0.0219258
5	-206	0.0337686	5	-206	0.0337686
5.5	-206	0.0112673	5.5	-206	0.0112673
6	-206	0.00179304	6	-206	0.00179304
6.5	-206	0.0124515	6.5	-206	0.0124515
7	-206	0.010083	7	-206	0.010083
7.5	-206	0.0337686	7.5	-206	0.0337686
8	-206	0.0325843	8	-206	0.0325843
8.5	-206	0.0207415	8.5	-206	0.0207415
9	-206	0.0207415	9	-206	0.0207415
9.5	-206	0.010083	9.5	-206	0.010083
10	-206	0.0207415	10	-206	0.0207415
10.5	-206	0.00179304	10.5	-206	0.00179304
11	-206	0.00889871	11	-206	0.00889871
11.5	-206	-0.00175979	11.5	-206	-0.00175979
12	-206	0.00297732	12	-206	0.00297732
12.5	-206	0.00889871	12.5	-206	0.00889871
13	-206	0.0195572	13	-206	0.0195572
13.5	-206	0.0136358	13.5	-206	0.0136358
14	-206	-0.00649691	14	-206	-0.00649691
14.5	-206	0.00889871	14.5	-206	0.00889871
15	-206	0.0266629	15	-206	0.0266629
15.5	-206	0.00179304	15.5	-206	0.00179304
16	-206	-0.0100497	16	-206	-0.0100497
16.5	-206	-0.0171554	16.5	-206	-0.0171554
17	-206	0.00297732	17	-206	0.00297732
17.5	-206	0.00889871	17.5	-206	0.00889871
18	-206	0.0219258	18	-206	0.0219258
18.5	-206	-0.00175979	18.5	-206	-0.00175979
19	-206	0.0148201	19	-206	0.0148201
19.5	-206	-0.00175979	19.5	-206	-0.00175979
20	-206	0.0136358	20	-206	0.0136358
20.5	-206	-0.000575514	20.5	-206	-0.000575514
21	-206	0.00771443	21	-206	0.00771443
21.5	-206	-0.00294407	21.5	-206	-0.00294407
22	-206	0.00534588	22	-206	0.00534588
22.5	-206	-0.00886546	22.5	-206	-0.00886546
23	-206	0.00653016	23	-206	0.00653016
23.5	-206	0.00653016	23.5	-206	0.00653016
24	-206	0.000608764	24	-206	0.000608764
24.5	-206	0.00771443	24.5	-206	0.00771443
25	-206	0.010083	25	-206	0.010083
25.5	-206	0.000608764	25.5	-206	0.000608764
26	-206	0.00653016	26	-206	0.00653016
26.5	-206	-0.00531263	26.5	-206	-0.00531263
27	-206	-0.000575514	27	-206	-0.000575514
27.5	-206	0.00771443	27.5	-206	0.00771443
28	-206	0.0124515	28	-206	0.0124515
28.5	-206	-0.00175979	28.5	-206	-0.00175979
29	-206	0.0041616	29	-206	0.0041616
29.5	-206	0.0160044	29.5	-206	0.0160044
30	-206	-0.00412835	30	-206	-0.00412835
30.5	-206	0.00179304	30.5	-206	0.00179304
31	-206	0.00297732	31	-206	0.00297732
31.5	-206	0.010083	31.5	-206	0.010083
32	-206	0.00889871	32	-206	0.00889871
32.5	-206	-0.00649691	32.5	-206	-0.00649691
33	-206	0.00653016	33	-206	0.00653016
33.5	-206	0.0171887	33.5	-206	0.0171887
34	-206	0.0124515	34	-206	0.0124515
34.5	-206	0.00653016	34.5	-206	0.00653016
35	-206	-0.000575514	35	-206	-0.000575514
35.5	-206	-0.00886546	35.5	-206	-0.00886546
36	-206	0.00889871	36	-206	0.00889871
36.5	-206	-0.00531263	36.5	-206	-0.00531263
37	-206	-0.0124183	37	-206	-0.0124183
37.5	-206	-0.00649691	37.5	-206	-0.00649691
38	-206	-0.00175979	38	-206	-0.00175979
38.5	-206	0.0183729	38.5	-206	0.0183729
39	-206	0.00534588	39	-206	0.00534588
39.5	-206	0.00179304	39.5	-206	0.00179304
40	-206	0.00534588	40	-206	0.00534588
40.5	-206	0.00179304	40.5	-206	0.00179304
41	-206	-0.0100497	41	-206	-0.0100497
41.5	-206	0.010083	41.5	-206	0.010083
42	-206	-0.00768118	42	-206	-0.00768118
42.5	-206	-0.011234	42.5	-206	-0.011234
43	-206	-0.0171554	43	-206	-0.0171554
43.5	-206	-0.000575514	43.5	-206	-0.000575514
44	-206	-0.0124183	44	-206	-0.0124183
44.5	-206	0.010083	44.5	-206	0.010083
45	-206	0.0160044	45	-206	0.0160044
45.5	-206	0.00653016	45.5	-206	0.00653016
46	-206	-0.00294407	46	-206	-0.00294407
46.5	-206	0.00179304	46.5	-206	0.00179304
47	-206	-0.00531263	47	-206	-0.00531263
47.5	-206	-0.000575514	47.5	-206	-0.000575514
48	-206	-0.00294407	48	-206	-0.00294407
48.5	-206	0.00297732	48.5	-206	0.00297732
49	-206	0.0112673	49	-206	0.0112673
49.5	-206	0.00771443	49.5	-206	0.00771443
50	-206	0.0041616	50	-206	0.0041616
50.5	-206	0.0112673	50.5	-206	0.0112673
51	-206	0.00653016	51	-206	0.00653016
51.5	-206	-0.00294407	51.5	-206	-0.00294407
52	-206	-0.00768118	52	-206	-0.00768118
52.5	-206	-0.00175979	52.5	-206	-0.00175979
53	-206	0.00889871	53	-206	0.00889871
53.5	-206	-0.0100497	53.5	-206	-0.0100497
54	-206	-0.00649691	54	-206	-0.00649691
54.5	-206	-0.00412835	54.5	-206	-0.00412835
55	-206	0.000608764	55	-206	0.000608764
55.5	-206	-0.00649691	55.5	-206	-0.00649691
56	-206	-0.0100497	56	-206	-0.0100497
56.5	-206	0.0124515	56.5	-206	0.0124515
57	-206	-0.00768118	57	-206	-0.00768118
57.5	-206	-0.00294407	57.5	-206	-0.00294407
58	-206	-0.0100497	58	-206	-0.0100497
58.5	-206	0.00889871	58.5	-206	0.00889871
59	-206	-0.000575514	59	-206	-0.000575514
59.5	-206	0.00179304	59.5	-206	0.00179304
60	-206	-0.000575514	60	-206	-0.000575514
60.5	-206	-0.0124183	60.5	-206	-0.0124183
61	-206	-0.0100497	61	-206	-0.0100497
61.5	-206	0.00179304	61.5	-206	0.00179304
62	-206	-0.00886546	62	-206	-0.00886546
62.5	-206	-0.00175979	62.5	-206	-0.00175979
63	-206	-0.0218925	63	-206	-0.0218925
63.5	-206	0.000608764	63.5	-206	0.000608764
64	-206	0.010083	64	-206	0.010083
64.5	-206	-0.0230768	64.5	-206	-0.0230768
65	-206	-0.000575514	65	-206	-0.000575514
65.5	-206	-0.00175979	65.5	-206	-0.00175979
66	-206	-0.00294407	66	-206	-0.00294407
66.5	-206	-0.011234	66.5	-206	-0.011234
67	-206	-0.00294407	67	-206	-0.00294407
67.5	-206	-0.0124183	67.5	-206	-0.0124183
68	-206	-0.00412835	68	-206	-0.00412835
68.5	-206	0.00534588	68.5	-206	0.00534588
69	-206	0.00771443	69	-206	0.00771443
69.5	-206	0.00889871	69.5	-206	0.00889871
70	-206	-0.000575514	70	-206	-0.000575514
70.5	-206	-0.011234	70.5	-206	-0.011234
71	-206	-0.011234	71	-206	-0.011234
71.5	-206	0.00889871	71.5	-206	0.00889871
72	-206	-0.00886546	72	-206	-0.00886546
72.5	-206	-0.00294407	72.5	-206	-0.00294407
73	-206	-0.00175979	73	-206	-0.00175979
73.5	-206	-0.0100497	73.5	-206	-0.0100497
74	-206	-0.00649691	74	-206	-0.00649691
74.5	-206	0.0041616	74.5	-206	0.0041616
75	-206	0.00771443	75	-206	0.00771443
75.5	-206	-0.0147869	75.5	-206	-0.0147869
76	-206	-0.00649691	76	-206	-0.00649691
76.5	-206	0.00297732	76.5	-206	0.00297732
77	-206	-0.0100497	77	-206	-0.0100497
77.5	-206	0.00179304	77.5	-206	0.00179304
78	-206	-0.00531263	78	-206	-0.00531263
78.5	-206	-0.00294407	78.5	-206	-0.00294407
79	-206	0.0112673	79	-206	0.0112673
79.5	-206	-0.00294407	79.5	-206	-0.00294407
80	-206	0.00653016	80	-206	0.00653016
80.5	-206	-0.011234	80.5	-206	-0.011234
81	-206	-0.0100497	81	-206	-0.0100497
81.5	-206	0.00297732	81.5	-206	0.00297732
82	-206	-0.00649691	82	-206	-0.00649691
82.5	-206	-0.00768118	82.5	-206	-0.00768118
83	-206	-0.011234	83	-206	-0.011234
83.5	-206	-0.00531263	83.5	-206	-0.00531263
84	-206	-0.00649691	84	-206	-0.00649691
84.5	-206	-0.00531263	84.5	-206	-0.00531263
85	-206	-0.00531263	85	-206	-0.00531263
85.5	-206	-0.011234	85.5	-206	-0.011234
86	-206	-0.00649691	86	-206	-0.00649691
86.5	-206	-0.0136026	86.5	-206	-0.0136026
87	-206	-0.00649691	87	-206	-0.00649691
87.5	-206	0.00179304	87.5	-206	0.00179304
88	-206	-0.0159711	88	-206	-0.0159711
88.5	-206	-0.00294407	88.5	-206	-0.00294407
89	-206	0.00179304	89	-206	0.00179304
89.5	-206	-0.00175979	89.5	-206	-0.00175979
90	-206	-0.00531263	90	-206	-0.00531263
90.5	-206	-0.00175979	90.5	-206	-0.00175979
91	-206	-0.00531263	91	-206	-0.00531263
91.5	-206	-0.0207082	91.5	-206	-0.0207082
92	-206	-0.00886546	92	-206	-0.00886546
92.5	-206	-0.011234	92.5	-206	-0.011234
93	-206	-0.0207082	93	-206	-0.0207082
93.5	-206	0.00297732	93.5	-206	0.00297732
94	-206	-0.00886546	94	-206	-0.00886546
94.5	-206	0.0041616	94.5	-206	0.0041616
95	-206	-0.0207082	95	-206	-0.0207082
95.5	-206	-0.00649691	95.5	-206	-0.00649691
96	-206	-0.0147869	96	-206	-0.0147869
96.5	-206	0.0041616	96.5	-206	0.0041616
97	-206	-0.00768118	97	-206	-0.00768118
97.5	-206	-0.0183397	97.5	-206	-0.0183397
98	-206	-0.0124183	98	-206	-0.0124183
98.5	-206	0.00297732	98.5	-206	0.00297732
99	-206	-0.00412835	99	-206	-0.00412835
99.5	-206	-0.00768118	99.5	-206	-0.00768118
100	-206	-0.00412835	100	-206	-0.00412835
1	-204	0.010083	1	-204	0.010083
1.5	-204	0.0124515	1.5	-204	0.0124515
2	-204	0.0124515	2	-204	0.0124515
2.5	-204	0.0278472	2.5	-204	0.0278472
3	-204	0.0219258	3	-204	0.0219258
3.5	-204	0.0254786	3.5	-204	0.0254786
4	-204	0.0242943	4	-204	0.0242943
4.5	-204	0.0112673	4.5	-204	0.0112673
5	-204	-0.000575514	5	-204	-0.000575514
5.5	-204	0.00889871	5.5	-204	0.00889871
6	-204	0.00179304	6	-204	0.00179304
6.5	-204	0.0171887	6.5	-204	0.0171887
7	-204	0.00771443	7	-204	0.00771443
7.5	-204	0.0148201	7.5	-204	0.0148201
8	-204	0.00771443	8	-204	0.00771443
8.5	-204	0.0254786	8.5	-204	0.0254786
9	-204	0.0183729	9	-204	0.0183729
9.5	-204	-0.00294407	9.5	-204	-0.00294407
10	-204	0.0302157	10	-204	0.0302157
10.5	-204	0.00297732	10.5	-204	0.00297732
11	-204	0.0124515	11	-204	0.0124515
11.5	-204	0.0183729	11.5	-204	0.0183729
12	-204	0.00297732	12	-204	0.00297732
12.5	-204	0.0136358	12.5	-204	0.0136358
13	-204	0.00534588	13	-204	0.00534588
13.5	-204	0.00889871	13.5	-204	0.00889871
14	-204	0.00534588	14	-204	0.00534588
14.5	-204	0.0195572	14.5	-204	0.0195572
15	-204	0.0148201	15	-204	0.0148201
15.5	-204	-0.000575514	15.5	-204	-0.000575514
16	-204	-0.00294407	16	-204	-0.00294407
16.5	-204	-0.000575514	16.5	-204	-0.000575514
17	-204	-0.0183397	17	-204	-0.0183397
17.5	-204	0.000608764	17.5	-204	0.000608764
18	-204	0.0136358	18	-204	0.0136358
18.5	-204	0.00889871	18.5	-204	0.00889871
19	-204	-0.00294407	19	-204	-0.00294407
19.5	-204	-0.00175979	19.5	-204	-0.00175979
20	-204	-0.00768118	20	-204	-0.00768118
20.5	-204	0.0041616	20.5	-204	0.0041616
21	-204	0.00297732	21	-204	0.00297732
21.5	-204	0.0112673	21.5	-204	0.0112673
22	-204	0.0041616	22	-204	0.0041616
22.5	-204	-0.0100497	22.5	-204	-0.0100497
23	-204	0.00297732	23	-204	0.00297732
23.5	-204	0.00297732	23.5	-204	0.00297732
24	-204	0.00179304	24	-204	0.00179304
24.5	-204	0.0136358	24.5	-204	0.0136358
25	-204	0.0242943	25	-204	0.0242943
25.5	-204	-0.000575514	25.5	-204	-0.000575514
26	-204	0.00534588	26	-204	0.00534588
26.5	-204	0.0112673	26.5	-204	0.0112673
27	-204	0.00179304	27	-204	0.00179304
27.5	-204	0.00534588	27.5	-204	0.00534588
28	-204	-0.00412835	28	-204	-0.00412835
28.5	-204	0.00771443	28.5	-204	0.00771443
29	-204	0.0124515	29	-204	0.0124515
29.5	-204	-0.000575514	29.5	-204	-0.000575514
30	-204	0.00771443	30	-204	0.00771443
30.5	-204	-0.00768118	30.5	-204	-0.00768118
31	-204	0.0124515	31	-204	0.0124515
31.5	-204	0.0124515	31.5	-204	0.0124515
32	-204	0.0041616	32	-204	0.0041616
32.5	-204	0.00179304	32.5	-204	0.00179304
33	-204	-0.000575514	33	-204	-0.000575514
33.5	-204	-0.00649691	33.5	-204	-0.00649691
34	-204	0.00179304	34	-204	0.00179304
34.5	-204	0.000608764	34.5	-204	0.000608764
35	-204	-0.00768118	35	-204	-0.00768118
35.5	-204	0.00889871	35.5	-204	0.00889871
36	-204	0.00297732	36	-204	0.00297732
36.5	-204	-0.00412835	36.5	-204	-0.00412835
37	-204	-0.011234	37	-204	-0.011234
37.5	-204	0.00179304	37.5	-204	0.00179304
38	-204	0.0041616	38	-204	0.0041616
38.5	-204	0.000608764	38.5	-204	0.000608764
39	-204	0.00534588	39	-204	0.00534588
39.5	-204	0.00771443	39.5	-204	0.00771443
40	-204	-0.00649691	40	-204	-0.00649691
40.5	-204	0.0171887	40.5	-204	0.0171887
41	-204	0.010083	41	-204	0.010083
41.5	-204	0.00179304	41.5	-204	0.00179304
42	-204	-0.00531263	42	-204	-0.00531263
42.5	-204	0.00771443	42.5	-204	0.00771443
43	-204	-0.011234	43	-204	-0.011234
43.5	-204	-0.00294407	43.5	-204	-0.00294407
44	-204	0.00653016	44	-204	0.00653016
44.5	-204	0.0041616	44.5	-204	0.0041616
45	-204	-0.00294407	45	-204	-0.00294407
45.5	-204	0.00179304	45.5	-204	0.00179304
46	-204	-0.011234	46	-204	-0.011234
46.5	-204	0.000608764	46.5	-204	0.000608764
47	-204	0.000608764	47	-204	0.000608764
47.5	-204	-0.0124183	47.5	-204	-0.0124183
48	-204	-0.00768118	48	-204	-0.00768118
48.5	-204	0.0041616	48.5	-204	0.0041616
49	-204	-0.00768118	49	-204	-0.00768118
49.5	-204	-0.00412835	49.5	-204	-0.00412835
50	-204	-0.00175979	50	-204	-0.00175979
50.5	-204	0.0148201	50.5	-204	0.0148201
51	-204	-0.000575514	51	-204	-0.000575514
51.5	-204	0.00889871	51.5	-204	0.00889871
52	-204	-0.00175979	52	-204	-0.00175979
52.5	-204	-0.0136026	52.5	-204	-0.0136026
53	-204	-0.0171554	53	-204	-0.0171554
53.5	-204	-0.00649691	53.5	-204	-0.00649691
54	-204	-0.0159711	54	-204	-0.0159711
54.5	-204	-0.00294407	54.5	-204	-0.00294407
55	-204	0.00297732	55	-204	0.00297732
55.5	-204	0.00179304	55.5	-204	0.00179304
56	-204	-0.00768118	56	-204	-0.00768118
56.5	-204	0.0041616	56.5	-204	0.0041616
57	-204	0.00297732	57	-204	0.00297732
57.5	-204	0.0160044	57.5	-204	0.0160044
58	-204	0.000608764	58	-204	0.000608764
58.5	-204	-0.0124183	58.5	-204	-0.0124183
59	-204	-0.0183397	59	-204	-0.0183397
59.5	-204	0.0136358	59.5	-204	0.0136358
60	-204	0.00179304	60	-204	0.00179304
60.5	-204	-0.00294407	60.5	-204	-0.00294407
61	-204	-0.00886546	61	-204	-0.00886546
61.5	-204	0.00297732	61.5	-204	0.00297732
62	-204	-0.0124183	62	-204	-0.0124183
62.5	-204	-0.011234	62.5	-204	-0.011234
63	-204	-0.011234	63	-204	-0.011234
63.5	-204	-0.00175979	63.5	-204	-0.00175979
64	-204	-0.000575514	64	-204	-0.000575514
64.5	-204	-0.000575514	64.5	-204	-0.000575514
65	-204	0.00771443	65	-204	0.00771443
65.5	-204	0.00534588	65.5	-204	0.00534588
66	-204	-0.00886546	66	-204	-0.00886546
66.5	-204	-0.00886546	66.5	-204	-0.00886546
67	-204	-0.00531263	67	-204	-0.00531263
67.5	-204	-0.00531263	67.5	-204	-0.00531263
68	-204	-0.0100497	68	-204	-0.0100497
68.5	-204	-0.00886546	68.5	-204	-0.00886546
69	-204	-0.000575514	69	-204	-0.000575514
69.5	-204	-0.00412835	69.5	-204	-0.00412835
70	-204	-0.0124183	70	-204	-0.0124183
70.5	-204	0.00179304	70.5	-204	0.00179304
71	-204	0.00179304	71	-204	0.00179304
71.5	-204	0.000608764	71.5	-204	0.000608764
72	-204	-0.0159711	72	-204	-0.0159711
72.5	-204	-0.00768118	72.5	-204	-0.00768118
73	-204	-0.0124183	73	-204	-0.0124183
73.5	-204	-0.0124183	73.5	-204	-0.0124183
74	-204	0.000608764	74	-204	0.000608764
74.5	-204	-0.00531263	74.5	-204	-0.00531263
75	-204	-0.00768118	75	-204	-0.00768118
75.5	-204	-0.0136026	75.5	-204	-0.0136026
76	-204	-0.00649691	76	-204	-0.00649691
76.5	-204	-0.00412835	76.5	-204	-0.00412835
77	-204	-0.000575514	77	-204	-0.000575514
77.5	-204	-0.00412835	77.5	-204	-0.00412835
78	-204	-0.0183397	78	-204	-0.0183397
78.5	-204	-0.0159711	78.5	-204	-0.0159711
79	-204	-0.00649691	79	-204	-0.00649691
79.5	-204	-0.00531263	79.5	-204	-0.00531263
80	-204	-0.0159711	80	-204	-0.0159711
80.5	-204	0.0041616	80.5	-204	0.0041616
81	-204	-0.0100497	81	-204	-0.0100497
81.5	-204	-0.00531263	81.5	-204	-0.00531263
82	-204	0.000608764	82	-204	0.000608764
82.5	-204	-0.011234	82.5	-204	-0.011234
83	-204	-0.00768118	83	-204	-0.00768118
83.5	-204	-0.00531263	83.5	-204	-0.00531263
84	-204	-0.019524	84	-204	-0.019524
84.5	-204	-0.0230768	84.5	-204	-0.0230768
85	-204	-0.00886546	85	-204	-0.00886546
85.5	-204	-0.0124183	85.5	-204	-0.0124183
86	-204	-0.00649691	86	-204	-0.00649691
86.5	-204	-0.0124183	86.5	-204	-0.0124183
87	-204	-0.00886546	87	-204	-0.00886546
87.5	-204	-0.00886546	87.5	-204	-0.00886546
88	-204	-0.00531263	88	-204	-0.00531263
88.5	-204	-0.0230768	88.5	-204	-0.0230768
89	-204	0.0041616	89	-204	0.0041616
89.5	-204	-0.00294407	89.5	-204	-0.00294407
90	-204	-0.0159711	90	-204	-0.0159711
90.5	-204	0.000608764	90.5	-204	0.000608764
91	-204	-0.0100497	91	-204	-0.0100497
91.5	-204	-0.0207082	91.5	-204	-0.0207082
92	-204	-0.00294407	92	-204	-0.00294407
92.5	-204	-0.00768118	92.5	-204	-0.00768118
93	-204	-0.00531263	93	-204	-0.00531263
93.5	-204	-0.0147869	93.5	-204	-0.0147869
94	-204	-0.00886546	94	-204	-0.00886546
94.5	-204	-0.000575514	94.5	-204	-0.000575514
95	-204	-0.00886546	95	-204	-0.00886546
95.5	-204	-0.0171554	95.5	-204	-0.0171554
96	-204	-0.019524	96	-204	-0.019524
96.5	-204	-0.00531263	96.5	-204	-0.00531263
97	-204	0.00297732	97	-204	0.00297732
97.5	-204	-0.00768118	97.5	-204	-0.00768118
98	-204	-0.0100497	98	-204	-0.0100497
98.5	-204	-0.00531263	98.5	-204	-0.00531263
99	-204	-0.011234	99	-204	-0.011234
99.5	-204	-0.00768118	99.5	-204	-0.00768118
100	-204	-0.0207082	100	-204	-0.0207082
1	-202	-0.00175979	1	-202	-0.00175979
1.5	-202	0.0231101	1.5	-202	0.0231101
2	-202	0.0124515	2	-202	0.0124515
2.5	-202	0.0136358	2.5	-202	0.0136358
3	-202	0.0207415	3	-202	0.0207415
3.5	-202	0.0385057	3.5	-202	0.0385057
4	-202	0.0183729	4	-202	0.0183729
4.5	-202	0.00179304	4.5	-202	0.00179304
5	-202	0.00889871	5	-202	0.00889871
5.5	-202	0.00534588	5.5	-202	0.00534588
6	-202	0.010083	6	-202	0.010083
6.5	-202	0.0148201	6.5	-202	0.0148201
7	-202	0.00889871	7	-202	0.00889871
7.5	-202	0.0266629	7.5	-202	0.0266629
8	-202	0.0124515	8	-202	0.0124515
8.5	-202	0.0136358	8.5	-202	0.0136358
9	-202	0.0349528	9	-202	0.0349528
9.5	-202	0.0314	9.5	-202	0.0314
10	-202	0.00653016	10	-202	0.00653016
10.5	-202	0.00297732	10.5	-202	0.00297732
11	-202	0.0041616	11	-202	0.0041616
11.5	-202	-0.019524	11.5	-202	-0.019524
12	-202	-0.0171554	12	-202	-0.0171554
12.5	-202	-0.000575514	12.5	-202	-0.000575514
13	-202	0.0314	13	-202	0.0314
13.5	-202	0.0136358	13.5	-202	0.0136358
14	-202	0.00297732	14	-202	0.00297732
14.5	-202	-0.00412835	14.5	-202	-0.00412835
15	-202	0.0242943	15	-202	0.0242943
15.5	-202	0.0136358	15.5	-202	0.0136358
16	-202	0.00297732	16	-202	0.00297732
16.5	-202	-0.00531263	16.5	-202	-0.00531263
17	-202	0.00534588	17	-202	0.00534588
17.5	-202	0.00653016	17.5	-202	0.00653016
18	-202	-0.000575514	18	-202	-0.000575514
18.5	-202	0.0242943	18.5	-202	0.0242943
19	-202	0.00771443	19	-202	0.00771443
19.5	-202	0.0160044	19.5	-202	0.0160044
20	-202	0.00297732	20	-202	0.00297732
20.5	-202	-0.011234	20.5	-202	-0.011234
21	-202	0.00179304	21	-202	0.00179304
21.5	-202	0.000608764	21.5	-202	0.000608764
22	-202	0.0231101	22	-202	0.0231101
22.5	-202	-0.00649691	22.5	-202	-0.00649691
23	-202	0.0041616	23	-202	0.0041616
23.5	-202	0.00653016	23.5	-202	0.00653016
24	-202	0.0112673	24	-202	0.0112673
24.5	-202	0.0148201	24.5	-202	0.0148201
25	-202	0.00653016	25	-202	0.00653016
25.5	-202	0.010083	25.5	-202	0.010083
26	-202	0.0160044	26	-202	0.0160044
26.5	-202	-0.00531263	26.5	-202	-0.00531263
27	-202	0.00534588	27	-202	0.00534588
27.5	-202	-0.0100497	27.5	-202	-0.0100497
28	-202	0.0160044	28	-202	0.0160044
28.5	-202	0.0183729	28.5	-202	0.0183729
29	-202	-0.00531263	29	-202	-0.00531263
29.5	-202	0.0112673	29.5	-202	0.0112673
30	-202	0.0124515	30	-202	0.0124515
30.5	-202	-0.00294407	30.5	-202	-0.00294407
31	-202	0.0124515	31	-202	0.0124515
31.5	-202	0.000608764	31.5	-202	0.000608764
32	-202	-0.00531263	32	-202	-0.00531263
32.5	-202	0.00889871	32.5	-202	0.00889871
33	-202	-0.00294407	33	-202	-0.00294407
33.5	-202	0.00771443	33.5	-202	0.00771443
34	-202	0.0171887	34	-202	0.0171887
34.5	-202	-0.00531263	34.5	-202	-0.00531263
35	-202	0.0148201	35	-202	0.0148201
35.5	-202	0.00771443	35.5	-202	0.00771443
36	-202	0.0148201	36	-202	0.0148201
36.5	-202	-0.00649691	36.5	-202	-0.00649691
37	-202	-0.00294407	37	-202	-0.00294407
37.5	-202	-0.0100497	37.5	-202	-0.0100497
38	-202	-0.00649691	38	-202	-0.00649691
38.5	-202	-0.00649691	38.5	-202	-0.00649691
39	-202	-0.00649691	39	-202	-0.00649691
39.5	-202	0.00653016	39.5	-202	0.00653016
40	-202	0.0136358	40	-202	0.0136358
40.5	-202	-0.00649691	40.5	-202	-0.00649691
41	-202	0.010083	41	-202	0.010083
41.5	-202	-0.000575514	41.5	-202	-0.000575514
42	-202	0.0041616	42	-202	0.0041616
42.5	-202	-0.00886546	42.5	-202	-0.00886546
43	-202	-0.00768118	43	-202	-0.00768118
43.5	-202	-0.00768118	43.5	-202	-0.00768118
44	-202	0.00297732	44	-202	0.00297732
44.5	-202	0.00771443	44.5	-202	0.00771443
45	-202	-0.0207082	45	-202	-0.0207082
45.5	-202	-0.00412835	45.5	-202	-0.00412835
46	-202	-0.00412835	46	-202	-0.00412835
46.5	-202	-0.00294407	46.5	-202	-0.00294407
47	-202	0.00771443	47	-202	0.00771443
47.5	-202	-0.00412835	47.5	-202	-0.00412835
48	-202	0.0112673	48	-202	0.0112673
48.5	-202	0.000608764	48.5	-202	0.000608764
49	-202	-0.0183397	49	-202	-0.0183397
49.5	-202	0.00653016	49.5	-202	0.00653016
50	-202	-0.0100497	50	-202	-0.0100497
50.5	-202	-0.00294407	50.5	-202	-0.00294407
51	-202	0.0148201	51	-202	0.0148201
51.5	-202	0.0041616	51.5	-202	0.0041616
52	-202	0.00653016	52	-202	0.00653016
52.5	-202	0.00179304	52.5	-202	0.00179304
53	-202	-0.000575514	53	-202	-0.000575514
53.5	-202	-0.0159711	53.5	-202	-0.0159711
54	-202	-0.0171554	54	-202	-0.0171554
54.5	-202	-0.00531263	54.5	-202	-0.00531263
55	-202	-0.000575514	55	-202	-0.000575514
55.5	-202	0.0041616	55.5	-202	0.0041616
56	-202	0.00889871	56	-202	0.00889871
56.5	-202	-0.00294407	56.5	-202	-0.00294407
57	-202	-0.00768118	57	-202	-0.00768118
57.5	-202	-0.00294407	57.5	-202	-0.00294407
58	-202	-0.00175979	58	-202	-0.00175979
58.5	-202	-0.0159711	58.5	-202	-0.0159711
59	-202	0.0160044	59	-202	0.0160044
59.5	-202	0.00653016	59.5	-202	0.00653016
60	-202	-0.00768118	60	-202	-0.00768118
60.5	-202	0.00771443	60.5	-202	0.00771443
61	-202	0.0041616	61	-202	0.0041616
61.5	-202	-0.0171554	61.5	-202	-0.0171554
62	-202	-0.011234	62	-202	-0.011234
62.5	-202	-0.0100497	62.5	-202	-0.0100497
63	-202	-0.00531263	63	-202	-0.00531263
63.5	-202	0.00297732	63.5	-202	0.00297732
64	-202	0.000608764	64	-202	0.000608764
64.5	-202	0.00534588	64.5	-202	0.00534588
65	-202	-0.00768118	65	-202	-0.00768118
65.5	-202	-0.00649691	65.5	-202	-0.00649691
66	-202	0.00771443	66	-202	0.00771443
66.5	-202	-0.0124183	66.5	-202	-0.0124183
67	-202	-0.0100497	67	-202	-0.0100497
67.5	-202	-0.019524	67.5	-202	-0.019524
68	-202	-0.0171554	68	-202	-0.0171554
68.5	-202	-0.00768118	68.5	-202	-0.00768118
69	-202	-0.00768118	69	-202	-0.00768118
69.5	-202	-0.0147869	69.5	-202	-0.0147869
70	-202	-0.00649691	70	-202	-0.00649691
70.5	-202	-0.0124183	70.5	-202	-0.0124183
71	-202	-0.00531263	71	-202	-0.00531263
71.5	-202	-0.00649691	71.5	-202	-0.00649691
72	-202	-0.00649691	72	-202	-0.00649691
72.5	-202	-0.0136026	72.5	-202	-0.0136026
73	-202	-0.0124183	73	-202	-0.0124183
73.5	-202	0.000608764	73.5	-202	0.000608764
74	-202	-0.0147869	74	-202	-0.0147869
74.5	-202	-0.00412835	74.5	-202	-0.00412835
75	-202	-0.00768118	75	-202	-0.00768118
75.5	-202	0.000608764	75.5	-202	0.000608764
76	-202	-0.0100497	76	-202	-0.0100497
76.5	-202	0.0041616	76.5	-202	0.0041616
77	-202	-0.00175979	77	-202	-0.00175979
77.5	-202	-0.00531263	77.5	-202	-0.00531263
78	-202	-0.00412835	78	-202	-0.00412835
78.5	-202	0.00179304	78.5	-202	0.00179304
79	-202	-0.00768118	79	-202	-0.00768118
79.5	-202	-0.011234	79.5	-202	-0.011234
80	-202	-0.00886546	80	-202	-0.00886546
80.5	-202	-0.011234	80.5	-202	-0.011234
81	-202	-0.00768118	81	-202	-0.00768118
81.5	-202	-0.011234	81.5	-202	-0.011234
82	-202	0.00297732	82	-202	0.00297732
82.5	-202	-0.0100497	82.5	-202	-0.0100497
83	-202	-0.0183397	83	-202	-0.0183397
83.5	-202	-0.0136026	83.5	-202	-0.0136026
84	-202	-0.00531263	84	-202	-0.00531263
84.5	-202	-0.0147869	84.5	-202	-0.0147869
85	-202	-0.00649691	85	-202	-0.00649691
85.5	-202	-0.011234	85.5	-202	-0.011234
86	-202	-0.00886546	86	-202	-0.00886546
86.5	-202	-0.0100497	86.5	-202	-0.0100497
87	-202	0.00179304	87	-202	0.00179304
87.5	-202	-0.00412835	87.5	-202	-0.00412835
88	-202	-0.0207082	88	-202	-0.0207082
88.5	-202	-0.000575514	88.5	-202	-0.000575514
89	-202	-0.00886546	89	-202	-0.00886546
89.5	-202	-0.0136026	89.5	-202	-0.0136026
90	-202	-0.011234	90	-202	-0.011234
90.5	-202	-0.00886546	90.5	-202	-0.00886546
91	-202	-0.00886546	91	-202	-0.00886546
91.5	-202	-0.0147869	91.5	-202	-0.0147869
92	-202	-0.00649691	92	-202	-0.00649691
92.5	-202	-0.0100497	92.5	-202	-0.0100497
93	-202	-0.00768118	93	-202	-0.00768118
93.5	-202	-0.00768118	93.5	-202	-0.00768118
94	-202	0.000608764	94	-202	0.000608764
94.5	-202	-0.00649691	94.5	-202	-0.00649691
95	-202	-0.00886546	95	-202	-0.00886546
95.5	-202	-0.0266296	95.5	-202	-0.0266296
96	-202	0.00179304	96	-202	0.00179304
96.5	-202	-0.0147869	96.5	-202	-0.0147869
97	-202	-0.011234	97	-202	-0.011234
97.5	-202	-0.00886546	97.5	-202	-0.00886546
98	-202	-0.0159711	98	-202	-0.0159711
98.5	-202	-0.0207082	98.5	-202	-0.0207082
99	-202	-0.0147869	99	-202	-0.0147869
99.5	-202	-0.00886546	99.5	-202	-0.00886546
100	-202	-0.0124183	100	-202	-0.0124183
1	-200	-0.00294407	1	-200	-0.00294407
1.5	-200	0.00297732	1.5	-200	0.00297732
2	-200	0.0231101	2	-200	0.0231101
2.5	-200	0.0219258	2.5	-200	0.0219258
3	-200	0.0171887	3	-200	0.0171887
3.5	-200	0.0444271	3.5	-200	0.0444271
4	-200	0.0171887	4	-200	0.0171887
4.5	-200	0.0195572	4.5	-200	0.0195572
5	-200	0.0195572	5	-200	0.0195572
5.5	-200	-0.000575514	5.5	-200	-0.000575514
6	-200	0.0207415	6	-200	0.0207415
6.5	-200	0.0148201	6.5	-200	0.0148201
7	-200	0.00653016	7	-200	0.00653016
7.5	-200	-0.00768118	7.5	-200	-0.00768118
8	-200	0.0041616	8	-200	0.0041616
8.5	-200	0.0231101	8.5	-200	0.0231101
9	-200	0.0278472	9	-200	0.0278472
9.5	-200	0.00297732	9.5	-200	0.00297732
10	-200	0.00889871	10	-200	0.00889871
10.5	-200	0.00297732	10.5	-200	0.00297732
11	-200	0.00889871	11	-200	0.00889871
11.5	-200	-0.00175979	11.5	-200	-0.00175979
12	-200	-0.00175979	12	-200	-0.00175979
12.5	-200	0.010083	12.5	-200	0.010083
13	-200	0.0148201	13	-200	0.0148201
13.5	-200	0.0171887	13.5	-200	0.0171887
14	-200	0.000608764	14	-200	0.000608764
14.5	-200	0.0242943	14.5	-200	0.0242943
15	-200	0.00534588	15	-200	0.00534588
15.5	-200	-0.00768118	15.5	-200	-0.00768118
16	-200	0.00534588	16	-200	0.00534588
16.5	-200	0.00653016	16.5	-200	0.00653016
17	-200	-0.0147869	17	-200	-0.0147869
17.5	-200	0.010083	17.5	-200	0.010083
18	-200	0.00179304	18	-200	0.00179304
18.5	-200	0.0207415	18.5	-200	0.0207415
19	-200	0.0219258	19	-200	0.0219258
19.5	-200	0.0124515	19.5	-200	0.0124515
20	-200	0.0171887	20	-200	0.0171887
20.5	-200	0.00534588	20.5	-200	0.00534588
21	-200	-0.011234	21	-200	-0.011234
21.5	-200	-0.00175979	21.5	-200	-0.00175979
22	-200	-0.00175979	22	-200	-0.00175979
22.5	-200	0.0041616	22.5	-200	0.0041616
23	-200	-0.019524	23	-200	-0.019524
23.5	-200	0.0219258	23.5	-200	0.0219258
24	-200	0.00771443	24	-200	0.00771443
24.5	-200	0.0112673	24.5	-200	0.0112673
25	-200	0.00889871	25	-200	0.00889871
25.5	-200	-0.0136026	25.5	-200	-0.0136026
26	-200	0.010083	26	-200	0.010083
26.5	-200	0.00534588	26.5	-200	0.00534588
27	-200	0.00297732	27	-200	0.00297732
27.5	-200	-0.00175979	27.5	-200	-0.00175979
28	-200	0.00534588	28	-200	0.00534588
28.5	-200	-0.00768118	28.5	-200	-0.00768118
29	-200	-0.00531263	29	-200	-0.00531263
29.5	-200	0.00534588	29.5	-200	0.00534588
30	-200	0.00297732	30	-200	0.00297732
30.5	-200	0.00889871	30.5	-200	0.00889871
31	-200	-0.00175979	31	-200	-0.00175979
31.5	-200	0.0160044	31.5	-200	0.0160044
32	-200	0.00889871	32	-200	0.00889871
32.5	-200	-0.00768118	32.5	-200	-0.00768118
33	-200	0.0112673	33	-200	0.0112673
33.5	-200	-0.00175979	33.5	-200	-0.00175979
34	-200	0.00889871	34	-200	0.00889871
34.5	-200	0.000608764	34.5	-200	0.000608764
35	-200	0.0254786	35	-200	0.0254786
35.5	-200	-0.0100497	35.5	-200	-0.0100497
36	-200	0.00179304	36	-200	0.00179304
36.5	-200	0.00653016	36.5	-200	0.00653016
37	-200	-0.00768118	37	-200	-0.00768118
37.5	-200	-0.0100497	37.5	-200	-0.0100497
38	-200	0.0290314	38	-200	0.0290314
38.5	-200	0.0195572	38.5	-200	0.0195572
39	-200	0.00534588	39	-200	0.00534588
39.5	-200	0.00179304	39.5	-200	0.00179304
40	-200	-0.0100497	40	-200	-0.0100497
40.5	-200	-0.00294407	40.5	-200	-0.00294407
41	-200	0.00889871	41	-200	0.00889871
41.5	-200	0.0148201	41.5	-200	0.0148201
42	-200	0.0219258	42	-200	0.0219258
42.5	-200	0.000608764	42.5	-200	0.000608764
43	-200	0.00179304	43	-200	0.00179304
43.5	-200	-0.0124183	43.5	-200	-0.0124183
44	-200	-0.00175979	44	-200	-0.00175979
44.5	-200	-0.011234	44.5	-200	-0.011234
45	-200	0.00889871	45	-200	0.00889871
45.5	-200	0.00297732	45.5	-200	0.00297732
46	-200	0.00653016	46	-200	0.00653016
46.5	-200	0.00653016	46.5	-200	0.00653016
47	-200	-0.0124183	47	-200	-0.0124183
47.5	-200	-0.00649691	47.5	-200	-0.00649691
48	-200	0.010083	48	-200	0.010083
48.5	-200	0.00653016	48.5	-200	0.00653016
49	-200	-0.00649691	49	-200	-0.00649691
49.5	-200	-0.000575514	49.5	-200	-0.000575514
50	-200	0.00179304	50	-200	0.00179304
50.5	-200	0.00534588	50.5	-200	0.00534588
51	-200	-0.00649691	51	-200	-0.00649691
51.5	-200	0.0207415	51.5	-200	0.0207415
52	-200	-0.0171554	52	-200	-0.0171554
52.5	-200	-0.00531263	52.5	-200	-0.00531263
53	-200	0.00534588	53	-200	0.00534588
53.5	-200	-0.00768118	53.5	-200	-0.00768118
54	-200	0.00534588	54	-200	0.00534588
54.5	-200	-0.00294407	54.5	-200	-0.00294407
55	-200	-0.00412835	55	-200	-0.00412835
55.5	-200	-0.00649691	55.5	-200	-0.00649691
56	-200	0.000608764	56	-200	0.000608764
56.5	-200	0.0148201	56.5	-200	0.0148201
57	-200	0.00179304	57	-200	0.00179304
57.5	-200	0.00889871	57.5	-200	0.00889871
58	-200	0.00653016	58	-200	0.00653016
58.5	-200	-0.0124183	58.5	-200	-0.0124183
59	-200	0.000608764	59	-200	0.000608764
59.5	-200	-0.00886546	59.5	-200	-0.00886546
60	-200	-0.0136026	60	-200	-0.0136026
60.5	-200	-0.00294407	60.5	-200	-0.00294407
61	-200	0.00534588	61	-200	0.00534588
61.5	-200	-0.000575514	61.5	-200	-0.000575514
62	-200	-0.00294407	62	-200	-0.00294407
62.5	-200	0.0183729	62.5	-200	0.0183729
63	-200	0.0112673	63	-200	0.0112673
63.5	-200	-0.0124183	63.5	-200	-0.0124183
64	-200	-0.00531263	64	-200	-0.00531263
64.5	-200	-0.00175979	64.5	-200	-0.00175979
65	-200	-0.00175979	65	-200	-0.00175979
65.5	-200	-0.0171554	65.5	-200	-0.0171554
66	-200	-0.00886546	66	-200	-0.00886546
66.5	-200	0.0112673	66.5	-200	0.0112673
67	-200	-0.000575514	67	-200	-0.000575514
67.5	-200	-0.00294407	67.5	-200	-0.00294407
68	-200	0.00179304	68	-200	0.00179304
68.5	-200	0.00889871	68.5	-200	0.00889871
69	-200	-0.011234	69	-200	-0.011234
69.5	-200	-0.00412835	69.5	-200	-0.00412835
70	-200	-0.0147869	70	-200	-0.0147869
70.5	-200	-0.00768118	70.5	-200	-0.00768118
71	-200	-0.0171554	71	-200	-0.0171554
71.5	-200	0.00297732	71.5	-200	0.00297732
72	-200	-0.0100497	72	-200	-0.0100497
72.5	-200	0.00297732	72.5	-200	0.00297732
73	-200	0.00179304	73	-200	0.00179304
73.5	-200	-0.0159711	73.5	-200	-0.0159711
74	-200	0.0112673	74	-200	0.0112673
74.5	-200	-0.0147869	74.5	-200	-0.0147869
75	-200	-0.0147869	75	-200	-0.0147869
75.5	-200	-0.0171554	75.5	-200	-0.0171554
76	-200	-0.011234	76	-200	-0.011234
76.5	-200	-0.000575514	76.5	-200	-0.000575514
77	-200	-0.00531263	77	-200	-0.00531263
77.5	-200	-0.00886546	77.5	-200	-0.00886546
78	-200	-0.00294407	78	-200	-0.00294407
78.5	-200	-0.00649691	78.5	-200	-0.00649691
79	-200	-0.00294407	79	-200	-0.00294407
79.5	-200	0.00297732	79.5	-200	0.00297732
80	-200	-0.0242611	80	-200	-0.0242611
80.5	-200	-0.0100497	80.5	-200	-0.0100497
81	-200	-0.011234	81	-200	-0.011234
81.5	-200	-0.00412835	81.5	-200	-0.00412835
82	-200	-0.00294407	82	-200	-0.00294407
82.5	-200	-0.00649691	82.5	-200	-0.00649691
83	-200	-0.00412835	83	-200	-0.00412835
83.5	-200	0.010083	83.5	-200	0.010083
84	-200	-0.0207082	84	-200	-0.0207082
84.5	-200	-0.00531263	84.5	-200	-0.00531263
85	-200	-0.00768118	85	-200	-0.00768118
85.5	-200	-0.0124183	85.5	-200	-0.0124183
86	-200	-0.0136026	86	-200	-0.0136026
86.5	-200	-0.0100497	86.5	-200	-0.0100497
87	-200	-0.0136026	87	-200	-0.0136026
87.5	-200	-0.00768118	87.5	-200	-0.00768118
88	-200	-0.00294407	88	-200	-0.00294407
88.5	-200	-0.0124183	88.5	-200	-0.0124183
89	-200	-0.0218925	89	-200	-0.0218925
89.5	-200	-0.00294407	89.5	-200	-0.00294407
90	-200	-0.00175979	90	-200	-0.00175979
90.5	-200	-0.00768118	90.5	-200	-0.00768118
91	-200	-0.0124183	91	-200	-0.0124183
91.5	-200	-0.0183397	91.5	-200	-0.0183397
92	-200	-0.0171554	92	-200	-0.0171554
92.5	-200	-0.00294407	92.5	-200	-0.00294407
93	-200	0.00534588	93	-200	0.00534588
93.5	-200	-0.00412835	93.5	-200	-0.00412835
94	-200	-0.0136026	94	-200	-0.0136026
94.5	-200	-0.011234	94.5	-200	-0.011234
95	-200	-0.0159711	95	-200	-0.0159711
95.5	-200	-0.00649691	95.5	-200	-0.00649691
96	-200	-0.00412835	96	-200	-0.00412835
96.5	-200	-0.00294407	96.5	-200	-0.00294407
97	-200	0.00771443	97	-200	0.00771443
97.5	-200	-0.000575514	97.5	-200	-0.000575514
98	-200	-0.00531263	98	-200	-0.00531263
98.5	-200	-0.011234	98.5	-200	-0.011234
99	-200	-0.0124183	99	-200	-0.0124183
99.5	-200	-0.00412835	99.5	-200	-0.00412835
100	-200	-0.00531263	100	-200	-0.00531263
1	-198	0.0041616	1	-198	0.0041616
1.5	-198	0.00534588	1.5	-198	0.00534588
2	-198	-0.00175979	2	-198	-0.00175979
2.5	-198	0.0278472	2.5	-198	0.0278472
3	-198	0.0148201	3	-198	0.0148201
3.5	-198	0.0314	3.5	-198	0.0314
4	-198	0.010083	4	-198	0.010083
4.5	-198	0.00653016	4.5	-198	0.00653016
5	-198	-0.00294407	5	-198	-0.00294407
5.5	-198	-0.00412835	5.5	-198	-0.00412835
6	-198	0.00534588	6	-198	0.00534588
6.5	-198	0.000608764	6.5	-198	0.000608764
7	-198	0.00889871	7	-198	0.00889871
7.5	-198	0.0219258	7.5	-198	0.0219258
8	-198	0.0219258	8	-198	0.0219258
8.5	-198	0.00771443	8.5	-198	0.00771443
9	-198	0.0160044	9	-198	0.0160044
9.5	-198	0.0160044	9.5	-198	0.0160044
10	-198	0.00889871	10	-198	0.00889871
10.5	-198	0.0136358	10.5	-198	0.0136358
11	-198	-0.00886546	11	-198	-0.00886546
11.5	-198	0.00653016	11.5	-198	0.00653016
12	-198	-0.00886546	12	-198	-0.00886546
12.5	-198	0.00653016	12.5	-198	0.00653016
13	-198	0.0219258	13	-198	0.0219258
13.5	-198	0.0183729	13.5	-198	0.0183729
14	-198	0.0148201	14	-198	0.0148201
14.5	-198	0.0207415	14.5	-198	0.0207415
15	-198	0.0171887	15	-198	0.0171887
15.5	-198	0.0290314	15.5	-198	0.0290314
16	-198	-0.00175979	16	-198	-0.00175979
16.5	-198	-0.00412835	16.5	-198	-0.00412835
17	-198	0.0041616	17	-198	0.0041616
17.5	-198	0.0195572	17.5	-198	0.0195572
18	-198	0.00653016	18	-198	0.00653016
18.5	-198	-0.000575514	18.5	-198	-0.000575514
19	-198	0.0266629	19	-198	0.0266629
19.5	-198	0.0207415	19.5	-198	0.0207415
20	-198	0.00771443	20	-198	0.00771443
20.5	-198	0.0183729	20.5	-198	0.0183729
21	-198	0.00889871	21	-198	0.00889871
21.5	-198	0.00771443	21.5	-198	0.00771443
22	-198	-0.00531263	22	-198	-0.00531263
22.5	-198	0.00653016	22.5	-198	0.00653016
23	-198	0.0041616	23	-198	0.0041616
23.5	-198	0.0136358	23.5	-198	0.0136358
24	-198	0.000608764	24	-198	0.000608764
24.5	-198	0.00179304	24.5	-198	0.00179304
25	-198	0.0242943	25	-198	0.0242943
25.5	-198	0.0148201	25.5	-198	0.0148201
26	-198	-0.00175979	26	-198	-0.00175979
26.5	-198	0.00653016	26.5	-198	0.00653016
27	-198	-0.00886546	27	-198	-0.00886546
27.5	-198	0.00771443	27.5	-198	0.00771443
28	-198	-0.00175979	28	-198	-0.00175979
28.5	-198	0.00771443	28.5	-198	0.00771443
29	-198	-0.0100497	29	-198	-0.0100497
29.5	-198	-0.00531263	29.5	-198	-0.00531263
30	-198	0.0254786	30	-198	0.0254786
30.5	-198	0.00653016	30.5	-198	0.00653016
31	-198	0.0112673	31	-198	0.0112673
31.5	-198	-0.00175979	31.5	-198	-0.00175979
32	-198	-0.00294407	32	-198	-0.00294407
32.5	-198	-0.011234	32.5	-198	-0.011234
33	-198	0.010083	33	-198	0.010083
33.5	-198	-0.00175979	33.5	-198	-0.00175979
34	-198	0.00534588	34	-198	0.00534588
34.5	-198	0.00771443	34.5	-198	0.00771443
35	-198	-0.000575514	35	-198	-0.000575514
35.5	-198	0.000608764	35.5	-198	0.000608764
36	-198	-0.00649691	36	-198	-0.00649691
36.5	-198	0.00534588	36.5	-198	0.00534588
37	-198	-0.000575514	37	-198	-0.000575514
37.5	-198	0.00653016	37.5	-198	0.00653016
38	-198	-0.0100497	38	-198	-0.0100497
38.5	-198	-0.000575514	38.5	-198	-0.000575514
39	-198	-0.00175979	39	-198	-0.00175979
39.5	-198	-0.0136026	39.5	-198	-0.0136026
40	-198	-0.00531263	40	-198	-0.00531263
40.5	-198	0.00297732	40.5	-198	0.00297732
41	-198	-0.00412835	41	-198	-0.00412835
41.5	-198	0.00179304	41.5	-198	0.00179304
42	-198	-0.000575514	42	-198	-0.000575514
42.5	-198	0.00179304	42.5	-198	0.00179304
43	-198	0.00179304	43	-198	0.00179304
43.5	-198	-0.00649691	43.5	-198	-0.00649691
44	-198	-0.0100497	44	-198	-0.0100497
44.5	-198	0.010083	44.5	-198	0.010083
45	-198	-0.00175979	45	-198	-0.00175979
45.5	-198	-0.00649691	45.5	-198	-0.00649691
46	-198	-0.00768118	46	-198	-0.00768118
46.5	-198	0.00653016	46.5	-198	0.00653016
47	-198	-0.00768118	47	-198	-0.00768118
47.5	-198	0.00889871	47.5	-198	0.00889871
48	-198	-0.0100497	48	-198	-0.0100497
48.5	-198	-0.00175979	48.5	-198	-0.00175979
49	-198	-0.011234	49	-198	-0.011234
49.5	-198	0.00771443	49.5	-198	0.00771443
50	-198	0.00297732	50	-198	0.00297732
50.5	-198	-0.00649691	50.5	-198	-0.00649691
51	-198	-0.00412835	51	-198	-0.00412835
51.5	-198	0.00179304	51.5	-198	0.00179304
52	-198	-0.000575514	52	-198	-0.000575514
52.5	-198	-0.00768118	52.5	-198	-0.00768118
53	-198	0.00771443	53	-198	0.00771443
53.5	-198	0.010083	53.5	-198	0.010083
54	-198	-0.0100497	54	-198	-0.0100497
54.5	-198	-0.00649691	54.5	-198	-0.00649691
55	-198	-0.00531263	55	-198	-0.00531263
55.5	-198	0.0041616	55.5	-198	0.0041616
56	-198	0.00771443	56	-198	0.00771443
56.5	-198	0.0041616	56.5	-198	0.0041616
57	-198	0.000608764	57	-198	0.000608764
57.5	-198	0.0041616	57.5	-198	0.0041616
58	-198	-0.00294407	58	-198	-0.00294407
58.5	-198	-0.00175979	58.5	-198	-0.00175979
59	-198	-0.00294407	59	-198	-0.00294407
59.5	-198	0.0041616	59.5	-198	0.0041616
60	-198	-0.00531263	60	-198	-0.00531263
60.5	-198	0.000608764	60.5	-198	0.000608764
61	-198	-0.00175979	61	-198	-0.00175979
61.5	-198	-0.00768118	61.5	-198	-0.00768118
62	-198	0.0171887	62	-198	0.0171887
62.5	-198	-0.00175979	62.5	-198	-0.00175979
63	-198	-0.00412835	63	-198	-0.00412835
63.5	-198	0.00179304	63.5	-198	0.00179304
64	-198	-0.0218925	64	-198	-0.0218925
64.5	-198	-0.0230768	64.5	-198	-0.0230768
65	-198	-0.0207082	65	-198	-0.0207082
65.5	-198	-0.00412835	65.5	-198	-0.00412835
66	-198	-0.00886546	66	-198	-0.00886546
66.5	-198	0.00534588	66.5	-198	0.00534588
67	-198	0.00771443	67	-198	0.00771443
67.5	-198	0.00771443	67.5	-198	0.00771443
68	-198	-0.00175979	68	-198	-0.00175979
68.5	-198	-0.0289982	68.5	-198	-0.0289982
69	-198	-0.0207082	69	-198	-0.0207082
69.5	-198	-0.00175979	69.5	-198	-0.00175979
70	-198	-0.00175979	70	-198	-0.00175979
70.5	-198	-0.00886546	70.5	-198	-0.00886546
71	-198	-0.00294407	71	-198	-0.00294407
71.5	-198	-0.00412835	71.5	-198	-0.00412835
72	-198	-0.00886546	72	-198	-0.00886546
72.5	-198	-0.00768118	72.5	-198	-0.00768118
73	-198	-0.00649691	73	-198	-0.00649691
73.5	-198	0.00653016	73.5	-198	0.00653016
74	-198	-0.000575514	74	-198	-0.000575514
74.5	-198	0.00653016	74.5	-198	0.00653016
75	-198	-0.0100497	75	-198	-0.0100497
75.5	-198	-0.00649691	75.5	-198	-0.00649691
76	-198	-0.000575514	76	-198	-0.000575514
76.5	-198	-0.0159711	76.5	-198	-0.0159711
77	-198	-0.00531263	77	-198	-0.00531263
77.5	-198	-0.0207082	77.5	-198	-0.0207082
78	-198	-0.00886546	78	-198	-0.00886546
78.5	-198	0.00653016	78.5	-198	0.00653016
79	-198	0.00771443	79	-198	0.00771443
79.5	-198	0.00179304	79.5	-198	0.00179304
80	-198	-0.00175979	80	-198	-0.00175979
80.5	-198	-0.0230768	80.5	-198	-0.0230768
81	-198	-0.00412835	81	-198	-0.00412835
81.5	-198	-0.00531263	81.5	-198	-0.00531263
82	-198	-0.00412835	82	-198	-0.00412835
82.5	-198	-0.011234	82.5	-198	-0.011234
83	-198	0.00179304	83	-198	0.00179304
83.5	-198	-0.0136026	83.5	-198	-0.0136026
84	-198	-0.00175979	84	-198	-0.00175979
84.5	-198	-0.00175979	84.5	-198	-0.00175979
85	-198	0.000608764	85	-198	0.000608764
85.5	-198	0.00179304	85.5	-198	0.00179304
86	-198	-0.0147869	86	-198	-0.0147869
86.5	-198	-0.0159711	86.5	-198	-0.0159711
87	-198	-0.0124183	87	-198	-0.0124183
87.5	-198	-0.0171554	87.5	-198	-0.0171554
88	-198	-0.00531263	88	-198	-0.00531263
88.5	-198	-0.00294407	88.5	-198	-0.00294407
89	-198	-0.0147869	89	-198	-0.0147869
89.5	-198	-0.00294407	89.5	-198	-0.00294407
90	-198	-0.00412835	90	-198	-0.00412835
90.5	-198	0.000608764	90.5	-198	0.000608764
91	-198	-0.00768118	91	-198	-0.00768118
91.5	-198	-0.011234	91.5	-198	-0.011234
92	-198	-0.00294407	92	-198	-0.00294407
92.5	-198	-0.00294407	92.5	-198	-0.00294407
93	-198	-0.0242611	93	-198	-0.0242611
93.5	-198	0.0136358	93.5	-198	0.0136358
94	-198	0.00179304	94	-198	0.00179304
94.5	-198	-0.00768118	94.5	-198	-0.00768118
95	-198	0.00889871	95	-198	0.00889871
95.5	-198	-0.0100497	95.5	-198	-0.0100497
96	-198	0.000608764	96	-198	0.000608764
96.5	-198	-0.011234	96.5	-198	-0.011234
97	-198	-0.00649691	97	-198	-0.00649691
97.5	-198	-0.00531263	97.5	-198	-0.00531263
98	-198	-0.00294407	98	-198	-0.00294407
98.5	-198	-0.00531263	98.5	-198	-0.00531263
99	-198	-0.000575514	99	-198	-0.000575514
99.5	-198	0.000608764	99.5	-198	0.000608764
100	-198	-0.0124183	100	-198	-0.0124183
1	-196	0.010083	1	-196	0.010083
1.5	-196	0.0160044	1.5	-196	0.0160044
2	-196	0.0112673	2	-196	0.0112673
2.5	-196	0.0337686	2.5	-196	0.0337686
3	-196	0.0171887	3	-196	0.0171887
3.5	-196	0.0337686	3.5	-196	0.0337686
4	-196	0.0373214	4	-196	0.0373214
4.5	-196	0.0231101	4.5	-196	0.0231101
5	-196	0.00534588	5	-196	0.00534588
5.5	-196	0.00889871	5.5	-196	0.00889871
6	-196	0.0148201	6	-196	0.0148201
6.5	-196	0.00297732	6.5	-196	0.00297732
7	-196	0.0171887	7	-196	0.0171887
7.5	-196	0.0183729	7.5	-196	0.0183729
8	-196	0.0266629	8	-196	0.0266629
8.5	-196	0.0242943	8.5	-196	0.0242943
9	-196	0.0231101	9	-196	0.0231101
9.5	-196	0.00297732	9.5	-196	0.00297732
10	-196	0.0207415	10	-196	0.0207415
10.5	-196	0.0124515	10.5	-196	0.0124515
11	-196	0.00534588	11	-196	0.00534588
11.5	-196	0.0171887	11.5	-196	0.0171887
12	-196	-0.00886546	12	-196	-0.00886546
12.5	-196	0.0219258	12.5	-196	0.0219258
13	-196	-0.00531263	13	-196	-0.00531263
13.5	-196	0.00889871	13.5	-196	0.00889871
14	-196	0.0183729	14	-196	0.0183729
14.5	-196	0.0160044	14.5	-196	0.0160044
15	-196	0.0148201	15	-196	0.0148201
15.5	-196	0.0373214	15.5	-196	0.0373214
16	-196	0.0124515	16	-196	0.0124515
16.5	-196	0.0148201	16.5	-196	0.0148201
17	-196	0.00889871	17	-196	0.00889871
17.5	-196	0.0242943	17.5	-196	0.0242943
18	-196	0.00889871	18	-196	0.00889871
18.5	-196	0.0136358	18.5	-196	0.0136358
19	-196	0.010083	19	-196	0.010083
19.5	-196	0.0171887	19.5	-196	0.0171887
20	-196	0.0160044	20	-196	0.0160044
20.5	-196	0.00653016	20.5	-196	0.00653016
21	-196	-0.00531263	21	-196	-0.00531263
21.5	-196	0.0266629	21.5	-196	0.0266629
22	-196	-0.00175979	22	-196	-0.00175979
22.5	-196	0.00297732	22.5	-196	0.00297732
23	-196	0.010083	23	-196	0.010083
23.5	-196	-0.00886546	23.5	-196	-0.00886546
24	-196	0.00653016	24	-196	0.00653016
24.5	-196	0.00889871	24.5	-196	0.00889871
25	-196	0.0112673	25	-196	0.0112673
25.5	-196	-0.0100497	25.5	-196	-0.0100497
26	-196	0.0041616	26	-196	0.0041616
26.5	-196	0.00179304	26.5	-196	0.00179304
27	-196	-0.019524	27	-196	-0.019524
27.5	-196	0.00653016	27.5	-196	0.00653016
28	-196	0.00297732	28	-196	0.00297732
28.5	-196	0.000608764	28.5	-196	0.000608764
29	-196	0.00297732	29	-196	0.00297732
29.5	-196	-0.00649691	29.5	-196	-0.00649691
30	-196	-0.00412835	30	-196	-0.00412835
30.5	-196	0.0219258	30.5	-196	0.0219258
31	-196	-0.00175979	31	-196	-0.00175979
31.5	-196	0.0136358	31.5	-196	0.0136358
32	-196	-0.00649691	32	-196	-0.00649691
32.5	-196	-0.00649691	32.5	-196	-0.00649691
33	-196	0.0112673	33	-196	0.0112673
33.5	-196	-0.00531263	33.5	-196	-0.00531263
34	-196	0.0148201	34	-196	0.0148201
34.5	-196	0.0124515	34.5	-196	0.0124515
35	-196	0.0041616	35	-196	0.0041616
35.5	-196	0.010083	35.5	-196	0.010083
36	-196	0.0160044	36	-196	0.0160044
36.5	-196	0.0171887	36.5	-196	0.0171887
37	-196	0.0124515	37	-196	0.0124515
37.5	-196	-0.00768118	37.5	-196	-0.00768118
38	-196	-0.000575514	38	-196	-0.000575514
38.5	-196	0.000608764	38.5	-196	0.000608764
39	-196	0.0231101	39	-196	0.0231101
39.5	-196	0.000608764	39.5	-196	0.000608764
40	-196	0.00889871	40	-196	0.00889871
40.5	-196	0.0041616	40.5	-196	0.0041616
41	-196	0.00534588	41	-196	0.00534588
41.5	-196	-0.00175979	41.5	-196	-0.00175979
42	-196	-0.011234	42	-196	-0.011234
42.5	-196	0.00534588	42.5	-196	0.00534588
43	-196	-0.000575514	43	-196	-0.000575514
43.5	-196	0.00653016	43.5	-196	0.00653016
44	-196	-0.00294407	44	-196	-0.00294407
44.5	-196	-0.0124183	44.5	-196	-0.0124183
45	-196	-0.0147869	45	-196	-0.0147869
45.5	-196	0.00534588	45.5	-196	0.00534588
46	-196	0.0041616	46	-196	0.0041616
46.5	-196	0.00179304	46.5	-196	0.00179304
47	-196	0.00297732	47	-196	0.00297732
47.5	-196	0.00179304	47.5	-196	0.00179304
48	-196	0.00771443	48	-196	0.00771443
48.5	-196	-0.00649691	48.5	-196	-0.00649691
49	-196	-0.0100497	49	-196	-0.0100497
49.5	-196	0.0112673	49.5	-196	0.0112673
50	-196	-0.000575514	50	-196	-0.000575514
50.5	-196	-0.00649691	50.5	-196	-0.00649691
51	-196	0.010083	51	-196	0.010083
51.5	-196	0.00653016	51.5	-196	0.00653016
52	-196	-0.0100497	52	-196	-0.0100497
52.5	-196	0.0041616	52.5	-196	0.0041616
53	-196	0.00653016	53	-196	0.00653016
53.5	-196	-0.0171554	53.5	-196	-0.0171554
54	-196	0.00771443	54	-196	0.00771443
54.5	-196	0.00534588	54.5	-196	0.00534588
55	-196	-0.00768118	55	-196	-0.00768118
55.5	-196	-0.00412835	55.5	-196	-0.00412835
56	-196	-0.000575514	56	-196	-0.000575514
56.5	-196	-0.00768118	56.5	-196	-0.00768118
57	-196	-0.0136026	57	-196	-0.0136026
57.5	-196	-0.0159711	57.5	-196	-0.0159711
58	-196	-0.0136026	58	-196	-0.0136026
58.5	-196	-0.00531263	58.5	-196	-0.00531263
59	-196	-0.000575514	59	-196	-0.000575514
59.5	-196	0.0112673	59.5	-196	0.0112673
60	-196	-0.00649691	60	-196	-0.00649691
60.5	-196	-0.00886546	60.5	-196	-0.00886546
61	-196	0.00179304	61	-196	0.00179304
61.5	-196	-0.00768118	61.5	-196	-0.00768118
62	-196	-0.0207082	62	-196	-0.0207082
62.5	-196	-0.00886546	62.5	-196	-0.00886546
63	-196	-0.00175979	63	-196	-0.00175979
63.5	-196	0.00534588	63.5	-196	0.00534588
64	-196	0.00179304	64	-196	0.00179304
64.5	-196	0.00179304	64.5	-196	0.00179304
65	-196	-0.011234	65	-196	-0.011234
65.5	-196	-0.00294407	65.5	-196	-0.00294407
66	-196	-0.0159711	66	-196	-0.0159711
66.5	-196	-0.0171554	66.5	-196	-0.0171554
67	-196	-0.00649691	67	-196	-0.00649691
67.5	-196	-0.0100497	67.5	-196	-0.0100497
68	-196	0.00297732	68	-196	0.00297732
68.5	-196	0.00179304	68.5	-196	0.00179304
69	-196	0.0041616	69	-196	0.0041616
69.5	-196	-0.0183397	69.5	-196	-0.0183397
70	-196	-0.00175979	70	-196	-0.00175979
70.5	-196	-0.00531263	70.5	-196	-0.00531263
71	-196	-0.000575514	71	-196	-0.000575514
71.5	-196	-0.011234	71.5	-196	-0.011234
72	-196	0.00771443	72	-196	0.00771443
72.5	-196	0.0041616	72.5	-196	0.0041616
73	-196	-0.00886546	73	-196	-0.00886546
73.5	-196	-0.000575514	73.5	-196	-0.000575514
74	-196	-0.000575514	74	-196	-0.000575514
74.5	-196	-0.0136026	74.5	-196	-0.0136026
75	-196	-0.0147869	75	-196	-0.0147869
75.5	-196	-0.0100497	75.5	-196	-0.0100497
76	-196	-0.011234	76	-196	-0.011234
76.5	-196	0.000608764	76.5	-196	0.000608764
77	-196	0.00179304	77	-196	0.00179304
77.5	-196	-0.0147869	77.5	-196	-0.0147869
78	-196	-0.00886546	78	-196	-0.00886546
78.5	-196	-0.00175979	78.5	-196	-0.00175979
79	-196	-0.000575514	79	-196	-0.000575514
79.5	-196	-0.000575514	79.5	-196	-0.000575514
80	-196	-0.00768118	80	-196	-0.00768118
80.5	-196	-0.00412835	80.5	-196	-0.00412835
81	-196	-0.0147869	81	-196	-0.0147869
81.5	-196	0.000608764	81.5	-196	0.000608764
82	-196	-0.000575514	82	-196	-0.000575514
82.5	-196	-0.00294407	82.5	-196	-0.00294407
83	-196	-0.0100497	83	-196	-0.0100497
83.5	-196	0.00771443	83.5	-196	0.00771443
84	-196	-0.00531263	84	-196	-0.00531263
84.5	-196	0.00297732	84.5	-196	0.00297732
85	-196	0.00297732	85	-196	0.00297732
85.5	-196	0.010083	85.5	-196	0.010083
86	-196	-0.00531263	86	-196	-0.00531263
86.5	-196	-0.0230768	86.5	-196	-0.0230768
87	-196	-0.00649691	87	-196	-0.00649691
87.5	-196	-0.00175979	87.5	-196	-0.00175979
88	-196	-0.00531263	88	-196	-0.00531263
88.5	-196	-0.0147869	88.5	-196	-0.0147869
89	-196	0.000608764	89	-196	0.000608764
89.5	-196	-0.00412835	89.5	-196	-0.00412835
90	-196	-0.00531263	90	-196	-0.00531263
90.5	-196	0.000608764	90.5	-196	0.000608764
91	-196	0.000608764	91	-196	0.000608764
91.5	-196	-0.00531263	91.5	-196	-0.00531263
92	-196	-0.00294407	92	-196	-0.00294407
92.5	-196	-0.00175979	92.5	-196	-0.00175979
93	-196	-0.00768118	93	-196	-0.00768118
93.5	-196	-0.019524	93.5	-196	-0.019524
94	-196	-0.00175979	94	-196	-0.00175979
94.5	-196	-0.00531263	94.5	-196	-0.00531263
95	-196	-0.0183397	95	-196	-0.0183397
95.5	-196	-0.00412835	95.5	-196	-0.00412835
96	-196	-0.0136026	96	-196	-0.0136026
96.5	-196	-0.00175979	96.5	-196	-0.00175979
97	-196	-0.0147869	97	-196	-0.0147869
97.5	-196	-0.00768118	97.5	-196	-0.00768118
98	-196	0.00653016	98	-196	0.00653016
98.5	-196	-0.0147869	98.5	-196	-0.0147869
99	-196	0.0148201	99	-196	0.0148201
99.5	-196	-0.00768118	99.5	-196	-0.00768118
100	-196	-0.00649691	100	-196	-0.00649691
1	-194	0.0195572	1	-194	0.0195572
1.5	-194	0.0112673	1.5	-194	0.0112673
2	-194	0.0171887	2	-194	0.0171887
2.5	-194	0.0136358	2.5	-194	0.0136358
3	-194	0.0183729	3	-194	0.0183729
3.5	-194	0.0385057	3.5	-194	0.0385057
4	-194	0.0183729	4	-194	0.0183729
4.5	-194	-0.00531263	4.5	-194	-0.00531263
5	-194	0.010083	5	-194	0.010083
5.5	-194	0.0136358	5.5	-194	0.0136358
6	-194	0.00179304	6	-194	0.00179304
6.5	-194	0.00179304	6.5	-194	0.00179304
7	-194	-0.00531263	7	-194	-0.00531263
7.5	-194	0.0385057	7.5	-194	0.0385057
8	-194	0.0148201	8	-194	0.0148201
8.5	-194	0.0136358	8.5	-194	0.0136358
9	-194	0.0160044	9	-194	0.0160044
9.5	-194	0.010083	9.5	-194	0.010083
10	-194	0.0278472	10	-194	0.0278472
10.5	-194	-0.00294407	10.5	-194	-0.00294407
11	-194	0.00771443	11	-194	0.00771443
11.5	-194	-0.00531263	11.5	-194	-0.00531263
12	-194	0.0254786	12	-194	0.0254786
12.5	-194	-0.0100497	12.5	-194	-0.0100497
13	-194	0.00653016	13	-194	0.00653016
13.5	-194	0.0314	13.5	-194	0.0314
14	-194	0.0041616	14	-194	0.0041616
14.5	-194	0.00653016	14.5	-194	0.00653016
15	-194	0.0160044	15	-194	0.0160044
15.5	-194	0.0136358	15.5	-194	0.0136358
16	-194	0.00534588	16	-194	0.00534588
16.5	-194	0.0219258	16.5	-194	0.0219258
17	-194	-0.00175979	17	-194	-0.00175979
17.5	-194	0.00179304	17.5	-194	0.00179304
18	-194	0.0183729	18	-194	0.0183729
18.5	-194	0.0041616	18.5	-194	0.0041616
19	-194	0.0254786	19	-194	0.0254786
19.5	-194	0.010083	19.5	-194	0.010083
20	-194	-0.00175979	20	-194	-0.00175979
20.5	-194	0.0302157	20.5	-194	0.0302157
21	-194	0.0160044	21	-194	0.0160044
21.5	-194	0.0207415	21.5	-194	0.0207415
22	-194	0.0171887	22	-194	0.0171887
22.5	-194	-0.00175979	22.5	-194	-0.00175979
23	-194	-0.0136026	23	-194	-0.0136026
23.5	-194	0.0041616	23.5	-194	0.0041616
24	-194	0.0112673	24	-194	0.0112673
24.5	-194	0.00889871	24.5	-194	0.00889871
25	-194	-0.00768118	25	-194	-0.00768118
25.5	-194	0.0136358	25.5	-194	0.0136358
26	-194	0.0136358	26	-194	0.0136358
26.5	-194	-0.00649691	26.5	-194	-0.00649691
27	-194	0.00297732	27	-194	0.00297732
27.5	-194	-0.011234	27.5	-194	-0.011234
28	-194	0.0160044	28	-194	0.0160044
28.5	-194	-0.0171554	28.5	-194	-0.0171554
29	-194	0.00653016	29	-194	0.00653016
29.5	-194	0.000608764	29.5	-194	0.000608764
30	-194	0.0242943	30	-194	0.0242943
30.5	-194	-0.00412835	30.5	-194	-0.00412835
31	-194	0.00534588	31	-194	0.00534588
31.5	-194	0.0195572	31.5	-194	0.0195572
32	-194	0.000608764	32	-194	0.000608764
32.5	-194	-0.00649691	32.5	-194	-0.00649691
33	-194	0.0041616	33	-194	0.0041616
33.5	-194	-0.0100497	33.5	-194	-0.0100497
34	-194	-0.00531263	34	-194	-0.00531263
34.5	-194	0.00179304	34.5	-194	0.00179304
35	-194	0.0136358	35	-194	0.0136358
35.5	-194	-0.000575514	35.5	-194	-0.000575514
36	-194	0.00297732	36	-194	0.00297732
36.5	-194	0.010083	36.5	-194	0.010083
37	-194	0.00653016	37	-194	0.00653016
37.5	-194	0.0148201	37.5	-194	0.0148201
38	-194	0.0231101	38	-194	0.0231101
38.5	-194	0.00297732	38.5	-194	0.00297732
39	-194	0.0041616	39	-194	0.0041616
39.5	-194	0.0148201	39.5	-194	0.0148201
40	-194	0.00534588	40	-194	0.00534588
40.5	-194	-0.00294407	40.5	-194	-0.00294407
41	-194	0.0124515	41	-194	0.0124515
41.5	-194	0.0136358	41.5	-194	0.0136358
42	-194	0.010083	42	-194	0.010083
42.5	-194	0.00297732	42.5	-194	0.00297732
43	-194	-0.00294407	43	-194	-0.00294407
43.5	-194	-0.00886546	43.5	-194	-0.00886546
44	-194	-0.00649691	44	-194	-0.00649691
44.5	-194	-0.00768118	44.5	-194	-0.00768118
45	-194	0.00179304	45	-194	0.00179304
45.5	-194	-0.00768118	45.5	-194	-0.00768118
46	-194	-0.000575514	46	-194	-0.000575514
46.5	-194	-0.00768118	46.5	-194	-0.00768118
47	-194	0.00534588	47	-194	0.00534588
47.5	-194	0.00653016	47.5	-194	0.00653016
48	-194	0.0124515	48	-194	0.0124515
48.5	-194	0.0160044	48.5	-194	0.0160044
49	-194	0.000608764	49	-194	0.000608764
49.5	-194	-0.0183397	49.5	-194	-0.0183397
50	-194	0.00653016	50	-194	0.00653016
50.5	-194	-0.000575514	50.5	-194	-0.000575514
51	-194	0.000608764	51	-194	0.000608764
51.5	-194	0.0124515	51.5	-194	0.0124515
52	-194	-0.00531263	52	-194	-0.00531263
52.5	-194	0.010083	52.5	-194	0.010083
53	-194	0.00179304	53	-194	0.00179304
53.5	-194	0.000608764	53.5	-194	0.000608764
54	-194	-0.00886546	54	-194	-0.00886546
54.5	-194	0.00771443	54.5	-194	0.00771443
55	-194	0.0041616	55	-194	0.0041616
55.5	-194	-0.00649691	55.5	-194	-0.00649691
56	-194	-0.00412835	56	-194	-0.00412835
56.5	-194	-0.00294407	56.5	-194	-0.00294407
57	-194	-0.00531263	57	-194	-0.00531263
57.5	-194	0.00179304	57.5	-194	0.00179304
58	-194	0.00771443	58	-194	0.00771443
58.5	-194	-0.0100497	58.5	-194	-0.0100497
59	-194	-0.0136026	59	-194	-0.0136026
59.5	-194	0.00179304	59.5	-194	0.00179304
60	-194	-0.00412835	60	-194	-0.00412835
60.5	-194	-0.0136026	60.5	-194	-0.0136026
61	-194	-0.00531263	61	-194	-0.00531263
61.5	-194	-0.0207082	61.5	-194	-0.0207082
62	-194	-0.00768118	62	-194	-0.00768118
62.5	-194	0.000608764	62.5	-194	0.000608764
63	-194	0.0041616	63	-194	0.0041616
63.5	-194	0.010083	63.5	-194	0.010083
64	-194	0.00534588	64	-194	0.00534588
64.5	-194	-0.00649691	64.5	-194	-0.00649691
65	-194	-0.00294407	65	-194	-0.00294407
65.5	-194	-0.00768118	65.5	-194	-0.00768118
66	-194	-0.00886546	66	-194	-0.00886546
66.5	-194	-0.000575514	66.5	-194	-0.000575514
67	-194	0.000608764	67	-194	0.000608764
67.5	-194	-0.0124183	67.5	-194	-0.0124183
68	-194	-0.00768118	68	-194	-0.00768118
68.5	-194	0.000608764	68.5	-194	0.000608764
69	-194	-0.00886546	69	-194	-0.00886546
69.5	-194	0.00889871	69.5	-194	0.00889871
70	-194	-0.0124183	70	-194	-0.0124183
70.5	-194	0.00179304	70.5	-194	0.00179304
71	-194	-0.00531263	71	-194	-0.00531263
71.5	-194	0.00534588	71.5	-194	0.00534588
72	-194	-0.00886546	72	-194	-0.00886546
72.5	-194	-0.011234	72.5	-194	-0.011234
73	-194	0.00297732	73	-194	0.00297732
73.5	-194	-0.00412835	73.5	-194	-0.00412835
74	-194	-0.00175979	74	-194	-0.00175979
74.5	-194	0.00771443	74.5	-194	0.00771443
75	-194	-0.00531263	75	-194	-0.00531263
75.5	-194	0.0136358	75.5	-194	0.0136358
76	-194	0.0148201	76	-194	0.0148201
76.5	-194	-0.00294407	76.5	-194	-0.00294407
77	-194	-0.00886546	77	-194	-0.00886546
77.5	-194	-0.00886546	77.5	-194	-0.00886546
78	-194	-0.011234	78	-194	-0.011234
78.5	-194	-0.00649691	78.5	-194	-0.00649691
79	-194	-0.0171554	79	-194	-0.0171554
79.5	-194	-0.00531263	79.5	-194	-0.00531263
80	-194	-0.0124183	80	-194	-0.0124183
80.5	-194	-0.0136026	80.5	-194	-0.0136026
81	-194	0.00889871	81	-194	0.00889871
81.5	-194	-0.00768118	81.5	-194	-0.00768118
82	-194	-0.00294407	82	-194	-0.00294407
82.5	-194	0.000608764	82.5	-194	0.000608764
83	-194	-0.00294407	83	-194	-0.00294407
83.5	-194	-0.0136026	83.5	-194	-0.0136026
84	-194	-0.0136026	84	-194	-0.0136026
84.5	-194	-0.000575514	84.5	-194	-0.000575514
85	-194	0.00889871	85	-194	0.00889871
85.5	-194	-0.00768118	85.5	-194	-0.00768118
86	-194	0.0041616	86	-194	0.0041616
86.5	-194	-0.00412835	86.5	-194	-0.00412835
87	-194	-0.011234	87	-194	-0.011234
87.5	-194	-0.00649691	87.5	-194	-0.00649691
88	-194	-0.0100497	88	-194	-0.0100497
88.5	-194	0.00889871	88.5	-194	0.00889871
89	-194	-0.0159711	89	-194	-0.0159711
89.5	-194	0.00297732	89.5	-194	0.00297732
90	-194	-0.00886546	90	-194	-0.00886546
90.5	-194	-0.00175979	90.5	-194	-0.00175979
91	-194	-0.00175979	91	-194	-0.00175979
91.5	-194	-0.0136026	91.5	-194	-0.0136026
92	-194	-0.0183397	92	-194	-0.0183397
92.5	-194	-0.00412835	92.5	-194	-0.00412835
93	-194	0.00889871	93	-194	0.00889871
93.5	-194	-0.0171554	93.5	-194	-0.0171554
94	-194	-0.0100497	94	-194	-0.0100497
94.5	-194	-0.00294407	94.5	-194	-0.00294407
95	-194	-0.0100497	95	-194	-0.0100497
95.5	-194	0.010083	95.5	-194	0.010083
96	-194	-0.00649691	96	-194	-0.00649691
96.5	-194	-0.0218925	96.5	-194	-0.0218925
97	-194	-0.00649691	97	-194	-0.00649691
97.5	-194	-0.0207082	97.5	-194	-0.0207082
98	-194	-0.011234	98	-194	-0.011234
98.5	-194	-0.00531263	98.5	-194	-0.00531263
99	-194	0.00297732	99	-194	0.00297732
99.5	-194	-0.0183397	99.5	-194	-0.0183397
100	-194	0.00179304	100	-194	0.00179304
1	-192	-0.000575514	1	-192	-0.000575514
1.5	-192	0.0219258	1.5	-192	0.0219258
2	-192	0.010083	2	-192	0.010083
2.5	-192	0.0207415	2.5	-192	0.0207415
3	-192	0.0160044	3	-192	0.0160044
3.5	-192	0.0231101	3.5	-192	0.0231101
4	-192	0.0325843	4	-192	0.0325843
4.5	-192	-0.000575514	4.5	-192	-0.000575514
5	-192	0.0219258	5	-192	0.0219258
5.5	-192	0.0112673	5.5	-192	0.0112673
6	-192	-0.00294407	6	-192	-0.00294407
6.5	-192	-0.00294407	6.5	-192	-0.00294407
7	-192	0.00179304	7	-192	0.00179304
7.5	-192	0.00653016	7.5	-192	0.00653016
8	-192	0.0219258	8	-192	0.0219258
8.5	-192	0.0112673	8.5	-192	0.0112673
9	-192	0.00889871	9	-192	0.00889871
9.5	-192	0.0183729	9.5	-192	0.0183729
10	-192	0.0302157	10	-192	0.0302157
10.5	-192	0.00653016	10.5	-192	0.00653016
11	-192	0.0136358	11	-192	0.0136358
11.5	-192	-0.00175979	11.5	-192	-0.00175979
12	-192	-0.00412835	12	-192	-0.00412835
12.5	-192	0.0136358	12.5	-192	0.0136358
13	-192	0.0041616	13	-192	0.0041616
13.5	-192	0.010083	13.5	-192	0.010083
14	-192	0.0219258	14	-192	0.0219258
14.5	-192	0.010083	14.5	-192	0.010083
15	-192	0.0302157	15	-192	0.0302157
15.5	-192	0.000608764	15.5	-192	0.000608764
16	-192	0.0171887	16	-192	0.0171887
16.5	-192	0.0171887	16.5	-192	0.0171887
17	-192	-0.0100497	17	-192	-0.0100497
17.5	-192	0.0171887	17.5	-192	0.0171887
18	-192	-0.00768118	18	-192	-0.00768118
18.5	-192	0.00889871	18.5	-192	0.00889871
19	-192	0.0124515	19	-192	0.0124515
19.5	-192	0.00534588	19.5	-192	0.00534588
20	-192	0.0254786	20	-192	0.0254786
20.5	-192	0.0160044	20.5	-192	0.0160044
21	-192	0.0171887	21	-192	0.0171887
21.5	-192	0.0136358	21.5	-192	0.0136358
22	-192	0.00534588	22	-192	0.00534588
22.5	-192	-0.019524	22.5	-192	-0.019524
23	-192	0.0171887	23	-192	0.0171887
23.5	-192	0.0148201	23.5	-192	0.0148201
24	-192	-0.0100497	24	-192	-0.0100497
24.5	-192	-0.000575514	24.5	-192	-0.000575514
25	-192	0.0183729	25	-192	0.0183729
25.5	-192	0.00297732	25.5	-192	0.00297732
26	-192	0.00653016	26	-192	0.00653016
26.5	-192	-0.00649691	26.5	-192	-0.00649691
27	-192	0.000608764	27	-192	0.000608764
27.5	-192	0.010083	27.5	-192	0.010083
28	-192	0.0124515	28	-192	0.0124515
28.5	-192	0.00771443	28.5	-192	0.00771443
29	-192	-0.00294407	29	-192	-0.00294407
29.5	-192	-0.00294407	29.5	-192	-0.00294407
30	-192	0.010083	30	-192	0.010083
30.5	-192	0.00653016	30.5	-192	0.00653016
31	-192	0.0171887	31	-192	0.0171887
31.5	-192	0.00297732	31.5	-192	0.00297732
32	-192	0.00771443	32	-192	0.00771443
32.5	-192	0.0112673	32.5	-192	0.0112673
33	-192	0.00179304	33	-192	0.00179304
33.5	-192	-0.000575514	33.5	-192	-0.000575514
34	-192	-0.00531263	34	-192	-0.00531263
34.5	-192	-0.0124183	34.5	-192	-0.0124183
35	-192	-0.00531263	35	-192	-0.00531263
35.5	-192	-0.00412835	35.5	-192	-0.00412835
36	-192	0.00179304	36	-192	0.00179304
36.5	-192	0.00179304	36.5	-192	0.00179304
37	-192	0.0195572	37	-192	0.0195572
37.5	-192	-0.000575514	37.5	-192	-0.000575514
38	-192	-0.00412835	38	-192	-0.00412835
38.5	-192	0.00771443	38.5	-192	0.00771443
39	-192	0.0160044	39	-192	0.0160044
39.5	-192	-0.00294407	39.5	-192	-0.00294407
40	-192	0.00297732	40	-192	0.00297732
40.5	-192	-0.011234	40.5	-192	-0.011234
41	-192	-0.011234	41	-192	-0.011234
41.5	-192	0.010083	41.5	-192	0.010083
42	-192	-0.0159711	42	-192	-0.0159711
42.5	-192	-0.00294407	42.5	-192	-0.00294407
43	-192	0.00534588	43	-192	0.00534588
43.5	-192	0.00889871	43.5	-192	0.00889871
44	-192	-0.00886546	44	-192	-0.00886546
44.5	-192	-0.0100497	44.5	-192	-0.0100497
45	-192	-0.00649691	45	-192	-0.00649691
45.5	-192	-0.00175979	45.5	-192	-0.00175979
46	-192	-0.00531263	46	-192	-0.00531263
46.5	-192	0.00771443	46.5	-192	0.00771443
47	-192	-0.011234	47	-192	-0.011234
47.5	-192	0.0041616	47.5	-192	0.0041616
48	-192	0.0171887	48	-192	0.0171887
48.5	-192	-0.00886546	48.5	-192	-0.00886546
49	-192	0.0112673	49	-192	0.0112673
49.5	-192	-0.0159711	49.5	-192	-0.0159711
50	-192	0.00534588	50	-192	0.00534588
50.5	-192	-0.00412835	50.5	-192	-0.00412835
51	-192	-0.00412835	51	-192	-0.00412835
51.5	-192	-0.00768118	51.5	-192	-0.00768118
52	-192	0.00297732	52	-192	0.00297732
52.5	-192	0.00653016	52.5	-192	0.00653016
53	-192	0.010083	53	-192	0.010083
53.5	-192	0.00534588	53.5	-192	0.00534588
54	-192	-0.0183397	54	-192	-0.0183397
54.5	-192	-0.00412835	54.5	-192	-0.00412835
55	-192	0.000608764	55	-192	0.000608764
55.5	-192	-0.00768118	55.5	-192	-0.00768118
56	-192	-0.011234	56	-192	-0.011234
56.5	-192	0.00179304	56.5	-192	0.00179304
57	-192	-0.0100497	57	-192	-0.0100497
57.5	-192	-0.0171554	57.5	-192	-0.0171554
58	-192	0.000608764	58	-192	0.000608764
58.5	-192	0.00179304	58.5	-192	0.00179304
59	-192	0.0160044	59	-192	0.0160044
59.5	-192	-0.019524	59.5	-192	-0.019524
60	-192	0.00771443	60	-192	0.00771443
60.5	-192	0.00534588	60.5	-192	0.00534588
61	-192	-0.00412835	61	-192	-0.00412835
61.5	-192	0.000608764	61.5	-192	0.000608764
62	-192	0.00297732	62	-192	0.00297732
62.5	-192	-0.00768118	62.5	-192	-0.00768118
63	-192	-0.0124183	63	-192	-0.0124183
63.5	-192	-0.0171554	63.5	-192	-0.0171554
64	-192	0.00179304	64	-192	0.00179304
64.5	-192	-0.000575514	64.5	-192	-0.000575514
65	-192	-0.0100497	65	-192	-0.0100497
65.5	-192	-0.00531263	65.5	-192	-0.00531263
66	-192	-0.00531263	66	-192	-0.00531263
66.5	-192	-0.00649691	66.5	-192	-0.00649691
67	-192	-0.00768118	67	-192	-0.00768118
67.5	-192	-0.0136026	67.5	-192	-0.0136026
68	-192	-0.0100497	68	-192	-0.0100497
68.5	-192	0.010083	68.5	-192	0.010083
69	-192	0.0041616	69	-192	0.0041616
69.5	-192	0.00297732	69.5	-192	0.00297732
70	-192	0.00534588	70	-192	0.00534588
70.5	-192	-0.00649691	70.5	-192	-0.00649691
71	-192	-0.0124183	71	-192	-0.0124183
71.5	-192	-0.00175979	71.5	-192	-0.00175979
72	-192	0.00534588	72	-192	0.00534588
72.5	-192	-0.00412835	72.5	-192	-0.00412835
73	-192	-0.0159711	73	-192	-0.0159711
73.5	-192	-0.00768118	73.5	-192	-0.00768118
74	-192	-0.00649691	74	-192	-0.00649691
74.5	-192	-0.00649691	74.5	-192	-0.00649691
75	-192	-0.000575514	75	-192	-0.000575514
75.5	-192	0.0195572	75.5	-192	0.0195572
76	-192	-0.0136026	76	-192	-0.0136026
76.5	-192	-0.00531263	76.5	-192	-0.00531263
77	-192	0.00534588	77	-192	0.00534588
77.5	-192	-0.00175979	77.5	-192	-0.00175979
78	-192	-0.00531263	78	-192	-0.00531263
78.5	-192	-0.011234	78.5	-192	-0.011234
79	-192	0.00179304	79	-192	0.00179304
79.5	-192	-0.00649691	79.5	-192	-0.00649691
80	-192	0.00534588	80	-192	0.00534588
80.5	-192	0.00653016	80.5	-192	0.00653016
81	-192	-0.00175979	81	-192	-0.00175979
81.5	-192	-0.0124183	81.5	-192	-0.0124183
82	-192	0.00771443	82	-192	0.00771443
82.5	-192	-0.00649691	82.5	-192	-0.00649691
83	-192	-0.00649691	83	-192	-0.00649691
83.5	-192	-0.0171554	83.5	-192	-0.0171554
84	-192	-0.00412835	84	-192	-0.00412835
84.5	-192	-0.0171554	84.5	-192	-0.0171554
85	-192	-0.0159711	85	-192	-0.0159711
85.5	-192	0.00179304	85.5	-192	0.00179304
86	-192	-0.00412835	86	-192	-0.00412835
86.5	-192	-0.0266296	86.5	-192	-0.0266296
87	-192	-0.00294407	87	-192	-0.00294407
87.5	-192	-0.00531263	87.5	-192	-0.00531263
88	-192	-0.00768118	88	-192	-0.00768118
88.5	-192	-0.00886546	88.5	-192	-0.00886546
89	-192	0.0041616	89	-192	0.0041616
89.5	-192	0.0041616	89.5	-192	0.0041616
90	-192	-0.00531263	90	-192	-0.00531263
90.5	-192	-0.0159711	90.5	-192	-0.0159711
91	-192	-0.0136026	91	-192	-0.0136026
91.5	-192	-0.0100497	91.5	-192	-0.0100497
92	-192	-0.0147869	92	-192	-0.0147869
92.5	-192	-0.019524	92.5	-192	-0.019524
93	-192	-0.00768118	93	-192	-0.00768118
93.5	-192	-0.0159711	93.5	-192	-0.0159711
94	-192	-0.00531263	94	-192	-0.00531263
94.5	-192	-0.00531263	94.5	-192	-0.00531263
95	-192	0.00179304	95	-192	0.00179304
95.5	-192	-0.0100497	95.5	-192	-0.0100497
96	-192	-0.00531263	96	-192	-0.00531263
96.5	-192	-0.0100497	96.5	-192	-0.0100497
97	-192	-0.00294407	97	-192	-0.00294407
97.5	-192	-0.00531263	97.5	-192	-0.00531263
98	-192	-0.0230768	98	-192	-0.0230768
98.5	-192	-0.0124183	98.5	-192	-0.0124183
99	-192	0.00179304	99	-192	0.00179304
99.5	-192	-0.00294407	99.5	-192	-0.00294407
100	-192	-0.0266296	100	-192	-0.0266296
1	-190	0.00889871	1	-190	0.00889871
1.5	-190	0.0148201	1.5	-190	0.0148201
2	-190	0.0136358	2	-190	0.0136358
2.5	-190	0.0219258	2.5	-190	0.0219258
3	-190	0.0266629	3	-190	0.0266629
3.5	-190	0.0396899	3.5	-190	0.0396899
4	-190	0.0148201	4	-190	0.0148201
4.5	-190	0.0112673	4.5	-190	0.0112673
[truncated: 38,001 more rows]

## Sheet: Figure 3d
# time phonon a (us)	data phonon a	fit phonon a	time phonon b (us)	data phonon b	fit phonon b	time phonon c (us)	data phonon c	fit phonon c
1	0.723019	0.680451	1	0.0231101	0.0359184	1	0.723019	0.680451
1.5	0.559588	0.631056	1.5	0.0456113	0.049382	1.5	0.559588	0.631056
2	0.623539	0.574147	2	0.0562698	0.0658007	2	0.623539	0.574147
2.5	0.4909	0.511995	2.5	0.0716655	0.0844023	2.5	0.4909	0.511995
3	0.428133	0.447014	3	0.0977196	0.10435	3	0.428133	0.447014
3.5	0.371288	0.381656	3.5	0.155749	0.124775	3.5	0.371288	0.381656
4	0.3026	0.318313	4	0.134432	0.144814	4	0.3026	0.318313
4.5	0.225622	0.259225	4.5	0.123774	0.163641	4.5	0.225622	0.259225
5	0.235096	0.206392	5	0.188909	0.180497	5	0.235096	0.206392
5.5	0.161671	0.161504	5.5	0.209042	0.19472	5.5	0.161671	0.161504
6	0.108378	0.125882	6	0.199568	0.205769	6	0.108378	0.125882
6.5	0.111931	0.100435	6.5	0.216147	0.213237	6.5	0.111931	0.100435
7	0.0775869	0.0856431	7	0.214963	0.216872	7	0.0775869	0.0856431
7.5	0.0621912	0.0815448	7.5	0.181803	0.216573	7.5	0.0621912	0.0815448
8	0.0917982	0.0877538	8	0.232727	0.212399	8	0.0917982	0.0877538
8.5	0.0752183	0.103487	8.5	0.235096	0.204557	8.5	0.0752183	0.103487
9	0.114299	0.127608	9	0.185356	0.193393	9	0.114299	0.127608
9.5	0.180619	0.158684	9.5	0.168776	0.179372	9.5	0.180619	0.158684
10	0.147459	0.195056	10	0.141538	0.163062	10	0.147459	0.195056
10.5	0.209042	0.234904	10.5	0.127327	0.145106	10.5	0.209042	0.234904
11	0.276546	0.276336	11	0.128511	0.126192	11	0.276546	0.276336
11.5	0.278914	0.317457	11.5	0.119037	0.107034	11.5	0.278914	0.317457
12	0.348787	0.356449	12	0.0550856	0.0883351	12	0.348787	0.356449
12.5	0.379578	0.391642	12.5	0.0681126	0.0707637	12.5	0.379578	0.391642
13	0.429318	0.421573	13	0.0408742	0.054929	13	0.429318	0.421573
13.5	0.461293	0.445039	13.5	0.0314	0.0413579	13.5	0.461293	0.445039
14	0.501558	0.46114	14	0.0231101	0.0304766	14	0.501558	0.46114
14.5	0.44116	0.4693	14.5	0.00534588	0.0225967	14.5	0.44116	0.4693
15	0.483794	0.469282	15	0.0160044	0.0179058	15	0.483794	0.469282
15.5	0.444713	0.461189	15.5	0.00534588	0.0164636	15.5	0.444713	0.461189
16	0.509848	0.445445	16	0.0183729	0.0182022	16	0.509848	0.445445
16.5	0.447082	0.422769	16.5	0.0160044	0.0229326	16.5	0.447082	0.422769
17	0.366551	0.394137	17	0.0171887	0.0303544	17	0.366551	0.394137
17.5	0.372472	0.360736	17.5	0.0479799	0.0400709	17.5	0.372472	0.360736
18	0.297863	0.323906	18	0.0787711	0.0516063	18	0.297863	0.323906
18.5	0.27773	0.285084	18.5	0.0645598	0.0644267	18.5	0.27773	0.285084
19	0.267071	0.245746	19	0.0775869	0.0779618	19	0.267071	0.245746
19.5	0.182988	0.207339	19.5	0.10601	0.0916286	19.5	0.182988	0.207339
20	0.155749	0.171232	20	0.095351	0.104854	20	0.155749	0.171232
20.5	0.161671	0.138659	20.5	0.122589	0.117096	20.5	0.161671	0.138659
21	0.104825	0.110675	21	0.115484	0.127866	21	0.104825	0.110675
21.5	0.0894296	0.0881184	21.5	0.111931	0.136745	21.5	0.0894296	0.0881184
22	0.120221	0.0715883	22	0.156933	0.143397	22	0.120221	0.0715883
22.5	0.0633755	0.0614233	22.5	0.159302	0.147585	22.5	0.0633755	0.0614233
23	0.0799554	0.0576991	23	0.119037	0.149169	23	0.0799554	0.0576991
23.5	0.101272	0.0602332	23.5	0.167592	0.14812	23.5	0.101272	0.0602332
24	0.061007	0.0686003	24	0.169961	0.144507	24	0.061007	0.0686003
24.5	0.0598227	0.0821573	24.5	0.119037	0.138502	24.5	0.0598227	0.0821573
25	0.113115	0.100076	25	0.173513	0.130363	25	0.113115	0.100076
25.5	0.10601	0.121382	25.5	0.129695	0.120427	25.5	0.10601	0.121382
26	0.172329	0.144999	26	0.116668	0.10909	26	0.172329	0.144999
26.5	0.197199	0.169794	26.5	0.115484	0.0967976	26.5	0.197199	0.169794
27	0.173513	0.194625	27	0.0894296	0.0840177	27	0.173513	0.194625
27.5	0.229174	0.218388	27.5	0.0941667	0.0712277	27.5	0.229174	0.218388
28	0.276546	0.240058	28	0.0515327	0.0588937	28	0.276546	0.240058
28.5	0.241017	0.258729	28.5	0.0456113	0.0474526	28.5	0.241017	0.258729
29	0.272993	0.273646	29	0.0456113	0.0372964	29	0.272993	0.273646
29.5	0.296678	0.28423	29.5	0.0207415	0.0287574	29.5	0.296678	0.28423
30	0.308521	0.290095	30	0.0207415	0.0220972	30	0.308521	0.290095
30.5	0.274177	0.291059	30.5	0.0266629	0.0174985	30.5	0.274177	0.291059
31	0.278914	0.287143	31	0.0444271	0.0150592	31	0.278914	0.287143
31.5	0.299047	0.278566	31.5	0.0266629	0.0147915	31.5	0.299047	0.278566
32	0.249307	0.265724	32	0.0207415	0.016623	32	0.249307	0.265724
32.5	0.2197	0.249178	32.5	0.0195572	0.0204021	32.5	0.2197	0.249178
33	0.264703	0.229616	33	0.0456113	0.0259053	33	0.264703	0.229616
33.5	0.201936	0.20783	33.5	0.0444271	0.0328482	33.5	0.201936	0.20783
34	0.197199	0.184673	34	0.0337686	0.0408979	34	0.197199	0.184673
34.5	0.162855	0.161029	34.5	0.0373214	0.0496869	34.5	0.162855	0.161029
35	0.152196	0.137777	35	0.0633755	0.0588287	35	0.152196	0.137777
35.5	0.107194	0.115748	35.5	0.074034	0.0679329	35.5	0.107194	0.115748
36	0.114299	0.0957036	36	0.082324	0.0766207	36	0.114299	0.0957036
36.5	0.082324	0.0783001	36.5	0.0835082	0.0845393	36.5	0.082324	0.0783001
37	0.095351	0.0640692	37	0.100088	0.0913748	37	0.095351	0.0640692
37.5	0.0728497	0.0533996	37.5	0.115484	0.0968637	37.5	0.0728497	0.0533996
38	0.0515327	0.0465265	38	0.10601	0.100802	38	0.0515327	0.0465265
38.5	0.0290314	0.0435266	38.5	0.0965353	0.10305	38.5	0.0290314	0.0435266
39	0.0728497	0.0443203	39	0.119037	0.10354	39	0.0728497	0.0443203
39.5	0.0562698	0.04868	39.5	0.110747	0.102272	39.5	0.0562698	0.04868
40	0.074034	0.0562438	40	0.0977196	0.0993169	40	0.074034	0.0562438
40.5	0.0692969	0.0665344	40.5	0.0752183	0.0948081	40.5	0.0692969	0.0665344
41	0.0846925	0.0789819	41	0.104825	0.0889371	41	0.0846925	0.0789819
41.5	0.0894296	0.0929493	41.5	0.0870611	0.0819438	41.5	0.0894296	0.0929493
42	0.145091	0.107761	42	0.0669283	0.0741059	42	0.145091	0.107761
42.5	0.136801	0.122729	42.5	0.074034	0.0657274	42.5	0.136801	0.122729
43	0.128511	0.137183	43	0.0539013	0.057126	43	0.128511	0.137183
43.5	0.174698	0.150498	43.5	0.0420585	0.0486203	43.5	0.174698	0.150498
44	0.149828	0.162111	44	0.0491642	0.0405176	44	0.149828	0.162111
44.5	0.154565	0.171551	44.5	0.0479799	0.033102	44.5	0.154565	0.171551
45	0.174698	0.178447	45	0.0349528	0.0266244	45	0.174698	0.178447
45.5	0.191278	0.182545	45.5	0.0373214	0.0212927	45.5	0.191278	0.182545
46	0.198383	0.18371	46	0.0325843	0.0172658	46	0.198383	0.18371
46.5	0.196015	0.181932	46.5	0.0136358	0.0146479	46.5	0.196015	0.181932
47	0.19483	0.177317	47	0.0160044	0.013486	47	0.19483	0.177317
47.5	0.156933	0.170086	47.5	0.0278472	0.0137698	47.5	0.156933	0.170086
48	0.158118	0.160555	48	0.0278472	0.015433	48	0.158118	0.160555
48.5	0.135616	0.149125	48.5	0.010083	0.018358	48.5	0.135616	0.149125
49	0.124958	0.13626	49	0.0325843	0.0223807	49	0.124958	0.13626
49.5	0.104825	0.122469	49.5	0.0491642	0.0272992	49.5	0.104825	0.122469
50	0.127327	0.10828	50	0.0444271	0.0328817	50	0.127327	0.10828
50.5	0.111931	0.0942219	50.5	0.052717	0.0388768	50.5	0.111931	0.0942219
51	0.0929825	0.0808036	51	0.0633755	0.0450235	51	0.0929825	0.0808036
51.5	0.0858768	0.0684913	51.5	0.0467956	0.0510614	51.5	0.0858768	0.0684913
52	0.0574541	0.0576931	52	0.0550856	0.0567415	52	0.0574541	0.0576931
52.5	0.0657441	0.0487443	52.5	0.0479799	0.0618347	52.5	0.0657441	0.0487443
53	0.0539013	0.0418961	53	0.0633755	0.066141	53	0.0539013	0.0418961
53.5	0.0361371	0.0373083	53.5	0.061007	0.0694959	53.5	0.0361371	0.0373083
54	0.0314	0.035046	54	0.0882454	0.0717765	54	0.0314	0.035046
54.5	0.0408742	0.0350796	54.5	0.0728497	0.0729047	54.5	0.0408742	0.0350796
55	0.0550856	0.0372894	55	0.0645598	0.0728494	55	0.0550856	0.0372894
55.5	0.0444271	0.0414733	55.5	0.0657441	0.0716267	55.5	0.0444271	0.0414733
56	0.0716655	0.0473571	56	0.0657441	0.0692975	56	0.0716655	0.0473571
56.5	0.0479799	0.0546082	56.5	0.0764026	0.0659649	56.5	0.0479799	0.0546082
57	0.0444271	0.0628507	57	0.0977196	0.0617681	57	0.0444271	0.0628507
57.5	0.095351	0.0716818	57.5	0.0479799	0.0568771	57.5	0.095351	0.0716818
58	0.0775869	0.0806884	58	0.0550856	0.0514844	58	0.0775869	0.0806884
58.5	0.0929825	0.0894648	58.5	0.0456113	0.0457978	58.5	0.0929825	0.0894648
59	0.0894296	0.0976279	59	0.0349528	0.0400312	59	0.0894296	0.0976279
59.5	0.109562	0.104832	59.5	0.061007	0.0343966	59.5	0.109562	0.104832
60	0.103641	0.110782	60	0.0385057	0.0290957	60	0.103641	0.110782
60.5	0.0929825	0.115242	60.5	0.00889871	0.0243125	60.5	0.0929825	0.115242
61	0.107194	0.118046	61	0.0254786	0.0202063	61	0.107194	0.118046
61.5	0.110747	0.119098	61.5	0.0171887	0.0169064	61.5	0.110747	0.119098
62	0.124958	0.118376	62	0.0242943	0.0145075	62	0.124958	0.118376
62.5	0.114299	0.115933	62.5	0.0041616	0.0130673	62.5	0.114299	0.115933
63	0.0906139	0.111886	63	0.0231101	0.0126047	63	0.0906139	0.111886
63.5	0.0965353	0.106416	63.5	0.0136358	0.0131006	63.5	0.0965353	0.106416
64	0.104825	0.0997541	64	0.0278472	0.0144991	64	0.104825	0.0997541
64.5	0.0977196	0.0921721	64.5	0.0112673	0.0167106	64.5	0.0977196	0.0921721
65	0.0775869	0.0839714	65	0.0373214	0.0196166	65	0.0775869	0.0839714
65.5	0.0456113	0.0754684	65.5	0.0242943	0.0230745	65.5	0.0456113	0.0754684
66	0.0716655	0.0669821	66	0.0148201	0.0269239	66	0.0716655	0.0669821
66.5	0.0716655	0.0588211	66.5	0.0349528	0.0309936	66.5	0.0716655	0.0588211
67	0.0456113	0.0512716	67	0.0349528	0.035108	67	0.0456113	0.0512716
67.5	0.0574541	0.0445864	67.5	0.0408742	0.0390945	67.5	0.0574541	0.0445864
68	0.0396899	0.0389762	68	0.0550856	0.0427896	68	0.0396899	0.0389762
68.5	0.0586384	0.0346025	68.5	0.0325843	0.0460458	68.5	0.0586384	0.0346025
69	0.052717	0.0315723	69	0.0515327	0.0487361	69	0.052717	0.0315723
69.5	0.0242943	0.029936	69.5	0.0290314	0.050759	69.5	0.0242943	0.029936
70	0.0385057	0.029687	70	0.0349528	0.0520416	70	0.0385057	0.029687
70.5	0.0669283	0.0307639	70.5	0.0515327	0.0525418	70.5	0.0669283	0.0307639
71	0.0290314	0.0330545	71	0.0539013	0.0522489	71	0.0290314	0.0330545
71.5	0.0349528	0.0364021	71.5	0.0290314	0.0511837	71.5	0.0349528	0.0364021
72	0.0515327	0.0406131	72	0.0467956	0.0493964	72	0.0515327	0.0406131
72.5	0.0420585	0.0454661	72.5	0.052717	0.0469644	72.5	0.0420585	0.0454661
73	0.0586384	0.0507214	73	0.0444271	0.0439881	73	0.0586384	0.0507214
73.5	0.0716655	0.0561314	73.5	0.0242943	0.0405869	73.5	0.0716655	0.0561314
74	0.0633755	0.0614505	74	0.052717	0.0368937	74	0.0633755	0.0614505
74.5	0.0349528	0.0664451	74.5	0.0183729	0.0330498	74.5	0.0349528	0.0664451
75	0.0870611	0.0709026	75	0.0242943	0.0291986	75	0.0870611	0.0709026
75.5	0.0752183	0.074639	75.5	0.0231101	0.0254807	75.5	0.0752183	0.074639
76	0.0870611	0.0775053	76	0.0171887	0.0220278	76	0.0870611	0.0775053
76.5	0.0977196	0.0793928	76.5	0.0266629	0.0189584	76.5	0.0977196	0.0793928
77	0.0586384	0.0802356	77	0.0171887	0.0163731	77	0.0586384	0.0802356
77.5	0.0728497	0.0800122	77.5	0.0124515	0.0143513	77.5	0.0728497	0.0800122
78	0.0799554	0.0787447	78	0.0041616	0.0129486	78	0.0799554	0.0787447
78.5	0.0633755	0.0764967	78.5	0.0207415	0.0121953	78.5	0.0633755	0.0764967
79	0.0811397	0.0733695	79	-0.00531263	0.0120958	79	0.0811397	0.0733695
79.5	0.052717	0.0694964	79.5	0.0231101	0.0126291	79.5	0.052717	0.0694964
80	0.0574541	0.0650366	80	0.010083	0.0137502	80	0.0574541	0.0650366
80.5	0.0467956	0.0601683	80.5	0.0160044	0.0153923	80.5	0.0467956	0.0601683
81	0.0396899	0.0550804	81	0.0290314	0.0174706	81	0.0396899	0.0550804
81.5	0.0775869	0.0499649	81.5	0.0278472	0.0198849	81.5	0.0775869	0.0499649
82	0.0456113	0.0450089	82	0.0171887	0.0225252	82	0.0456113	0.0450089
82.5	0.0314	0.0403876	82.5	0.0219258	0.025275	82.5	0.0314	0.0403876
83	0.0444271	0.0362573	83	0.0373214	0.028017	83	0.0444271	0.0362573
83.5	0.0278472	0.0327501	83.5	0.0337686	0.0306368	83.5	0.0278472	0.0327501
84	0.0290314	0.0299691	84	0.0349528	0.0330282	84	0.0290314	0.0299691
84.5	0.0278472	0.0279852	84.5	0.0515327	0.0350961	84.5	0.0278472	0.0279852
85	0.00653016	0.0268355	85	0.0195572	0.0367608	85	0.00653016	0.0268355
85.5	0.0207415	0.0265228	85.5	0.0124515	0.0379603	85.5	0.0207415	0.0265228
86	0.0290314	0.0270164	86	0.0254786	0.0386522	86	0.0290314	0.0270164
86.5	0.0290314	0.0282549	86.5	0.0325843	0.0388152	86.5	0.0290314	0.0282549
87	0.0314	0.030149	87	0.0195572	0.0384489	87	0.0314	0.030149
87.5	0.0207415	0.0325863	87.5	0.0302157	0.0375739	87.5	0.0207415	0.0325863
88	0.0302157	0.0354368	88	0.0278472	0.0362299	88	0.0302157	0.0354368
88.5	0.0207415	0.0385581	88.5	0.0124515	0.034474	88.5	0.0207415	0.0385581
89	0.0420585	0.0418018	89	0.0325843	0.032378	89	0.0420585	0.0418018
89.5	0.0290314	0.0450198	89.5	0.0385057	0.0300253	89.5	0.0290314	0.0450198
90	0.0467956	0.0480698	90	0.00653016	0.0275072	90	0.0467956	0.0480698
90.5	0.0432428	0.0508211	90.5	0.0124515	0.0249191	90.5	0.0432428	0.0508211
91	0.0385057	0.0531596	91	0.0242943	0.0223571	91	0.0385057	0.0531596
91.5	0.0479799	0.0549912	91.5	0.0148201	0.0199137	91.5	0.0479799	0.0549912
92	0.0302157	0.0562456	92	0.0183729	0.0176748	92	0.0302157	0.0562456
92.5	0.0278472	0.0568782	92.5	0.0195572	0.0157161	92.5	0.0278472	0.0568782
93	0.0539013	0.0568706	93	0.00771443	0.0141007	93	0.0539013	0.0568706
93.5	0.0479799	0.056231	93.5	-0.00531263	0.0128768	93.5	0.0479799	0.056231
94	0.0408742	0.0549929	94	0.00771443	0.0120762	94	0.0408742	0.0549929
94.5	0.0254786	0.0532129	94.5	0.0148201	0.0117137	94.5	0.0254786	0.0532129
95	0.0396899	0.0509675	95	0.0160044	0.0117866	95	0.0396899	0.0509675
95.5	0.0444271	0.0483497	95.5	0.0160044	0.0122754	95.5	0.0444271	0.0483497
96	0.0207415	0.0454646	96	0.0171887	0.0131453	96	0.0207415	0.0454646
96.5	0.0373214	0.0424247	96.5	0.00889871	0.0143471	96.5	0.0373214	0.0424247
97	0.0302157	0.0393455	97	0.0183729	0.0158204	97	0.0302157	0.0393455
97.5	0.0337686	0.0363403	97.5	0.0112673	0.0174957	97.5	0.0337686	0.0363403
98	0.0195572	0.0335162	98	0.010083	0.0192975	98	0.0195572	0.0335162
98.5	0.0231101	0.0309695	98.5	-0.00412835	0.0211471	98.5	0.0231101	0.0309695
99	0.0302157	0.0287827	99	0.0160044	0.0229663	99	0.0302157	0.0287827
99.5	0.0136358	0.0270215	99.5	0.0207415	0.0246799	99.5	0.0136358	0.0270215
100	0.0349528	0.0257323	100	0.00534588	0.0262188	100	0.0349528	0.0257323

## Sheet: Figure 3e
experimental values						theory values
# Bessel function argument exp	delta_ab exp	delta_ac exp	g_ab exp	g_ac exp	g_bc exp	# Bessel function argument theory	delta_ab theory	delta_ac theory	g_ab theory	g_ac theory	g_bc theory
0.129785	65.0452	-55.4743	3.86859	3.48807	9.09081	0	67.8742	-57.9144	0	0	0
0.209913	64.0249	-56.0409	6.54239	5.88805	4.9525	0.0220634	67.8503	-57.8923	-0.748637	0.638773	-0.00765323
0.290041	62.7352	-54.1121	8.90878	7.83799	4.66461	0.0441269	67.7786	-57.8261	-1.49648	1.27682	-0.0306017
0.370169	62.2668	-53.795	12.2394	10.6415	4.2823	0.0661903	67.6593	-57.7158	-2.24275	1.9134	-0.0688119
0.450297	59.046	-50.7762	14.3385	12.3307	4.28093	0.0882537	67.4923	-57.5615	-2.98665	2.54779	-0.122228
0.530425	54.3068	-46.2078	16.0643	13.8999	4.02921	0.110317	67.278	-57.3636	-3.72739	3.17927	-0.190772
0.610553	52.2841	-43.9027	17.9823	15.2952	6.59447	0.132381	67.0166	-57.1221	-4.4642	3.80712	-0.274343
0.690681	49.0878	-41.2814	19.7853	16.9007	6.94558	0.154444	66.7084	-56.8375	-5.1963	4.43062	-0.372819
0.770809	43.0022	-36.7442	20.5162	17.1644	9.00626	0.176507	66.3538	-56.51	-5.92292	5.04905	-0.486057
0.850937	39.8479	-33.5614	21.5575	17.9529	11.6218	0.198571	65.9533	-56.1401	-6.6433	5.66173	-0.613891
0.931066	33.3737	-29.5865	21.9264	18.2653	14.1274	0.220634	65.5072	-55.7282	-7.35669	6.26795	-0.756133
1.01119	28.6243	-23.437	22.8188	19.2425	13.0588	0.242698	65.0161	-55.2748	-8.06234	6.86702	-0.912577
1.09132	22.7575	-17.6949	22.9641	19.1119	14.983	0.264761	64.4807	-54.7805	-8.75953	7.45828	-1.08299
1.17145	16.608	-14.6089	22.2252	18.6841	17.7139	0.286825	63.9015	-54.2459	-9.44751	8.04105	-1.26713
1.25158	12.1531	-8.55687	22.181	17.9518	18.2518	0.308888	63.2793	-53.6716	-10.1256	8.61468	-1.46473
1.33171	7.92555	-4.22803	20.8007	17.7028	20.3949	0.330951	62.6147	-53.0584	-10.7931	9.17853	-1.67549
1.41183	2.47839	1.90848	19.9963	17.1594	21.8414	0.353015	61.9087	-52.407	-11.4493	9.73197	-1.89911
1.49196	-1.50059	4.34115	18.3136	15.071	20.9449	0.375078	61.1619	-51.7181	-12.0935	10.2744	-2.13526
1.57209	-6.24302	9.04494	17.8158	14.0325	23.5087	0.397142	60.3754	-50.9928	-12.7252	10.8052	-2.3836
1.65222	-9.29809	12.6714	16.018	12.4744	24.0647	0.419205	59.55	-50.2317	-13.3436	11.3238	-2.64377
1.73235	-11.7182	15.26	14.0639	10.2979	24.2399	0.441269	58.6868	-49.4359	-13.9482	11.8296	-2.91538
1.81247	-12.8511	15.0419	11.5394	7.61096	21.1058	0.463332	57.7867	-48.6063	-14.5383	12.3221	-3.19805
1.8926	-15.53	14.8959	9.38874	5.05973	21.3516	0.485395	56.8509	-47.744	-15.1133	12.8007	-3.49135
						0.507459	55.8803	-46.8499	-15.6728	13.265	-3.79487
						0.529522	54.8763	-45.9252	-16.2161	13.7144	-4.10816
						0.551586	53.8398	-44.971	-16.7428	14.1485	-4.43077
						0.573649	52.7723	-43.9885	-17.2523	14.5668	-4.76222
						0.595713	51.6749	-42.9787	-17.7442	14.9689	-5.10203
						0.617776	50.5489	-41.943	-18.218	15.3544	-5.44972
						0.63984	49.3956	-40.8826	-18.6733	15.7229	-5.80478
						0.661903	48.2164	-39.7988	-19.1098	16.074	-6.16669
						0.683966	47.0126	-38.6928	-19.5269	16.4074	-6.53492
						0.70603	45.7857	-37.566	-19.9244	16.7227	-6.90896
						0.728093	44.537	-36.4197	-20.3019	17.0198	-7.28824
						0.750157	43.2681	-35.2552	-20.6591	17.2982	-7.67224
						0.77222	41.9802	-34.0741	-20.9958	17.5578	-8.06038
						0.794284	40.6751	-32.8775	-21.3117	17.7984	-8.45212
						0.816347	39.354	-31.6671	-21.6066	18.0198	-8.84688
						0.83841	38.0186	-30.4441	-21.8803	18.2217	-9.2441
						0.860474	36.6703	-29.21	-22.1326	18.4041	-9.6432
						0.882537	35.3106	-27.9663	-22.3634	18.5668	-10.0436
						0.904601	33.9412	-26.7143	-22.5726	18.7098	-10.4448
						0.926664	32.5635	-25.4556	-22.76	18.8329	-10.8461
						0.948728	31.1791	-24.1916	-22.9257	18.9363	-11.247
						0.970791	29.7894	-22.9237	-23.0695	19.0197	-11.6469
						0.992854	28.3962	-21.6534	-23.1916	19.0833	-12.0453
						1.01492	27.0008	-20.3821	-23.2918	19.1271	-12.4415
						1.03698	25.6048	-19.1113	-23.3704	19.1511	-12.835
						1.05904	24.2098	-17.8424	-23.4272	19.1555	-13.2253
						1.08111	22.8171	-16.5768	-23.4626	19.1403	-13.6118
						1.10317	21.4285	-15.3159	-23.4765	19.1058	-13.9939
						1.12523	20.0452	-14.0611	-23.4691	19.052	-14.3711
						1.1473	18.6689	-12.8138	-23.4407	18.9792	-14.7429
						1.16936	17.3009	-11.5753	-23.3915	18.8875	-15.1087
						1.19143	15.9427	-10.3471	-23.3216	18.7773	-15.4681
						1.21349	14.5957	-9.13037	-23.2313	18.6487	-15.8204
						1.23555	13.2612	-7.92645	-23.1209	18.5022	-16.1654
						1.25762	11.9407	-6.73662	-22.9908	18.3378	-16.5023
						1.27968	10.6355	-5.56212	-22.8413	18.1561	-16.8309
						1.30174	9.34687	-4.40418	-22.6726	17.9573	-17.1505
						1.32381	8.0761	-3.26398	-22.4853	17.7419	-17.4608
						1.34587	6.82445	-2.14268	-22.2796	17.5101	-17.7614
						1.36793	5.59313	-1.04142	-22.0561	17.2624	-18.0518
						1.39	4.38331	0.0387244	-21.8151	16.9993	-18.3316
						1.41206	3.19613	1.09668	-21.5571	16.7212	-18.6005
						1.43412	2.03271	2.13143	-21.2826	16.4286	-18.8581
						1.45619	0.894113	3.14199	-20.9921	16.1218	-19.104
						1.47825	-0.218644	4.12742	-20.6861	15.8015	-19.3379
						1.50031	-1.30457	5.0868	-20.3652	15.4682	-19.5595
						1.52238	-2.36273	6.01927	-20.0298	15.1223	-19.7685
						1.54444	-3.39221	6.92402	-19.6805	14.7644	-19.9645
						1.5665	-4.39217	7.80025	-19.318	14.3951	-20.1475
						1.58857	-5.3618	8.64724	-18.9427	14.0149	-20.3171
						1.61063	-6.30033	9.46429	-18.5554	13.6244	-20.473
						1.63269	-7.20705	10.2508	-18.1566	13.2242	-20.6152
						1.65476	-8.08129	11.006	-17.7469	12.8149	-20.7434
						1.67682	-8.92243	11.7296	-17.3269	12.397	-20.8574
						1.69888	-9.72991	12.4209	-16.8974	11.9713	-20.9572
						1.72095	-10.5032	13.0794	-16.4589	11.5382	-21.0426
						1.74301	-11.2418	13.7049	-16.0121	11.0985	-21.1135
						1.76507	-11.9454	14.2969	-15.5577	10.6527	-21.1698
						1.78714	-12.6135	14.8551	-15.0963	10.2015	-21.2116
						1.8092	-13.2458	15.3792	-14.6286	9.7455	-21.2387
						1.83126	-13.8421	15.8691	-14.1552	9.28537	-21.2511
						1.85333	-14.4021	16.3245	-13.6769	8.82172	-21.2489
						1.87539	-14.9257	16.7454	-13.1943	8.35519	-21.232
						1.89746	-15.4128	17.1316	-12.708	7.88642	-21.2007
						1.91952	-15.8632	17.4831	-12.2188	7.41604	-21.1548
						1.94158	-16.2771	17.8	-11.7274	6.94467	-21.0945
						1.96365	-16.6544	18.0824	-11.2343	6.47296	-21.0199
						1.98571	-16.9951	18.3303	-10.7402	6.00151	-20.9312
						2.00777	-17.2995	18.5439	-10.2459	5.53094	-20.8285
						2.02984	-17.5678	18.7235	-9.75187	5.06187	-20.7119
						2.0519	-17.8	18.8692	-9.25887	4.5949	-20.5817
						2.07396	-17.9966	18.9815	-8.7675	4.13062	-20.4381
						2.09603	-18.1579	19.0606	-8.27839	3.66962	-20.2812
						2.11809	-18.2841	19.1069	-7.79217	3.21248	-20.1115
						2.14015	-18.3758	19.1209	-7.30943	2.75976	-19.929
						2.16222	-18.4334	19.1031	-6.83078	2.31202	-19.7341
						2.18428	-18.4574	19.0539	-6.3568	1.8698	-19.5271
