# Supplementary material for: Engineering multimode interactions in circuit quantum acoustodynamics
Source: Nat Phys. 2024 Jan 25;20(4):564–70. doi: 10.1038/s41567-023-02377-w (PMC11021184; doi:10.1038/s41567-023-02377-w)
Supplement: Supplementary file 5 — Source data for Fig. 4. [file 41567_2023_2377_MOESM5_ESM.xlsx]

## Sheet: Figure 4 b line plot
BS time (us)	qubit population when interacting with phonon c - data	qubit population when interacting with phonon c - fit	qubit population when interacting with phonon b - data	qubit population when interacting with phonon b - fit
0.016	0.955848	0.97816	1.02081	0.975671
0.048	0.979909	0.958381	0.977503	0.951844
0.08	0.954645	0.931051	0.970284	0.918851
0.112	0.94502	0.897022	0.916147	0.877982
0.144	0.902914	0.8573	0.87765	0.830743
0.176	0.809076	0.812977	0.841558	0.778729
0.208	0.787421	0.765178	0.775391	0.723524
0.24	0.72005	0.714996	0.702005	0.666609
0.272	0.702005	0.663457	0.617791	0.609305
0.304	0.66471	0.6115	0.574482	0.552744
0.336	0.612979	0.559964	0.537187	0.497859
0.368	0.49508	0.509592	0.430116	0.445422
0.4	0.448162	0.461021	0.426507	0.396088
0.432	0.40004	0.414842	0.383197	0.350419
0.464	0.35673	0.371573	0.327857	0.308979
0.496	0.314623	0.331685	0.247253	0.272282
0.528	0.288156	0.295595	0.225598	0.240868
0.56	0.261689	0.263667	0.169054	0.215232
0.592	0.234019	0.236193	0.197928	0.19583
0.624	0.199131	0.213383	0.193115	0.18299
0.656	0.179882	0.195352	0.1871	0.176896
0.688	0.188303	0.182115	0.169054	0.177539
0.72	0.14379	0.173582	0.1871	0.184652
0.752	0.161836	0.169577	0.13176	0.197772
0.784	0.171461	0.16985	0.197928	0.216201
0.816	0.166648	0.174096	0.24244	0.239063
0.848	0.171461	0.181984	0.256877	0.265367
0.88	0.167851	0.193182	0.292968	0.294072
0.912	0.208755	0.207362	0.317029	0.324147
0.944	0.21477	0.224219	0.312217	0.354637
0.976	0.217176	0.24346	0.366354	0.384693
1.008	0.268907	0.264801	0.3844	0.413619
1.04	0.271314	0.287945	0.448162	0.440864
1.072	0.292968	0.312571	0.460192	0.466019
1.104	0.339887	0.338313	0.456583	0.488788
1.136	0.355527	0.364764	0.513126	0.508971
1.168	0.371166	0.391468	0.528766	0.526421
1.2	0.409664	0.417942	0.527563	0.541029
1.232	0.440943	0.443701	0.550421	0.552718
1.264	0.421695	0.468284	0.549218	0.561437
1.296	0.478238	0.491295	0.55403	0.567175
1.328	0.473426	0.512431	0.576888	0.56999
1.36	0.533578	0.531506	0.59734	0.570023
1.392	0.570872	0.548468	0.560045	0.567533
1.424	0.55403	0.56338	0.532375	0.562894
1.456	0.523954	0.576422	0.534781	0.556604
1.488	0.562451	0.587855	0.557639	0.549274
1.52	0.610573	0.59798	0.556436	0.541581
1.552	0.616588	0.6071	0.555233	0.534245
1.584	0.602152	0.615481	0.52636	0.527952
1.616	0.596136	0.623327	0.501096	0.523319
1.648	0.551624	0.630749	0.523954	0.520832
1.68	0.603355	0.637767	0.523954	0.520803
1.712	0.629822	0.644315	0.505908	0.523353
1.744	0.643055	0.650258	0.533578	0.5284
1.776	0.645461	0.655418	0.558842	0.535673
1.808	0.634634	0.6596	0.575685	0.544734
1.84	0.671928	0.66262	0.575685	0.555028
1.872	0.650274	0.664319	0.56606	0.565932
1.904	0.653883	0.664584	0.592527	0.576808
1.936	0.647868	0.663338	0.584106	0.587053
1.968	0.617791	0.660542	0.614182	0.596141
2	0.66471	0.656184	0.610573	0.603649
2.032	0.634634	0.65026	0.647868	0.609266
2.064	0.638243	0.642767	0.627416	0.612798
2.096	0.620197	0.633694	0.632228	0.614149
2.128	0.596136	0.623019	0.596136	0.613293
2.16	0.587715	0.610717	0.634634	0.610257
2.192	0.567263	0.596772	0.605761	0.605084
2.224	0.580497	0.581191	0.580497	0.59781
2.256	0.5817	0.56402	0.629822	0.58847
2.288	0.532375	0.545359	0.608167	0.577071
2.32	0.529969	0.525368	0.561248	0.563618
2.352	0.485456	0.504268	0.558842	0.548134
2.384	0.475832	0.482335	0.52636	0.530678
2.416	0.446959	0.459881	0.514329	0.511367
2.448	0.414476	0.437244	0.51072	0.490411
2.48	0.40004	0.414753	0.466207	0.468123
2.512	0.390415	0.392724	0.445755	0.444905
2.544	0.367557	0.371434	0.440943	0.421285
2.576	0.347106	0.35112	0.392821	0.39785
2.608	0.37237	0.331977	0.395227	0.375232
2.64	0.321842	0.314163	0.359136	0.354064
2.672	0.291765	0.29782	0.309811	0.334944
2.704	0.296578	0.283071	0.362745	0.318382
2.736	0.252065	0.270049	0.307405	0.304776
2.768	0.254471	0.258908	0.283344	0.294387
2.8	0.25808	0.2498	0.274923	0.287335
2.832	0.228004	0.242899	0.277329	0.283586
2.864	0.231613	0.238379	0.308608	0.283009
2.896	0.238831	0.236385	0.286953	0.285359
2.928	0.249659	0.237027	0.308608	0.290339
2.96	0.248456	0.240353	0.338684	0.29763
2.992	0.212364	0.246335	0.289359	0.306903
3.024	0.238831	0.254868	0.27372	0.317863
3.056	0.279735	0.265769	0.367557	0.330254
3.088	0.274923	0.278782	0.350715	0.343843
3.12	0.343496	0.293603	0.336278	0.358428
3.152	0.262892	0.309902	0.378385	0.373812
3.184	0.359136	0.327348	0.39643	0.389804
3.216	0.345902	0.345636	0.394024	0.406179
3.248	0.332669	0.3645	0.404852	0.42269
3.28	0.394024	0.383732	0.418085	0.439057
3.312	0.392821	0.403171	0.42771	0.454979
3.344	0.395227	0.422709	0.461395	0.470154
3.376	0.45538	0.442275	0.479441	0.484297
3.408	0.432522	0.461812	0.511923	0.497172
3.44	0.485456	0.481262	0.522751	0.508611
3.472	0.463801	0.500546	0.497487	0.518533
3.504	0.501096	0.519556	0.528766	0.52695
3.536	0.496283	0.538146	0.537187	0.53397
3.568	0.520344	0.556136	0.487862	0.539775
3.6	0.555233	0.573317	0.576888	0.544607
3.632	0.578091	0.589464	0.516735	0.548727
3.664	0.564857	0.604352	0.53839	0.552388
3.696	0.592527	0.617768	0.606964	0.555808
3.728	0.585309	0.629521	0.517938	0.55914
3.76	0.634634	0.639453	0.55403	0.562463
3.792	0.6214	0.647435	0.59734	0.565774
3.824	0.618994	0.653367	0.549218	0.569004
3.856	0.628619	0.657173	0.549218	0.572022
3.888	0.603355	0.658792	0.586512	0.574664
3.92	0.616588	0.65817	0.570872	0.576755
3.952	0.618994	0.655259	0.56606	0.578128
3.984	0.615385	0.650013	0.60937	0.578641
4.016	0.645461	0.642391	0.590121	0.578183
4.048	0.608167	0.632368	0.59373	0.576675
4.08	0.603355	0.619945	0.574482	0.57406
4.112	0.575685	0.605156	0.579294	0.570297
4.144	0.532375	0.588084	0.588918	0.565333
4.176	0.539593	0.568858	0.556436	0.559104
4.208	0.527563	0.547665	0.544405	0.551521
4.24	0.504705	0.524741	0.563654	0.542472
4.272	0.473426	0.500364	0.525157	0.531824
4.304	0.460192	0.474842	0.521547	0.519449
4.336	0.406055	0.4485	0.513126	0.505227
4.368	0.419288	0.421665	0.507111	0.489092
4.4	0.389212	0.394658	0.520344	0.471057
4.432	0.362745	0.367785	0.451771	0.451205
4.464	0.357933	0.341332	0.454177	0.429727
4.496	0.304999	0.315575	0.409664	0.406922
4.528	0.268907	0.290777	0.374776	0.383185
4.56	0.280938	0.267202	0.362745	0.358998
4.592	0.243643	0.245121	0.375979	0.334905
4.624	0.20274	0.224817	0.320638	0.31148
4.656	0.197928	0.206589	0.306202	0.289306
4.688	0.194318	0.190746	0.289359	0.268937
4.72	0.179882	0.1776	0.228004	0.250885
4.752	0.189506	0.167454	0.236425	0.235596
4.784	0.189506	0.16058	0.223192	0.223443
4.816	0.1871	0.15721	0.207552	0.214718
4.848	0.17507	0.157511	0.212364	0.209633
4.88	0.197928	0.161576	0.209958	0.208329
4.912	0.203943	0.169413	0.213567	0.210876
4.944	0.199131	0.180945	0.1871	0.217284
4.976	0.203943	0.196006	0.23041	0.2275
5.008	0.218379	0.214356	0.24605	0.241412
5.04	0.213567	0.235687	0.30139	0.258842
5.072	0.259283	0.259638	0.27011	0.279553
5.104	0.283344	0.28581	0.331466	0.303233
5.136	0.323045	0.313775	0.326654	0.329501
5.168	0.353121	0.343088	0.348309	0.357899
5.2	0.3844	0.373298	0.391618	0.387899
5.232	0.397634	0.403942	0.39643	0.418913
5.264	0.402446	0.434559	0.443349	0.450305
5.296	0.391618	0.464683	0.490268	0.481412
5.328	0.475832	0.493852	0.49869	0.511561
5.36	0.48305	0.521608	0.539593	0.540095
5.392	0.504705	0.547506	0.560045	0.566396
5.424	0.528766	0.571121	0.576888	0.589906
5.456	0.56606	0.592061	0.584106	0.610144
5.488	0.550421	0.609979	0.644258	0.626718
5.52	0.53839	0.624587	0.614182	0.639337
5.552	0.600949	0.635662	0.6214	0.64781
5.584	0.599746	0.643063	0.629822	0.652048
5.616	0.59373	0.646729	0.614182	0.652064
5.648	0.591324	0.646681	0.639446	0.647958
5.68	0.591324	0.64302	0.590121	0.639918
5.712	0.598543	0.63592	0.623807	0.628207
5.744	0.558842	0.625615	0.582903	0.613156
5.776	0.588918	0.612392	0.596136	0.595156
5.808	0.49508	0.596578	0.5817	0.574652
5.84	0.501096	0.578527	0.513126	0.552129
5.872	0.537187	0.558616	0.508314	0.52811
5.904	0.492674	0.537234	0.475832	0.503141
5.936	0.502299	0.514777	0.469816	0.47778
5.968	0.465004	0.491645	0.414476	0.452586
6	0.452974	0.468234	0.422898	0.428105
6.032	0.413273	0.444934	0.440943	0.404853
6.064	0.456583	0.42212	0.37237	0.383302
6.096	0.381994	0.400147	0.359136	0.363865
6.128	0.359136	0.379339	0.367557	0.346886
6.16	0.351918	0.359982	0.374776	0.332625
6.192	0.330263	0.342312	0.365151	0.321255
6.224	0.311014	0.32651	0.321842	0.312856
6.256	0.327857	0.312693	0.348309	0.307415
6.288	0.297781	0.300917	0.339887	0.30483
6.32	0.278532	0.291175	0.338684	0.30492
6.352	0.279735	0.283401	0.327857	0.307433
6.384	0.288156	0.277482	0.342293	0.312059
6.416	0.317029	0.273269	0.390415	0.318443
6.448	0.250862	0.270587	0.348309	0.326201
6.48	0.262892	0.269247	0.3844	0.334934
6.512	0.259283	0.26906	0.366354	0.344241
6.544	0.294171	0.269847	0.391618	0.353731
6.576	0.288156	0.271439	0.385603	0.363036
6.608	0.272517	0.273689	0.388009	0.371818
6.64	0.261689	0.276469	0.420491	0.379781
6.672	0.304999	0.279668	0.40004	0.386673
6.704	0.294171	0.283196	0.360339	0.392296
6.736	0.28575	0.286973	0.402446	0.396506
6.768	0.296578	0.290936	0.398837	0.399221
6.8	0.298984	0.295033	0.381994	0.400417
6.832	0.296578	0.299224	0.385603	0.400131
6.864	0.278532	0.303483	0.374776	0.398463
6.896	0.265298	0.3078	0.409664	0.395566
6.928	0.30139	0.312183	0.388009	0.391646
6.96	0.288156	0.316661	0.361542	0.386957
6.992	0.288156	0.321278	0.373573	0.381782
7.024	0.311014	0.326099	0.355527	0.376433
7.056	0.312217	0.331202	0.361542	0.371235
7.088	0.294171	0.336673	0.355527	0.36651
7.12	0.333872	0.342599	0.350715	0.36257
7.152	0.37237	0.349064	0.325451	0.359697
7.184	0.342293	0.35614	0.361542	0.358137
7.216	0.355527	0.363877	0.330263	0.35809
7.248	0.381994	0.372302	0.373573	0.359699
7.28	0.351918	0.381415	0.365151	0.363048
7.312	0.345902	0.391185	0.34109	0.368162
7.344	0.383197	0.401553	0.410867	0.375
7.376	0.414476	0.412429	0.374776	0.383467
7.408	0.404852	0.423697	0.392821	0.393409
7.44	0.428913	0.435218	0.37237	0.404627
7.472	0.421695	0.446829	0.404852	0.416878
7.504	0.450568	0.458353	0.430116	0.429882
7.536	0.395227	0.469593	0.444552	0.443334
7.568	0.438537	0.480344	0.473426	0.456905
7.6	0.45538	0.490389	0.473426	0.470258
7.632	0.485456	0.499508	0.507111	0.483047
7.664	0.424101	0.507481	0.533578	0.494934
7.696	0.442146	0.514091	0.525157	0.505589
7.728	0.503502	0.519136	0.51072	0.514707
7.76	0.431319	0.522432	0.527563	0.52201
7.792	0.473426	0.523823	0.48305	0.527262
7.824	0.458989	0.523186	0.527563	0.530271
7.856	0.474629	0.520439	0.517938	0.530899
7.888	0.465004	0.515545	0.507111	0.529066
7.92	0.451771	0.508514	0.528766	0.524754
7.952	0.458989	0.499405	0.509517	0.518012
7.984	0.449365	0.488324	0.519141	0.508944
8.016	0.389212	0.475418	0.520344	0.49772
8.048	0.414476	0.460873	0.458989	0.484558
8.08	0.408461	0.444905	0.499893	0.469721
8.112	0.414476	0.427754	0.437334	0.453511
8.144	0.379588	0.409679	0.41207	0.436257
8.176	0.37237	0.390947	0.471019	0.418302
8.208	0.379588	0.371832	0.415679	0.399997
8.24	0.318232	0.352602	0.403649	0.381694
8.272	0.331466	0.333535	0.351918	0.363731
8.304	0.311014	0.314892	0.374776	0.346432
8.336	0.311014	0.296929	0.330263	0.330096
8.368	0.27372	0.279887	0.317029	0.31499
8.4	0.255674	0.263994	0.298984	0.301352
8.432	0.274923	0.249458	0.311014	0.289378
8.464	0.267704	0.236466	0.292968	0.279225
8.496	0.244846	0.225178	0.298984	0.271009
8.528	0.205146	0.215726	0.290562	0.264798
8.56	0.235222	0.208204	0.282141	0.260619
8.592	0.223192	0.202685	0.282141	0.258456
8.624	0.189506	0.1992	0.289359	0.258247
8.656	0.212364	0.197746	0.278532	0.259899
8.688	0.171461	0.198287	0.278532	0.26328
8.72	0.208755	0.200761	0.288156	0.268234
8.752	0.223192	0.205078	0.317029	0.274579
8.784	0.211161	0.211134	0.28575	0.282121
8.816	0.225598	0.218799	0.306202	0.290657
8.848	0.221989	0.227936	0.314623	0.299982
8.88	0.259283	0.238397	0.324248	0.309894
8.912	0.272517	0.25003	0.351918	0.320206
8.944	0.274923	0.262679	0.320638	0.330741
8.976	0.260486	0.276191	0.343496	0.341342
9.008	0.290562	0.290409	0.348309	0.35187
9.04	0.278532	0.30518	0.353121	0.362208
9.072	0.31342	0.320349	0.359136	0.37226
9.104	0.333872	0.335764	0.413273	0.38195
9.136	0.338684	0.351272	0.40004	0.39122
9.168	0.331466	0.366723	0.378385	0.400032
9.2	0.333872	0.381966	0.433725	0.408358
9.232	0.332669	0.396855	0.41207	0.416187
9.264	0.3844	0.411244	0.420491	0.423514
9.296	0.392821	0.424991	0.432522	0.430339
9.328	0.378385	0.437953	0.406055	0.43667
9.36	0.397634	0.449991	0.420491	0.442512
9.392	0.407258	0.460971	0.410867	0.447865
9.424	0.422898	0.470763	0.463801	0.452725
9.456	0.449365	0.479241	0.46741	0.457081
9.488	0.41207	0.486286	0.448162	0.460913
9.52	0.434928	0.491789	0.46741	0.464185
9.552	0.445755	0.495655	0.445755	0.466855
9.584	0.422898	0.497803	0.408461	0.468867
9.616	0.422898	0.498171	0.479441	0.470157
9.648	0.481847	0.496721	0.457786	0.470657
9.68	0.421695	0.49344	0.490268	0.470294
9.712	0.444552	0.488345	0.48305	0.468997
9.744	0.404852	0.481481	0.457786	0.466701
9.776	0.386806	0.472922	0.444552	0.463349
9.808	0.471019	0.462771	0.493877	0.458898
9.84	0.381994	0.451157	0.436131	0.453324
9.872	0.360339	0.438232	0.460192	0.44662
9.904	0.357933	0.424165	0.452974	0.438804
9.936	0.369963	0.409141	0.409664	0.429914
9.968	0.347106	0.393354	0.42771	0.420015
10	0.343496	0.377004	0.406055	0.409194

## Sheet: Figure 4b bar plot
phonon c fitted populations at BS time	phonon b fitted populations at BS time
0.655619	0.466316
0.202202	0.236104
0.118072	0.272922
0.0178691	0.016649
0.00623802	0.00800853

## Sheet: Figure 4c
# BS time (us)	P11/Psum	err_P11_Psum	P2002	err_P2002_Psum
0	0.974942	0.0185024	0.0250575	0.0182516
0.248	0.941805	0.0185024	0.0581954	0.0182516
0.496	0.920588	0.0185024	0.0794123	0.0182516
0.744	0.919921	0.0185024	0.0800788	0.0182516
0.992	0.887716	0.0185024	0.112284	0.0182516
1.24	0.865244	0.0185024	0.134756	0.0182516
1.488	0.868189	0.0185024	0.131811	0.0182516
1.736	0.821892	0.0185024	0.178108	0.0182516
1.984	0.774058	0.0185024	0.225942	0.0182516
2.232	0.777159	0.0185024	0.222841	0.0182516
2.48	0.717065	0.0185024	0.282935	0.0182516
2.728	0.650547	0.0185024	0.349453	0.0182516
2.976	0.680766	0.0185024	0.319234	0.0182516
3.224	0.624071	0.0185024	0.375929	0.0182516
3.472	0.552178	0.0185024	0.447822	0.0182516
3.72	0.553292	0.0185024	0.446708	0.0182516
3.968	0.515319	0.0185024	0.484681	0.0182516
4.216	0.434538	0.0185024	0.565462	0.0182516
4.464	0.449181	0.0185024	0.550819	0.0182516
4.712	0.438012	0.0185024	0.561988	0.0182516
4.96	0.37729	0.0185024	0.62271	0.0182516
5.208	0.404655	0.0185024	0.595345	0.0182516
5.456	0.384593	0.0185024	0.615407	0.0182516
5.704	0.360154	0.0185024	0.639846	0.0182516
5.952	0.352151	0.0185024	0.647849	0.0182516
6.2	0.365802	0.0185024	0.634198	0.0182516
6.448	0.327522	0.0185024	0.672478	0.0182516
6.696	0.34872	0.0185024	0.65128	0.0182516
6.944	0.375518	0.0185024	0.624482	0.0182516
7.192	0.357442	0.0185024	0.642558	0.0182516
7.44	0.364449	0.0185024	0.635551	0.0182516
7.688	0.373509	0.0185024	0.626491	0.0182516
7.936	0.377918	0.0185024	0.622082	0.0182516
8.184	0.392879	0.0185024	0.607121	0.0182516
8.432	0.413382	0.0185024	0.586618	0.0182516
8.68	0.429511	0.0185024	0.570489	0.0182516
8.928	0.448385	0.0185024	0.551615	0.0182516
9.176	0.457713	0.0185024	0.542287	0.0182516
9.424	0.468884	0.0185024	0.531116	0.0182516
9.672	0.523794	0.0185024	0.476206	0.0182516
9.92	0.541299	0.0185024	0.458701	0.0182516
10.168	0.551816	0.0185024	0.448184	0.0182516
10.416	0.596366	0.0185024	0.403634	0.0182516
10.664	0.605775	0.0185024	0.394225	0.0182516
10.912	0.621639	0.0185024	0.378361	0.0182516
11.16	0.656537	0.0185024	0.343463	0.0182516
11.408	0.662833	0.0185024	0.337167	0.0182516
11.656	0.713885	0.0185024	0.286115	0.0182516
11.904	0.742615	0.0185024	0.257385	0.0182516
12.152	0.77985	0.0185024	0.22015	0.0182516
12.4	0.775148	0.0185024	0.224852	0.0182516
12.648	0.815821	0.0185024	0.184179	0.0182516
12.896	0.828652	0.0185024	0.171348	0.0182516
13.144	0.829677	0.0185024	0.170323	0.0182516
13.392	0.831511	0.0185024	0.168489	0.0182516
13.64	0.858509	0.0185024	0.141491	0.0182516
13.888	0.871116	0.0185024	0.128884	0.0182516
14.136	0.895541	0.0185024	0.104459	0.0182516
14.384	0.898924	0.0185024	0.101076	0.0182516
14.632	0.903817	0.0185024	0.096183	0.0182516
14.88	0.887121	0.0185024	0.112879	0.0182516
15.128	0.884255	0.0185024	0.115745	0.0182516
15.376	0.893131	0.0185024	0.106869	0.0182516
15.624	0.864903	0.0185024	0.135097	0.0182516
15.872	0.869657	0.0185024	0.130343	0.0182516
16.12	0.838125	0.0185024	0.161875	0.0182516
16.368	0.822756	0.0185024	0.177244	0.0182516
16.616	0.839862	0.0185024	0.160138	0.0182516
16.864	0.808917	0.0185024	0.191083	0.0182516
17.112	0.808112	0.0185024	0.191888	0.0182516
17.36	0.793939	0.0185024	0.206061	0.0182516
17.608	0.761538	0.0185024	0.238462	0.0182516
17.856	0.749066	0.0185024	0.250934	0.0182516
18.104	0.689264	0.0185024	0.310736	0.0182516
18.352	0.680744	0.0185024	0.319256	0.0182516
18.6	0.666602	0.0185024	0.333398	0.0182516
18.848	0.673765	0.0185024	0.326235	0.0182516
19.096	0.648227	0.0185024	0.351773	0.0182516
19.344	0.624776	0.0185024	0.375224	0.0182516
19.592	0.61558	0.0185024	0.38442	0.0182516
19.84	0.60057	0.0185024	0.39943	0.0182516
20.088	0.561106	0.0185024	0.438894	0.0182516
